# Supplementary material for: Emapunil attenuates ulcerative colitis by suppressing Z-DNA binding protein 1 driven pyroptosis and pro-inflammatory polarization in macrophages
Source: Front Immunol. 2026 May 26;17:1813664. doi: 10.3389/fimmu.2026.1813664 (PMC13246352; doi:10.3389/fimmu.2026.1813664)
Supplement: Supplementary file 3 [file Table1.xlsx]

## Sheet: Sheet1
Clinical Characteristics of UC Patients and Healthy Controls
Characteristic	UC Patients (n = 12)	Healthy Controls (n = 12)	P value
Age (years), mean ± SD	36.3 ± 7.4	36.3 ± 5.6	0.986
Sex, n (%)			0.0682
Male	7 (58.3)	6 (50.0)
Female	5 (41.7)	6 (50.0)
Mayo Score, median (IQR)	8 (7–9)	—
Mayo Endoscopic subscore, n (%)
0 (Normal)	0 (0)	12 (100)
1 (Mild)	2 (16.7)	0 (0)
2 (Moderate)	7 (58.3)	0 (0)
3 (Severe)	3 (25.0)	0 (0)
Disease extent (Montreal), n (%)
E1 (Proctitis)	2 (16.7)	—
E2 (Left-sided)	7 (58.3)	—
E3 (Extensive)	3 (25.0)	—
*Data are presented as mean±SD, median (IQR), or n (%). P values were calculated using unpaired two-tailed Student’s t-test for age and chi-square test for sex. IQR: interquartile range.
