# Supplementary material for: Emapunil attenuates ulcerative colitis by suppressing Z-DNA binding protein 1 driven pyroptosis and pro-inflammatory polarization in macrophages
Source: Front Immunol. 2026 May 26;17:1813664. doi: 10.3389/fimmu.2026.1813664 (PMC13246352; doi:10.3389/fimmu.2026.1813664)
Supplement: Supplementary file 4 [file Table2.xlsx]

## Sheet: Sheet1
GeneUID	GeneSymbol	GeneAnno	log2FC	Pvalue	-log10Pvalue	FDR	-log10FDR	Style	LPS-E1	LPS-E1_FPKM	LPS-E2	LPS-E2_FPKM	LPS-E3	LPS-E3_FPKM	LPS-1	LPS-1_FPKM	LPS-2	LPS-2_FPKM	LPS-3	LPS-3_FPKM	GeneType	Location(GRCm38.p6)	Strand
ENSMUSG00000039531	Zup1	zinc finger containing ubiquitin peptidase 1 [Source:MGI Symbol;Acc:MGI:1919830]	-1.26362	2.02682e-77	76.6932	2.17241e-75	74.6631	down	763	24.6674	725	22.3846	755	24.9619	2868	55.8243	2307	46.837	1689	54.6497	protein_coding	10:33919142-33951269	-
ENSMUSG00000070822	Zscan18	zinc finger and SCAN domain containing 18 [Source:MGI Symbol;Acc:MGI:3643810]	-1.39837	0.00227642	2.64275	0.00703827	2.15253	down	6	0.115286	12	0.220201	6	0.117899	33	0.381755	30	0.361985	18	0.346145	protein_coding	7:12768090-12803635	-
ENSMUSG00000037224	Zfyve28	zinc finger, FYVE domain containing 28 [Source:MGI Symbol;Acc:MGI:2684992]	2.47842	0.00963697	2.01606	0.0254446	1.5944	up	4	0.070779	9	0.152089	8	0.144766	4	0.0426138	1	0.0111119	0	0	protein_coding	5:34194893-34288449	-
ENSMUSG00000078861	Zfp931	zinc finger protein 931 [Source:MGI Symbol;Acc:MGI:2441662]	1.08354	7.40463e-05	4.1305	0.000312624	3.50498	up	42	3.07701	54	3.77821	55	4.12073	36	1.58792	33	1.51823	22	1.6131	protein_coding	2:178067695-178078476	-
ENSMUSG00000055305	Zfp93	zinc finger protein 93 [Source:MGI Symbol;Acc:MGI:107611]	1.36205	0.000272052	3.56535	0.00103106	2.98672	up	27	0.542449	35	0.671545	26	0.534196	20	0.241919	15	0.189247	9	0.180966	protein_coding	7:24270420-24277794	+
ENSMUSG00000107476	Zfp862-ps	zinc finger protein 862, pseudogene [Source:MGI Symbol;Acc:MGI:1889827]	1.2019	2.30216e-09	8.63786	1.7952e-08	7.74589	up	110	1.27825	105	1.16527	84	0.998241	69	0.482746	63	0.459735	35	0.407054	transcribed_unitary_pseudogene	6:48504337-48534832	+
ENSMUSG00000055202	Zfp811	zinc finger protein 811 [Source:MGI Symbol;Acc:MGI:2682944]	-1.88301	8.0399e-249	100	6.59231e-246	100	down	1010	20.1309	989	18.8257	1005	20.4852	5806	69.6731	4868	60.9307	3450	68.821	protein_coding	17:32795676-32809931	-
ENSMUSG00000045757	Zfp764	zinc finger protein 764 [Source:MGI Symbol;Acc:MGI:2443580]	1.12963	0.000186346	3.72968	0.000729675	3.13687	up	38	1.06785	44	1.18084	41	1.17827	26	0.439892	30	0.52941	16	0.449994	protein_coding	7:127403668-127406822	-
ENSMUSG00000056019	Zfp709	zinc finger protein 709 [Source:MGI Symbol;Acc:MGI:2384299]	1.14374	9.35533e-14	13.0289	1.11902e-12	11.9512	up	158	1.54962	167	1.56421	160	1.6048	109	0.643635	102	0.628219	69	0.677293	protein_coding	8:71882019-71895727	+
ENSMUSG00000090659	Zfp493	zinc finger protein 493 [Source:MGI Symbol;Acc:MGI:1920208]	1.55101	0.0045658	2.34048	0.013159	1.88078	up	17	1.64127	13	1.19864	15	1.481	7	0.406889	4	0.242513	8	0.773004	protein_coding	13:67779693-67792512	+
ENSMUSG00000044786	Zfp36	zinc finger protein 36 [Source:MGI Symbol;Acc:MGI:99180]	-1.14366	2.11692e-188	100	1.02104e-185	100	down	2142	54.109	2309	55.704	2203	56.9111	7326	111.42	7181	113.914	4329	109.445	protein_coding	7:28376784-28380253	-
ENSMUSG00000074731	Zfp345	zinc finger protein 345 [Source:MGI Symbol;Acc:MGI:3652219]	1.03354	0.0100863	1.99627	0.0265201	1.57643	up	23	0.592903	19	0.467759	28	0.738153	21	0.325928	13	0.210447	10	0.257998	protein_coding	2:150470991-150485091	-
ENSMUSG00000030486	Zfp108	zinc finger protein 108 [Source:MGI Symbol;Acc:MGI:1891198]	1.35655	0.00516578	2.28686	0.0146665	1.83367	up	27	0.742744	12	0.31526	17	0.478252	13	0.21531	8	0.1382	7	0.192723	protein_coding	7:24254794-24262445	+
ENSMUSG00000093452	Zfhx2os	zinc finger homeobox 2, opposite strand [Source:MGI Symbol;Acc:MGI:3620246]	1.16238	0.0139498	1.85543	0.0351725	1.4538	up	13	0.209421	17	0.26154	22	0.362436	13	0.126086	11	0.111279	6	0.0967359	antisense	14:55053869-55075873	+
ENSMUSG00000024238	Zeb1	zinc finger E-box binding homeobox 1 [Source:MGI Symbol;Acc:MGI:1344313]	1.50891	1.82411e-06	5.73895	1.0028e-05	4.99878	up	51	0.619615	41	0.475716	42	0.521835	30	0.219441	20	0.15259	11	0.133753	protein_coding	18:5591860-5775467	+
ENSMUSG00000036304	Zdhhc23	zinc finger, DHHC domain containing 23 [Source:MGI Symbol;Acc:MGI:2685625]	1.45402	3.79294e-06	5.42102	1.9866e-05	4.70189	up	50	0.612747	58	0.678815	36	0.451176	18	0.13281	34	0.261658	15	0.183976	protein_coding	16:43965033-43979791	-
ENSMUSG00000027583	Zbtb46	zinc finger and BTB domain containing 46 [Source:MGI Symbol;Acc:MGI:1919397]	-1.41957	3.40899e-13	12.4674	3.86345e-12	11.413	down	40	0.531009	48	0.608549	42	0.570195	177	1.41469	161	1.34218	106	1.40834	protein_coding	2:181387762-181459426	-
ENSMUSG00000049823	Zbtb12	zinc finger and BTB domain containing 12 [Source:MGI Symbol;Acc:MGI:88133]	1.06228	2.18876e-09	8.6598	1.71904e-08	7.76472	up	148	26.9529	118	20.5229	125	23.2802	106	11.6224	78	8.92035	56	10.2068	protein_coding	17:34879483-34896867	+
ENSMUSG00000102101	Zbtb11os1	zinc finger and BTB domain containing 11, opposite strand 1 [Source:MGI Symbol;Acc:MGI:1913641]	1.32604	0.0152647	1.81631	0.0380319	1.41985	up	18	0.939709	10	0.498578	14	0.747448	5	0.157158	9	0.295058	7	0.365745	antisense	16:55973268-55974617	-
ENSMUSG00000027514	Zbp1	Z-DNA binding protein 1 [Source:MGI Symbol;Acc:MGI:1927449]	-1.23107	1.49897e-120	100	3.27754e-118	100	down	878	31.111	949	32.1143	931	33.7366	3356	71.5958	3063	68.157	1888	66.9548	protein_coding	2:173206612-173218923	-
ENSMUSG00000031258	Xkrx	X-linked Kx blood group related, X-linked [Source:MGI Symbol;Acc:MGI:3584011]	-1.61703	0.000167197	3.77677	0.000661167	3.17969	down	11	0.269562	11	0.257437	4	0.100244	41	0.604916	34	0.523225	26	0.637674	protein_coding	X:134149043-134162076	-
ENSMUSG00000024066	Xdh	xanthine dehydrogenase [Source:MGI Symbol;Acc:MGI:98973]	1.08417	3.57065e-131	100	9.14922e-129	100	up	4042	66.2649	4463	69.8757	4099	68.7222	2814	27.7752	2997	30.8544	1783	29.2549	protein_coding	17:73883895-73950196	-
ENSMUSG00000026573	Xcl1	chemokine (C motif) ligand 1 [Source:MGI Symbol;Acc:MGI:104593]	-2.10024	0.00751959	2.12381	0.0204229	1.68988	down	3	0.404272	0	0	4	0.551246	22	1.78493	12	1.01549	6	0.809215	protein_coding	1:164931644-164935527	-
ENSMUSG00000027803	Wwtr1	WW domain containing transcription regulator 1 [Source:MGI Symbol;Acc:MGI:1917649]	1.05258	0.0155894	1.80717	0.0387701	1.4115	up	19	0.285094	18	0.25794	20	0.3069	13	0.117442	13	0.122496	9	0.135156	protein_coding	3:57455649-57575910	-
ENSMUSG00000035112	Wnk4	WNK lysine deficient protein kinase 4 [Source:MGI Symbol;Acc:MGI:1917097]	-1.49293	2.00031e-05	4.6989	9.2874e-05	4.03211	down	15	0.305365	13	0.252745	11	0.229009	56	0.686375	50	0.639206	34	0.692734	protein_coding	11:101260567-101277409	+
ENSMUSG00000044177	Wfikkn2	WAP, follistatin/kazal, immunoglobulin, kunitz and netrin domain containing 2 [Source:MGI Symbol;Acc:MGI:2669209]	2.54142	0.00672142	2.17254	0.0185225	1.7323	up	6	0.12027	9	0.17229	7	0.143495	4	0.0482738	1	0.0125878	0	0	protein_coding	11:94235956-94246005	-
ENSMUSG00000071192	Wfikkn1	WAP, FS, Ig, KU, and NTR-containing protein 1 [Source:MGI Symbol;Acc:MGI:2670967]	-1.47698	0.0128519	1.89103	0.0327316	1.48503	down	5	0.138955	6	0.159246	3	0.0852627	22	0.368107	13	0.226878	14	0.389398	protein_coding	17:25877628-25880858	-
ENSMUSG00000017723	Wfdc2	WAP four-disulfide core domain 2 [Source:MGI Symbol;Acc:MGI:1914951]	-4.00477	0.000515141	3.28807	0.00184329	2.73441	down	1	0.0830131	0	0	1	0.0848944	16	0.799673	15	0.781955	10	0.83082	protein_coding	2:164562413-164568510	+
ENSMUSG00000035126	Wdr78	WD repeat domain 78 [Source:MGI Symbol;Acc:MGI:2385328]	-1.00022	0.00162688	2.78864	0.00520165	2.28386	down	14	0.243929	21	0.349436	27	0.481096	48	0.503527	64	0.70026	44	0.767271	protein_coding	4:103038065-103114555	-
ENSMUSG00000020010	Vnn3	vanin 3 [Source:MGI Symbol;Acc:MGI:1347055]	-1.13723	9.24839e-25	24.0339	2.27724e-23	22.6426	down	159	6.18776	169	6.28109	167	6.64638	497	11.645	556	13.588	335	13.0479	protein_coding	10:23851462-23869843	+
ENSMUSG00000091679	Vmn2r96	vomeronasal 2, receptor 96 [Source:MGI Symbol;Acc:MGI:3644514]	-1.22146	0.00927848	2.03252	0.024613	1.60884	down	7	0.0814373	9	0.0999954	8	0.0951804	24	0.168106	33	0.241092	15	0.174653	protein_coding	17:18573151-18616003	+
ENSMUSG00000054723	Vmac	vimentin-type intermediate filament associated coiled-coil protein [Source:MGI Symbol;Acc:MGI:2146912]	1.0136	0.000717066	3.14444	0.00248713	2.6043	up	34	1.21947	45	1.54141	49	1.7973	26	0.56145	36	0.810846	19	0.682033	protein_coding	17:56713936-56718022	-
ENSMUSG00000021614	Vcan	versican [Source:MGI Symbol;Acc:MGI:102889]	-1.0281	0.000799913	3.09696	0.00274258	2.56184	down	21	0.119099	27	0.146239	14	0.0811986	68	0.23219	54	0.192321	39	0.221367	protein_coding	13:89655312-89742509	-
ENSMUSG00000037568	Vash2	vasohibin 2 [Source:MGI Symbol;Acc:MGI:2444826]	2.5796	7.04229e-05	4.15229	0.000299343	3.52383	up	11	0.198938	18	0.310892	17	0.314417	4	0.0435542	5	0.0567855	1	0.0181002	protein_coding	1:190947646-190979296	-
ENSMUSG00000073002	Vamp5	vesicle-associated membrane protein 5 [Source:MGI Symbol;Acc:MGI:1858622]	1.24442	0.000338868	3.46997	0.00125868	2.90008	up	32	4.0783	37	4.50343	30	3.91006	26	1.99503	18	1.44061	10	1.27553	protein_coding	6:72368794-72380468	-
ENSMUSG00000027364	Usp50	ubiquitin specific peptidase 50 [Source:MGI Symbol;Acc:MGI:1922333]	-3.22737	0.0014217	2.84719	0.00460213	2.33704	down	0	0	1	0.0316149	2	0.0677082	13	0.2591	11	0.228673	11	0.364445	protein_coding	2:126709096-126783470	-
ENSMUSG00000032010	Usp2	ubiquitin specific peptidase 2 [Source:MGI Symbol;Acc:MGI:1858178]	1.01828	9.81804e-13	12.008	1.07337e-11	10.9692	up	189	3.44463	246	4.28181	184	3.4295	164	1.79958	148	1.69389	81	1.47749	protein_coding	9:44067021-44095627	+
ENSMUSG00000033427	Upb1	ureidopropionase, beta [Source:MGI Symbol;Acc:MGI:2143535]	-5.59334	2.68501e-05	4.57105	0.000122106	3.91326	down	0	0	0	0	0	0	11	0.153438	15	0.218238	8	0.185501	protein_coding	10:75401115-75441679	+
ENSMUSG00000055567	Unc80	unc-80, NALCN activator [Source:MGI Symbol;Acc:MGI:2652882]	-4.45509	0.00342219	2.4657	0.0101484	1.9936	down	0	0	0	0	0	0	8	0.0249366	2	0.00650241	5	0.0259078	protein_coding	1:66468367-66699148	+
ENSMUSG00000090145	Ugt1a6b	UDP glucuronosyltransferase 1 family, polypeptide A6B [Source:MGI Symbol;Acc:MGI:3580629]	1.54121	0.00346837	2.45987	0.0102686	1.98849	up	15	0.459041	15	0.438394	16	0.500741	8	0.1474	6	0.115307	6	0.183769	protein_coding	1:88103252-88219003	+
ENSMUSG00000000811	Txnrd3	thioredoxin reductase 3 [Source:MGI Symbol;Acc:MGI:2386711]	1.02152	2.06735e-09	8.68459	1.62914e-08	7.78804	up	122	3.44761	137	3.69735	123	3.55464	92	1.56528	84	1.49067	63	1.7818	protein_coding	6:89643988-89675529	+
ENSMUSG00000001525	Tubb5	tubulin, beta 5 class I [Source:MGI Symbol;Acc:MGI:107812]	-1.34153	6.8455e-208	100	3.74198e-205	100	down	1420	37.7799	1434	36.4363	1302	35.4255	5214	83.5198	5126	85.6436	3134	83.451	protein_coding	17:35833921-35838306	-
ENSMUSG00000051747	Ttn	titin [Source:MGI Symbol;Acc:MGI:98864]	1.06339	0.00516473	2.28695	0.014666	1.83369	up	38	0.0263408	28	0.018536	19	0.0134689	22	0.00918149	23	0.0100119	8	0.00555002	protein_coding	2:76703980-76982547	-
ENSMUSG00000026885	Ttll11	tubulin tyrosine ligase-like family, member 11 [Source:MGI Symbol;Acc:MGI:1921660]	1.34448	0.00699316	2.15533	0.019171	1.71736	up	18	0.412287	15	0.328118	18	0.42163	5	0.0689514	11	0.158221	9	0.206314	protein_coding	2:35751241-35979913	-
ENSMUSG00000021013	Ttc8	tetratricopeptide repeat domain 8 [Source:MGI Symbol;Acc:MGI:1923510]	1.05879	7.33395e-05	4.13466	0.000310373	3.50812	up	49	1.52	54	1.59975	63	1.99857	34	0.634996	34	0.662321	32	0.993473	protein_coding	12:98920574-98983238	+
ENSMUSG00000024424	Ttc39c	tetratricopeptide repeat domain 39C [Source:MGI Symbol;Acc:MGI:1919997]	-1.20112	2.66729e-07	6.57393	1.63824e-06	5.78562	down	40	1.44571	29	1.00099	32	1.18278	112	2.43716	123	2.7917	64	2.31505	protein_coding	18:12599896-12738863	+
ENSMUSG00000085873	Ttc39aos1	Ttc39a opposite strand RNA 1 [Source:MGI Symbol;Acc:MGI:3651956]	1.55471	3.28368e-09	8.48364	2.51984e-08	7.59863	up	65	5.75513	66	5.58082	60	5.43282	35	1.86576	34	1.89044	15	1.32921	antisense	4:109403794-109406155	-
ENSMUSG00000028555	Ttc39a	tetratricopeptide repeat domain 39A [Source:MGI Symbol;Acc:MGI:2444350]	1.53558	0.000564661	3.24821	0.00200474	2.69794	up	25	0.747858	28	0.799926	16	0.489476	14	0.252147	13	0.244212	4	0.119757	protein_coding	4:109406623-109444745	+
ENSMUSG00000075271	Ttc30a1	tetratricopeptide repeat domain 30A1 [Source:MGI Symbol;Acc:MGI:1926052]	2.08087	0.00244832	2.61113	0.00749597	2.12517	up	9	0.170466	14	0.253242	12	0.232439	6	0.0684214	5	0.0594714	0	0	protein_coding	2:75978247-75981967	-
ENSMUSG00000039021	Ttc16	tetratricopeptide repeat domain 16 [Source:MGI Symbol;Acc:MGI:2443048]	-1.76847	0.00161392	2.79212	0.00516423	2.28699	down	6	0.177081	5	0.14093	3	0.0905469	23	0.40869	24	0.444811	14	0.413531	protein_coding	2:32757026-32775633	-
ENSMUSG00000103711	Tstd1	thiosulfate sulfurtransferase (rhodanese)-like domain containing 1 [Source:MGI Symbol;Acc:MGI:3648482]	-1.67441	0.000330861	3.48035	0.00123089	2.90978	down	3	0.383729	10	1.22156	10	1.30808	35	2.69536	45	3.61459	16	2.04825	protein_coding	1:171418872-171420352	+
ENSMUSG00000001763	Tspan33	tetraspanin 33 [Source:MGI Symbol;Acc:MGI:1919012]	-1.94163	0.00624965	2.20414	0.0173561	1.76055	down	2	0.0706902	6	0.202532	1	0.0361461	24	0.510724	13	0.288547	8	0.282995	protein_coding	6:29694222-29718559	+
ENSMUSG00000024379	Tslp	thymic stromal lymphopoietin [Source:MGI Symbol;Acc:MGI:1855696]	-1.27799	9.58113e-09	8.01858	6.95533e-08	7.15768	down	30	1.87775	45	2.68993	32	2.04832	134	5.04971	122	4.79534	76	4.76091	protein_coding	18:32815383-32819797	+
ENSMUSG00000009292	Trpm2	transient receptor potential cation channel, subfamily M, member 2 [Source:MGI Symbol;Acc:MGI:1351901]	1.14327	4.34205e-05	4.3623	0.000191309	3.71826	up	47	0.455385	53	0.490421	48	0.475614	29	0.169171	39	0.237295	18	0.174548	protein_coding	10:77907722-77970563	-
ENSMUSG00000029026	Trp73	transformation related protein 73 [Source:MGI Symbol;Acc:MGI:1336991]	-2.15301	0.000329404	3.48227	0.00122742	2.91101	down	5	0.0698357	4	0.0533556	2	0.0285673	24	0.20182	22	0.192963	16	0.223659	protein_coding	4:154056249-154140208	-
ENSMUSG00000060950	Trmt61a	tRNA methyltransferase 61A [Source:MGI Symbol;Acc:MGI:2443487]	1.25552	2.72194e-12	11.5651	2.8687e-11	10.5423	up	124	4.10103	127	4.01132	117	3.95721	81	1.61288	75	1.55767	42	1.39021	protein_coding	12:111678105-111683902	+
ENSMUSG00000055963	Triqk	triple QxxK/R motif containing [Source:MGI Symbol;Acc:MGI:3650048]	1.88953	1.17169e-05	4.93119	5.6697e-05	4.24644	up	24	0.477144	29	0.550616	29	0.589615	15	0.179546	11	0.137333	3	0.0596925	protein_coding	4:12906838-12983553	+
ENSMUSG00000042828	Trim72	tripartite motif-containing 72 [Source:MGI Symbol;Acc:MGI:3612190]	-2.088	3.27325e-05	4.48502	0.000146895	3.83299	down	7	0.231184	6	0.189245	3	0.101324	34	0.676059	33	0.684412	20	0.661074	protein_coding	7:128003949-128011033	+
ENSMUSG00000054517	Trim65	tripartite motif-containing 65 [Source:MGI Symbol;Acc:MGI:2442815]	1.6658	0.0181366	1.74145	0.044088	1.35568	up	8	0.139561	8	0.133283	11	0.196245	4	0.0420125	5	0.0547756	2	0.0349191	protein_coding	11:116121846-116131128	-
ENSMUSG00000020773	Trim47	tripartite motif-containing 47 [Source:MGI Symbol;Acc:MGI:1917374]	1.04972	0.000414398	3.38258	0.00151386	2.81991	up	37	5.02445	60	7.78128	38	5.27719	35	2.86155	33	2.81413	16	2.17454	protein_coding	11:116105752-116127210	-
ENSMUSG00000057596	Trim30d	tripartite motif-containing 30D [Source:MGI Symbol;Acc:MGI:3035181]	-1.43306	0.00391042	2.40778	0.0114549	1.94101	down	5	0.107371	6	0.123049	9	0.197647	30	0.387867	22	0.296676	17	0.365363	protein_coding	7:104470014-104507849	-
ENSMUSG00000000275	Trim25	tripartite motif-containing 25 [Source:MGI Symbol;Acc:MGI:102749]	-1.02947	1.34253e-305	100	1.29506e-302	100	down	10827	137.094	11461	138.595	10605	137.327	34001	259.208	32018	254.595	19946	252.771	protein_coding	11:88999376-89020293	+
ENSMUSG00000047821	Trim16	tripartite motif-containing 16 [Source:MGI Symbol;Acc:MGI:2137356]	1.57744	2.04389e-08	7.68954	1.41964e-07	6.84782	up	60	2.19217	59	2.05867	52	1.94293	27	0.593925	34	0.78009	13	0.475363	protein_coding	11:62820231-62850808	+
ENSMUSG00000032554	Trf	transferrin [Source:MGI Symbol;Acc:MGI:98821]	-4.91652	3.69026e-69	68.4329	3.32509e-67	66.4782	down	9	0.271186	14	0.40287	8	0.246517	472	8.56273	445	8.42031	280	8.44388	protein_coding	9:103204001-103230444	-
ENSMUSG00000051682	Treml4	triggering receptor expressed on myeloid cells-like 4 [Source:MGI Symbol;Acc:MGI:1923239]	1.17492	0.00416221	2.38068	0.0121193	1.91652	up	33	1.33359	21	0.810475	23	0.950535	15	0.36496	10	0.253777	17	0.68757	protein_coding	17:48264295-48275360	+
ENSMUSG00000023993	Treml1	triggering receptor expressed on myeloid cells-like 1 [Source:MGI Symbol;Acc:MGI:1918576]	1.70525	0.000693598	3.15889	0.0024139	2.61728	up	16	0.913077	21	1.14451	18	1.05049	7	0.240509	6	0.215022	8	0.456917	protein_coding	17:48359916-48367176	+
ENSMUSG00000023992	Trem2	triggering receptor expressed on myeloid cells 2 [Source:MGI Symbol;Acc:MGI:1913150]	1.61938	1.86865e-80	79.7285	2.11338e-78	77.675	up	674	9.9294	708	9.96114	649	9.77778	322	2.85604	337	3.11772	188	2.77192	protein_coding	17:48346401-48354147	+
ENSMUSG00000042726	Trafd1	TRAF type zinc finger domain containing 1 [Source:MGI Symbol;Acc:MGI:1923551]	-1.00437	6.73256e-112	100	1.26905e-109	100	down	1500	42.2362	1493	40.1482	1455	41.8976	4507	76.4059	4149	73.3636	2734	77.0464	protein_coding	5:121371725-121385632	-
ENSMUSG00000050395	Tnfsf15	tumor necrosis factor (ligand) superfamily, member 15 [Source:MGI Symbol;Acc:MGI:2180140]	-1.32637	2.70043e-05	4.56857	0.000122705	3.91114	down	28	0.338605	14	0.161687	17	0.21024	89	0.647994	53	0.402489	47	0.568843	protein_coding	4:63724603-63745113	-
ENSMUSG00000097328	Tnfsf12	tumor necrosis factor (ligand) superfamily, member 12 [Source:MGI Symbol;Acc:MGI:1196259]	1.31464	4.15644e-05	4.38128	0.000183773	3.73572	up	31	1.52252	50	2.34523	40	2.00907	24	0.709675	23	0.709372	15	0.737316	protein_coding	11:69686250-69695849	-
ENSMUSG00000028965	Tnfrsf9	tumor necrosis factor receptor superfamily, member 9 [Source:MGI Symbol;Acc:MGI:1101059]	-1.81045	4.79334e-158	100	1.63762e-155	100	down	358	12.6219	391	13.1653	380	13.7012	2005	42.56	1848	40.9155	1205	42.5196	protein_coding	4:150914562-150946102	+
ENSMUSG00000010142	Tnfrsf13b	tumor necrosis factor receptor superfamily, member 13b [Source:MGI Symbol;Acc:MGI:1889411]	-1.53504	2.16496e-184	100	9.59546e-182	100	down	901	24.8438	902	23.7527	890	25.0967	4115	68.3139	3605	62.4227	2292	63.2511	protein_coding	11:61126755-61149372	+
ENSMUSG00000049555	Tmie	transmembrane inner ear [Source:MGI Symbol;Acc:MGI:2159400]	-1.04962	0.0062816	2.20193	0.0174335	1.75862	down	16	0.402445	12	0.288257	14	0.36012	27	0.40888	47	0.742383	34	0.855904	protein_coding	9:110865711-110880113	-
ENSMUSG00000010307	Tmem86a	transmembrane protein 86A [Source:MGI Symbol;Acc:MGI:1915143]	1.40351	2.53614e-14	13.5958	3.17482e-13	12.4983	up	125	4.81145	121	4.44799	125	4.92049	68	1.57587	73	1.76454	39	1.50242	protein_coding	7:47050601-47054777	+
ENSMUSG00000025505	Tmem80	transmembrane protein 80 [Source:MGI Symbol;Acc:MGI:1918698]	1.1146	1.41656e-08	7.84876	1.00738e-07	6.99681	up	104	4.06079	115	4.28832	108	4.31254	73	1.71611	90	2.2068	33	1.28959	protein_coding	7:141327739-141337156	+
ENSMUSG00000073728	Tmem51os1	Tmem51 opposite strand 1 [Source:MGI Symbol;Acc:MGI:3642733]	2.53019	0.00493304	2.30689	0.0140813	1.85136	up	6	0.122927	12	0.234795	8	0.167617	6	0.0740105	0	0	0	0	antisense	4:142083972-142088099	+
ENSMUSG00000061531	Tmem236	transmembrane protein 236 [Source:MGI Symbol;Acc:MGI:1919309]	-2.87561	6.76301e-07	6.16986	3.95248e-06	5.40313	down	3	0.0577848	3	0.0551856	4	0.0787924	44	0.510259	35	0.423354	17	0.327718	protein_coding	2:14174523-14221993	+
ENSMUSG00000036687	Tmem184a	transmembrane protein 184a [Source:MGI Symbol;Acc:MGI:2385897]	-3.92719	0.0160028	1.7958	0.0396301	1.40198	down	0	0	0	0	0	0	6	0.0588525	3	0.0306925	2	0.0326105	protein_coding	5:139802485-139819917	-
ENSMUSG00000057716	Tmem178b	transmembrane protein 178B [Source:MGI Symbol;Acc:MGI:3647581]	-3.2959	0.00121349	2.91596	0.00399013	2.39901	down	0	0	0	0	3	0.23709	15	0.697906	18	0.873526	6	0.464056	protein_coding	6:39871461-40255150	+
ENSMUSG00000052485	Tmem171	transmembrane protein 171 [Source:MGI Symbol;Acc:MGI:2685751]	-1.03831	1.84274e-36	35.7345	7.35259e-35	34.1336	down	312	18.9399	321	18.6097	335	20.7969	943	34.4651	962	36.6725	626	38.0326	protein_coding	13:98686235-98694834	-
ENSMUSG00000056498	Tmem154	transmembrane protein 154 [Source:MGI Symbol;Acc:MGI:2444725]	1.66988	9.99956e-39	38	4.23728e-37	36.3729	up	299	6.3055	346	6.96846	272	5.8661	143	1.81564	127	1.68188	96	2.02619	protein_coding	3:84666192-84704575	+
ENSMUSG00000070498	Tmem132b	transmembrane protein 132B [Source:MGI Symbol;Acc:MGI:3609245]	-1.27008	0.00411775	2.38534	0.0120069	1.92057	down	6	0.0528917	10	0.0841877	11	0.0991656	39	0.206989	27	0.149466	18	0.158807	protein_coding	5:125531774-125792583	+
ENSMUSG00000024736	Tmem132a	transmembrane protein 132A [Source:MGI Symbol;Acc:MGI:2147810]	-2.03187	2.75684e-29	28.5596	8.21988e-28	27.0851	down	38	0.732341	69	1.26996	56	1.1037	271	3.14445	351	4.24796	219	4.22409	protein_coding	19:10857822-10869940	-
ENSMUSG00000006850	Tmco6	transmembrane and coiled-coil domains 6 [Source:MGI Symbol;Acc:MGI:1919233]	-1.15644	4.37023e-41	40.3595	1.98525e-39	38.7022	down	283	10.9409	375	13.8456	291	11.5052	1088	25.3246	1018	24.7149	607	23.4864	protein_coding	18:36735039-36742397	+
ENSMUSG00000027355	Tmco5	transmembrane and coiled-coil domains 5 [Source:MGI Symbol;Acc:MGI:1914606]	-3.60047	0.0134243	1.87211	0.0340203	1.46826	down	1	0.0605482	0	0	0	0	6	0.218725	8	0.304183	3	0.181795	protein_coding	2:116878691-116892494	+
ENSMUSG00000086269	Tmcc3os	transmembrane and coiled coil domains 3, opposite strand [Source:MGI Symbol;Acc:MGI:3801736]	-2.76651	0.00106115	2.97422	0.00353812	2.45123	down	1	0.0242027	3	0.0693421	1	0.0247512	20	0.291433	8	0.12159	14	0.339118	antisense	10:94567828-94612084	-
ENSMUSG00000020023	Tmcc3	transmembrane and coiled coil domains 3 [Source:MGI Symbol;Acc:MGI:2442900]	-2.51028	5.37786e-43	42.2694	2.54889e-41	40.5936	down	40	4.20765	34	3.41563	37	3.98028	313	19.823	288	19.0246	203	21.3715	protein_coding	10:94311949-94590956	+
ENSMUSG00000036151	Tm6sf2	transmembrane 6 superfamily member 2 [Source:MGI Symbol;Acc:MGI:1933210]	-1.19802	0.00297057	2.52716	0.00894992	2.04818	down	9	0.438661	11	0.512025	13	0.647981	45	1.32052	33	1.01005	20	0.97561	protein_coding	8:70072924-70080066	+
ENSMUSG00000001131	Timp1	tissue inhibitor of metalloproteinase 1 [Source:MGI Symbol;Acc:MGI:98752]	-2.33975	0	100	0	100	down	494	39.4295	565	43.068	567	46.2817	4216	202.6	4010	200.993	2357	188.284	protein_coding	X:20870166-20874735	+
ENSMUSG00000039994	Timeless	timeless circadian clock 1 [Source:MGI Symbol;Acc:MGI:1321393]	-1.03525	5.36174e-18	17.2707	8.75769e-17	16.0576	down	147	2.3245	130	1.96321	149	2.40952	447	4.25564	394	3.91248	273	4.3205	protein_coding	10:128232065-128252941	+
ENSMUSG00000023800	Tiam2	T cell lymphoma invasion and metastasis 2 [Source:MGI Symbol;Acc:MGI:1344338]	1.51831	1.00575e-07	6.99751	6.45532e-07	6.19008	up	49	0.603219	57	0.670141	56	0.705017	32	0.237178	21	0.162346	19	0.234095	protein_coding	17:3326573-3531344	+
ENSMUSG00000045691	Thtpa	thiamine triphosphatase [Source:MGI Symbol;Acc:MGI:2446078]	1.01184	1.73976e-05	4.75951	8.17487e-05	4.08752	up	66	1.64366	67	1.59351	61	1.55357	50	0.749694	44	0.68812	29	0.722813	protein_coding	14:55094784-55098986	+
ENSMUSG00000056665	Them6	thioesterase superfamily member 6 [Source:MGI Symbol;Acc:MGI:1925301]	1.1104	2.93907e-09	8.53179	2.26387e-08	7.64515	up	110	4.34563	121	4.56518	101	4.0805	86	2.04552	72	1.78622	40	1.58154	protein_coding	15:74721204-74724639	+
ENSMUSG00000040152	Thbs1	thrombospondin 1 [Source:MGI Symbol;Acc:MGI:98737]	-4.9033	3.54799e-159	100	1.26486e-156	100	down	21	0.253085	36	0.414345	18	0.221846	1095	7.94524	1123	8.49905	656	7.91245	protein_coding	2:118111876-118127133	+
ENSMUSG00000017713	Tha1	threonine aldolase 1 [Source:MGI Symbol;Acc:MGI:1919026]	1.18417	1.34583e-11	10.871	1.32554e-10	9.87761	up	136	3.56851	149	3.73377	117	3.13955	90	1.42179	94	1.54889	44	1.15548	protein_coding	11:117867952-117873481	-
ENSMUSG00000005718	Tfap4	transcription factor AP4 [Source:MGI Symbol;Acc:MGI:103239]	1.11607	3.84492e-05	4.41511	0.000170968	3.76709	up	58	1.8192	50	1.49773	49	1.57174	39	0.736481	28	0.55151	25	0.784786	protein_coding	16:4544661-4559854	-
ENSMUSG00000032265	Tent5a	terminal nucleotidyltransferase 5A [Source:MGI Symbol;Acc:MGI:2670964]	-1.1682	7.04184e-123	100	1.60388e-120	100	down	1039	12.9651	1043	12.4296	1032	13.1696	3580	26.8961	3254	25.4989	2114	26.4013	protein_coding	9:85320439-85327348	-
ENSMUSG00000042189	Tekt3	tektin 3 [Source:MGI Symbol;Acc:MGI:1918312]	-2.02373	0.00106605	2.97222	0.00355112	2.44964	down	3	0.120958	4	0.154023	4	0.164932	25	0.606874	14	0.354474	17	0.685997	protein_coding	11:63061654-63094964	+
ENSMUSG00000038347	Tcte2	t-complex-associated testis expressed 2 [Source:MGI Symbol;Acc:MGI:98641]	1.04246	0.0183627	1.73606	0.0445722	1.35094	up	17	1.08428	19	1.15733	20	1.30453	12	0.460807	16	0.640849	7	0.446838	protein_coding	17:13712444-13761825	-
ENSMUSG00000062859	Tcp11	t-complex protein 11 [Source:MGI Symbol;Acc:MGI:98544]	-2.90333	9.56509e-113	100	1.84539e-110	100	down	85	3.43697	66	2.54867	76	3.1427	907	22.0806	738	18.7395	524	21.2055	protein_coding	17:28066745-28080639	-
ENSMUSG00000055602	Tcp10b	t-complex protein 10b [Source:MGI Symbol;Acc:MGI:98542]	-1.14785	0.0209352	1.67912	0.049908	1.30183	down	7	0.21201	8	0.231398	9	0.278762	37	0.674692	14	0.266275	17	0.515308	protein_coding	17:13061104-13082481	+
ENSMUSG00000056313	Tcim	transcriptional and immune response regulator [Source:MGI Symbol;Acc:MGI:1916318]	-2.32254	0.000325191	3.48786	0.00121366	2.9159	down	1	0.0390461	2	0.0745795	7	0.279517	35	0.822794	16	0.39232	14	0.547098	protein_coding	8:24437180-24438984	-
ENSMUSG00000000093	Tbx2	T-box 2 [Source:MGI Symbol;Acc:MGI:98494]	-1.42461	0.0205278	1.68766	0.0490366	1.30948	down	5	0.0971844	5	0.0928131	3	0.0596321	16	0.187237	20	0.244118	9	0.175077	protein_coding	11:85832551-85841948	+
ENSMUSG00000036430	Tbcc	tubulin-specific chaperone C [Source:MGI Symbol;Acc:MGI:1919976]	1.08937	1.04887e-05	4.97928	5.11461e-05	4.29119	up	55	3.33015	81	4.68381	59	3.6533	48	1.7498	47	1.78708	23	1.39376	protein_coding	17:46890684-46891847	+
ENSMUSG00000031709	Tbc1d9	TBC1 domain family, member 9 [Source:MGI Symbol;Acc:MGI:1918560]	-1.35877	0.00793582	2.10041	0.0214363	1.66885	down	6	0.079278	8	0.100949	5	0.0675622	22	0.175013	25	0.207436	15	0.198359	protein_coding	8:83165352-83272934	+
ENSMUSG00000029072	Tas1r3	taste receptor, type 1, member 3 [Source:MGI Symbol;Acc:MGI:1933547]	-1.03243	0.000127539	3.89436	0.000516934	3.28656	down	32	0.640165	30	0.57316	19	0.388712	79	0.951513	89	1.11809	45	0.900978	protein_coding	4:155859268-155863362	-
ENSMUSG00000028417	Tal2	T cell acute lymphocytic leukemia 2 [Source:MGI Symbol;Acc:MGI:99540]	-1.6472	0.00476174	2.32223	0.0136613	1.86451	down	3	0.0711661	5	0.113275	6	0.145558	28	0.399904	14	0.208556	14	0.332384	protein_coding	4:53779705-53788712	+
ENSMUSG00000041831	Sytl3	synaptotagmin-like 3 [Source:MGI Symbol;Acc:MGI:1933367]	-1.82467	0.000593232	3.22678	0.0020989	2.67801	down	5	0.145436	5	0.138894	6	0.178478	27	0.472836	19	0.347055	24	0.69867	protein_coding	17:6659093-6738044	+
ENSMUSG00000024743	Syt7	synaptotagmin VII [Source:MGI Symbol;Acc:MGI:1859545]	-1.40962	9.5277e-79	78.021	1.04163e-76	75.9823	down	338	3.59626	392	3.98321	371	4.03683	1385	8.87217	1460	9.75508	888	9.45599	protein_coding	19:10389090-10453180	+
ENSMUSG00000039376	Synpo2l	synaptopodin 2-like [Source:MGI Symbol;Acc:MGI:1916010]	-1.30636	0.00385599	2.41386	0.011304	1.94677	down	15	0.240594	8	0.122545	4	0.0656125	33	0.31868	35	0.352538	18	0.288953	protein_coding	14:20658946-20668354	-
ENSMUSG00000050315	Synpo2	synaptopodin 2 [Source:MGI Symbol;Acc:MGI:2153070]	-2.22933	7.984e-29	28.0978	2.34641e-27	26.6296	down	37	0.375911	46	0.446327	27	0.28053	285	1.74331	208	1.32706	163	1.65741	protein_coding	3:123076519-123236149	-
ENSMUSG00000043079	Synpo	synaptopodin [Source:MGI Symbol;Acc:MGI:1099446]	1.33022	2.11468e-16	15.6748	3.12139e-15	14.5057	up	157	5.7451	158	5.52164	151	5.65077	87	1.91674	89	2.04518	60	2.1974	protein_coding	18:60593973-60660142	-
ENSMUSG00000074093	Svip	small VCP/p97-interacting protein [Source:MGI Symbol;Acc:MGI:1922994]	1.14722	0.000441719	3.35485	0.00160331	2.79498	up	35	0.807971	40	0.881861	31	0.731849	25	0.347467	21	0.304432	15	0.34656	protein_coding	7:51997171-52006018	-
ENSMUSG00000038578	Susd1	sushi domain containing 1 [Source:MGI Symbol;Acc:MGI:3651543]	1.42098	0.00100917	2.99604	0.0033864	2.47026	up	23	0.491957	20	0.408547	24	0.52498	15	0.193168	9	0.120889	8	0.171257	protein_coding	4:59314683-59438633	-
ENSMUSG00000003271	Sult2b1	sulfotransferase family, cytosolic, 2B, member 1 [Source:MGI Symbol;Acc:MGI:1926342]	1.67033	0.000245874	3.60929	0.000941856	3.02602	up	17	0.644849	20	0.724521	34	1.31892	12	0.274054	12	0.285847	5	0.189819	protein_coding	7:45729983-45784669	-
ENSMUSG00000032899	Styk1	serine/threonine/tyrosine kinase 1 [Source:MGI Symbol;Acc:MGI:2141396]	-2.08094	1.17995e-05	4.92814	5.70796e-05	4.24352	down	8	1.33608	4	0.637991	6	1.02477	34	3.41875	39	4.09025	24	4.01156	protein_coding	6:131299142-131353597	-
ENSMUSG00000049897	Stkld1	serine/threonine kinase-like domain containing 1 [Source:MGI Symbol;Acc:MGI:2685557]	1.17039	0.00447532	2.34918	0.0129232	1.88863	up	17	0.552388	25	0.775796	27	0.897204	13	0.254322	16	0.326482	10	0.325203	protein_coding	2:26934047-26953496	+
ENSMUSG00000092202	Stk19-ps1	serine/threonine kinase 19, pseudogene 1 [Source:MGI Symbol;Acc:MGI:2148500]	1.146	0.00968723	2.0138	0.0255525	1.59257	up	26	3.54436	14	1.82265	24	3.34586	14	1.14905	19	1.62653	5	0.682172	unprocessed_pseudogene	17:34744753-34747154	-
ENSMUSG00000026389	Steap3	STEAP family member 3 [Source:MGI Symbol;Acc:MGI:1915678]	1.43032	1.46389e-12	11.8345	1.58144e-11	10.8009	up	107	5.85494	107	5.59158	96	5.37208	62	2.04257	56	1.92429	30	1.64293	protein_coding	1:120190757-120272705	-
ENSMUSG00000047963	Stbd1	starch binding domain 1 [Source:MGI Symbol;Acc:MGI:1261768]	1.76646	0.00347604	2.45891	0.0102858	1.98776	up	12	0.426064	13	0.440808	13	0.47203	5	0.106883	4	0.0891862	5	0.177674	protein_coding	5:92603041-92606579	+
ENSMUSG00000031574	Star	steroidogenic acute regulatory protein [Source:MGI Symbol;Acc:MGI:102760]	-1.19612	7.5905e-06	5.11973	3.80081e-05	4.42012	down	20	0.348384	24	0.399257	36	0.641303	97	1.01729	79	0.86417	58	1.01115	protein_coding	8:25806555-25815982	+
ENSMUSG00000040287	Stac3	SH3 and cysteine rich domain 3 [Source:MGI Symbol;Acc:MGI:3606571]	-1.26521	2.40053e-06	5.61969	1.29793e-05	4.88675	down	22	0.980721	28	1.19205	25	1.13971	79	2.12029	81	2.26752	66	2.9446	protein_coding	10:127501686-127508823	+
ENSMUSG00000030283	St8sia1	ST8 alpha-N-acetyl-neuraminide alpha-2,8-sialyltransferase 1 [Source:MGI Symbol;Acc:MGI:106011]	-4.76387	0.000932275	3.03046	0.00315224	2.50138	down	0	0	0	0	0	0	8	0.0377557	6	0.0295353	5	0.0392262	protein_coding	6:142821545-142964452	-
ENSMUSG00000031995	St14	suppression of tumorigenicity 14 (colon carcinoma) [Source:MGI Symbol;Acc:MGI:1338881]	1.12929	8.83522e-37	36.0538	3.55992e-35	34.4486	up	607	13.1268	563	11.6276	559	12.3627	429	5.58564	370	5.02476	218	4.71831	protein_coding	9:31089402-31131853	-
ENSMUSG00000029699	Ssc4d	scavenger receptor cysteine rich family, 4 domains [Source:MGI Symbol;Acc:MGI:1924709]	1.17993	0.000914121	3.039	0.00309469	2.50938	up	33	0.847278	24	0.588486	38	0.997765	24	0.370996	18	0.290221	12	0.308357	protein_coding	5:135960211-135974531	-
ENSMUSG00000027579	Srms	src-related kinase lacking C-terminal regulatory tyrosine and N-terminal myristylation sites [Source:MGI Symbol;Acc:MGI:101865]	-3.08043	1.93157e-24	23.7141	4.65137e-23	22.3324	down	14	0.385126	9	0.236445	12	0.33759	148	2.45122	150	2.59126	83	2.28514	protein_coding	2:181205562-181213185	-
ENSMUSG00000067889	Sptbn2	spectrin beta, non-erythrocytic 2 [Source:MGI Symbol;Acc:MGI:1313261]	-1.22849	3.39519e-56	55.4691	2.3199e-54	53.6345	down	368	3.12519	328	2.6602	359	3.11785	1200	6.13558	1197	6.38361	759	6.45105	protein_coding	19:4711167-4752360	+
ENSMUSG00000055561	Spink5	serine peptidase inhibitor, Kazal type 5 [Source:MGI Symbol;Acc:MGI:1919682]	-1.05181	2.72046e-58	57.5654	1.96532e-56	55.7066	down	554	8.15985	545	7.66622	572	8.61591	1802	15.9799	1623	15.0119	1018	15.0065	protein_coding	18:43963235-44022501	+
ENSMUSG00000004359	Spic	Spi-C transcription factor (Spi-1/PU.1 related) [Source:MGI Symbol;Acc:MGI:1341168]	1.83693	0.00327647	2.48459	0.00977334	2.00996	up	14	1.52739	11	1.14611	13	1.45043	5	0.328426	8	0.548095	1	0.10919	protein_coding	10:88674772-88685015	-
ENSMUSG00000008193	Spib	Spi-B transcription factor (Spi-1/PU.1 related) [Source:MGI Symbol;Acc:MGI:892986]	-1.04403	6.26585e-14	13.203	7.60575e-13	12.1189	down	116	2.93238	109	2.63148	101	2.61105	343	5.22037	354	5.61964	173	4.37691	protein_coding	7:44525993-44532071	-
ENSMUSG00000026809	Spaca9	sperm acrosome associated 9 [Source:MGI Symbol;Acc:MGI:1917237]	1.56038	3.99783e-07	6.39818	2.40677e-06	5.61857	up	43	4.33557	55	5.29605	41	4.2276	24	1.45692	21	1.32966	15	1.51366	protein_coding	2:28692080-28699727	-
ENSMUSG00000025006	Sorbs1	sorbin and SH3 domain containing 1 [Source:MGI Symbol;Acc:MGI:700014]	1.10384	1.99332e-10	9.70042	1.74431e-09	8.75838	up	131	3.43476	134	3.35539	116	3.1104	86	1.35759	79	1.30076	60	1.57448	protein_coding	19:40294753-40513779	-
ENSMUSG00000077549	Snord71	small nucleolar RNA, C/D box 71 [Source:MGI Symbol;Acc:MGI:3819554]	-1.12657	0.00397571	2.40059	0.0116279	1.9345	down	15	12.4373	9	7.12673	12	10.1753	44	21.9651	38	19.7862	20	16.5968	snoRNA	8:109839295-109839379	+
ENSMUSG00000022676	Snai2	snail family zinc finger 2 [Source:MGI Symbol;Acc:MGI:1096393]	1.16753	6.92507e-06	5.15958	3.49751e-05	4.45624	up	62	2.16212	51	1.69852	59	2.10413	36	0.755851	39	0.854076	23	0.802742	protein_coding	16:14705852-14709385	+
ENSMUSG00000020439	Smtn	smoothelin [Source:MGI Symbol;Acc:MGI:1354727]	-1.69432	1.75338e-27	26.7561	4.89009e-26	25.3107	down	64	1.3525	68	1.3724	62	1.33993	320	4.0715	276	3.66278	202	4.27238	protein_coding	11:3517523-3540612	-
ENSMUSG00000031534	Smim19	small integral membrane protein 19 [Source:MGI Symbol;Acc:MGI:2142501]	1.21994	8.74114e-22	21.0584	1.80992e-20	19.7423	up	302	15.1815	255	12.2422	269	13.829	188	5.68997	154	4.86151	111	5.58457	protein_coding	8:22462614-22476882	-
ENSMUSG00000043298	Smco3	single-pass membrane protein with coiled-coil domains 3 [Source:MGI Symbol;Acc:MGI:2443451]	1.2463	0.000230835	3.6367	0.000888608	3.05129	up	38	1.30261	31	1.01486	33	1.15685	21	0.433408	21	0.452058	13	0.446	protein_coding	6:136829927-136835452	-
ENSMUSG00000025880	Smad7	SMAD family member 7 [Source:MGI Symbol;Acc:MGI:1100518]	-1.65256	4.68594e-22	21.3292	9.85189e-21	20.0065	down	62	1.02142	51	0.80241	60	1.01087	306	3.03516	253	2.61745	145	2.39079	protein_coding	18:75367529-75395935	+
ENSMUSG00000037341	Slc9a7	solute carrier family 9 (sodium/hydrogen exchanger), member 7 [Source:MGI Symbol;Acc:MGI:2444530]	-3.85358	0.0193646	1.71299	0.0466063	1.33156	down	0	0	0	0	0	0	5	0.0844599	2	0.0352378	3	0.0842396	protein_coding	X:20105754-20291807	-
ENSMUSG00000031297	Slc7a3	solute carrier family 7 (cationic amino acid transporter, y+ system), member 3 [Source:MGI Symbol;Acc:MGI:1100521]	-1.60174	0.00738482	2.13166	0.0200968	1.69687	down	3	0.0768853	6	0.146854	4	0.104837	21	0.324031	16	0.257505	13	0.333446	protein_coding	X:101079210-101086020	-
ENSMUSG00000039728	Slc6a5	solute carrier family 6 (neurotransmitter transporter, glycine), member 5 [Source:MGI Symbol;Acc:MGI:105090]	-4.10167	0.00947167	2.02357	0.0250728	1.6008	down	0	0	0	0	0	0	3	0.0180181	6	0.037587	3	0.0299518	protein_coding	7:49910146-49963856	+
ENSMUSG00000025993	Slc40a1	solute carrier family 40 (iron-regulated transporter), member 1 [Source:MGI Symbol;Acc:MGI:1315204]	1.2258	1.40903e-19	18.8511	2.54199e-18	17.5948	up	218	4.55912	241	4.81342	202	4.32024	134	1.68723	137	1.79924	89	1.86284	protein_coding	1:45908068-45926523	-
ENSMUSG00000050473	Slc35d3	solute carrier family 35, member D3 [Source:MGI Symbol;Acc:MGI:1923407]	-2.02958	0.0170667	1.76785	0.0417962	1.37886	down	3	0.0803933	2	0.0511848	1	0.0274051	14	0.225877	5	0.0841419	11	0.29502	protein_coding	10:19847916-19851459	-
ENSMUSG00000028836	Slc30a2	solute carrier family 30 (zinc transporter), member 2 [Source:MGI Symbol;Acc:MGI:106637]	1.49068	0.00159062	2.79843	0.00509266	2.29306	up	21	0.469407	24	0.512335	16	0.365749	12	0.161494	5	0.070185	10	0.223713	protein_coding	4:134343181-134354484	+
ENSMUSG00000036298	Slc2a13	solute carrier family 2 (facilitated glucose transporter), member 13 [Source:MGI Symbol;Acc:MGI:2146030]	-4.64895	2.87279e-05	4.5417	0.000129997	3.88607	down	0	0	1	0.010298	1	0.0110274	24	0.155811	21	0.142202	18	0.194256	protein_coding	15:91267696-91573261	-
ENSMUSG00000027219	Slc28a2	solute carrier family 28 (sodium-coupled nucleoside transporter), member 2 [Source:MGI Symbol;Acc:MGI:1913105]	1.84286	4.98133e-11	10.3027	4.6178e-10	9.33556	up	62	1.11727	60	1.0326	62	1.14259	24	0.26039	22	0.248962	19	0.342673	protein_coding	2:122426477-122461137	+
ENSMUSG00000042268	Slc26a9	solute carrier family 26, member 9 [Source:MGI Symbol;Acc:MGI:2444594]	-1.09986	6.55333e-05	4.18354	0.000279574	3.5535	down	29	0.431286	23	0.326669	21	0.319389	75	0.671545	70	0.653747	53	0.788867	protein_coding	1:131744022-131771504	+
ENSMUSG00000000154	Slc22a18	solute carrier family 22 (organic cation transporter), member 18 [Source:MGI Symbol;Acc:MGI:1336884]	1.69762	0.0198676	1.70185	0.0476747	1.32171	up	11	0.508367	7	0.308955	11	0.519888	3	0.0834741	9	0.261199	0	0	protein_coding	7:143473736-143499334	+
ENSMUSG00000027896	Slc16a4	solute carrier family 16 (monocarboxylic acid transporters), member 4 [Source:MGI Symbol;Acc:MGI:2385183]	-1.40622	0.000510095	3.29235	0.00182723	2.73821	down	13	0.407569	10	0.299413	8	0.256496	45	0.849408	31	0.610328	28	0.87857	protein_coding	3:107291230-107312115	+
ENSMUSG00000026220	Slc16a14	solute carrier family 16 (monocarboxylic acid transporters), member 14 [Source:MGI Symbol;Acc:MGI:1919031]	1.8252	9.03842e-11	10.0439	8.17095e-10	9.08773	up	65	1.42846	67	1.40619	52	1.16867	22	0.291088	27	0.372617	17	0.373908	protein_coding	1:84905898-84935134	-
ENSMUSG00000040938	Slc16a11	solute carrier family 16 (monocarboxylic acid transporters), member 11 [Source:MGI Symbol;Acc:MGI:2663709]	-2.30413	0.0201264	1.69623	0.04819	1.31704	down	3	0.109099	1	0.0347307	0	0	12	0.262741	10	0.228373	4	0.145586	protein_coding	11:70212752-70216417	+
ENSMUSG00000001095	Slc13a2	solute carrier family 13 (sodium-dependent dicarboxylate transporter), member 2 [Source:MGI Symbol;Acc:MGI:1276558]	2.30692	0.00353444	2.45168	0.0104397	1.98131	up	11	0.321418	11	0.30696	6	0.179292	1	0.0175923	3	0.0550481	3	0.0877321	protein_coding	11:78397087-78422217	-
ENSMUSG00000027636	Sla2	Src-like-adaptor 2 [Source:MGI Symbol;Acc:MGI:1925049]	2.02073	0.000245277	3.61034	0.00093979	3.02697	up	14	0.331885	22	0.498075	15	0.36365	7	0.0999087	5	0.0744343	4	0.0949029	protein_coding	2:156872457-156887192	-
ENSMUSG00000049214	Skint7	selection and upkeep of intraepithelial T cells 7 [Source:MGI Symbol;Acc:MGI:3041190]	-1.85906	0.000163126	3.78748	0.000647096	3.18903	down	6	0.297167	4	0.1892	8	0.405202	27	0.805117	31	0.964173	24	1.18965	protein_coding	4:111972923-111988223	+
ENSMUSG00000021965	Ska3	spindle and kinetochore associated complex subunit 3 [Source:MGI Symbol;Acc:MGI:3041235]	-1.20024	2.44071e-10	9.61248	2.11326e-09	8.67505	down	52	1.62162	53	1.57846	48	1.5308	156	2.92898	184	3.60336	108	3.37077	protein_coding	14:57806561-57826185	-
ENSMUSG00000074677	Sirpb1c	signal-regulatory protein beta 1C [Source:MGI Symbol;Acc:MGI:3807521]	2.3407	0.00563627	2.24901	0.0158392	1.80027	up	8	0.376134	6	0.269412	10	0.480823	2	0.0566146	2	0.0590509	2	0.0941115	protein_coding	3:15795145-15848528	-
ENSMUSG00000025494	Sigirr	single immunoglobulin and toll-interleukin 1 receptor (TIR) domain [Source:MGI Symbol;Acc:MGI:1344402]	1.01858	1.3039e-07	6.88476	8.27821e-07	6.08206	up	109	4.45857	106	4.14083	99	4.1413	62	1.52689	85	2.18339	50	2.04691	protein_coding	7:141091175-141100572	-
ENSMUSG00000041362	Shtn1	shootin 1 [Source:MGI Symbol;Acc:MGI:1918903]	1.38725	5.5436e-85	84.2562	6.73403e-83	82.1717	up	971	18.1571	1086	19.3941	1079	20.6339	595	6.69871	587	6.89303	353	6.60637	protein_coding	19:58973356-59076100	-
ENSMUSG00000042655	Shisal2b	shisa like 2B [Source:MGI Symbol;Acc:MGI:1925053]	-5.99814	3.6093e-06	5.44258	1.89618e-05	4.72212	down	0	0	0	0	0	0	19	0.615436	15	0.506778	11	0.592292	protein_coding	13:104845283-104863893	-
ENSMUSG00000039154	Shd	src homology 2 domain-containing transforming protein D [Source:MGI Symbol;Acc:MGI:1099461]	-1.91169	1.98589e-06	5.70205	1.08664e-05	4.96391	down	9	0.410287	8	0.348295	9	0.419585	51	1.39978	44	1.25963	30	1.36876	protein_coding	17:55970467-55976625	+
ENSMUSG00000045349	Sh2d5	SH2 domain containing 5 [Source:MGI Symbol;Acc:MGI:2446215]	-1.04281	3.02443e-07	6.51936	1.84515e-06	5.73397	down	50	1.00339	42	0.804937	48	0.985085	155	1.87274	122	1.53746	91	1.82768	protein_coding	4:138250403-138261332	+
ENSMUSG00000005043	Sgsh	N-sulfoglucosamine sulfohydrolase (sulfamidase) [Source:MGI Symbol;Acc:MGI:1350341]	1.53991	4.41711e-33	32.3549	1.54448e-31	30.8112	up	296	4.9777	317	5.09106	250	4.29941	145	1.46808	151	1.59462	84	1.41376	protein_coding	11:119343425-119355536	-
ENSMUSG00000030683	Sez6l2	seizure related 6 homolog like 2 [Source:MGI Symbol;Acc:MGI:2385295]	1.07473	0.00302872	2.51874	0.0091067	2.04064	up	27	0.50989	30	0.541061	28	0.540758	18	0.204659	24	0.284622	10	0.189005	protein_coding	7:126950563-126970606	+
ENSMUSG00000037411	Serpine1	serine (or cysteine) peptidase inhibitor, clade E, member 1 [Source:MGI Symbol;Acc:MGI:97608]	-1.60385	7.36083e-236	100	4.82841e-233	100	down	1279	29.9374	1321	29.5297	1170	28.0067	5975	84.203	5537	81.3883	3239	75.8778	protein_coding	5:137061504-137072268	-
ENSMUSG00000042842	Serpinb6b	serine (or cysteine) peptidase inhibitor, clade B, member 6b [Source:MGI Symbol;Acc:MGI:894688]	-1.23426	8.91033e-57	56.0501	6.16542e-55	54.21	down	349	11.2161	420	12.8907	412	13.5408	1348	26.0826	1413	28.5169	803	25.828	protein_coding	13:32965209-32979067	+
ENSMUSG00000062345	Serpinb2	serine (or cysteine) peptidase inhibitor, clade B, member 2 [Source:MGI Symbol;Acc:MGI:97609]	-2.2726	6.80411e-45	44.1672	3.54224e-43	42.4507	down	52	1.86034	68	2.32332	47	1.71956	351	7.56034	412	9.25612	259	9.27359	protein_coding	1:107511423-107535478	+
ENSMUSG00000026582	Sele	selectin, endothelial cell [Source:MGI Symbol;Acc:MGI:98278]	-4.30395	0.0050172	2.29954	0.0142941	1.84484	down	0	0	0	0	0	0	4	0.0582866	7	0.106391	3	0.0726682	protein_coding	1:164048234-164057677	+
ENSMUSG00000051984	Sec31b	Sec31 homolog B (S. cerevisiae) [Source:MGI Symbol;Acc:MGI:2685187]	-1.44704	7.55471e-06	5.12178	3.7858e-05	4.42184	down	24	0.429418	13	0.222139	13	0.237873	59	0.635574	66	0.741577	47	0.84164	protein_coding	19:44516957-44545864	-
ENSMUSG00000025743	Sdc3	syndecan 3 [Source:MGI Symbol;Acc:MGI:1349163]	-1.00003	4.18974e-119	100	9.04047e-117	100	down	1575	22.3212	1724	23.3338	1578	22.8705	4753	40.5555	4733	42.1227	2963	42.0269	protein_coding	4:130792537-130826319	+
ENSMUSG00000026387	Sctr	secretin receptor [Source:MGI Symbol;Acc:MGI:2441720]	1.62426	0.0164389	1.78413	0.0405081	1.39246	up	7	0.245202	10	0.334533	12	0.429873	4	0.0843592	5	0.109987	3	0.105174	protein_coding	1:120006894-120063536	+
ENSMUSG00000062110	Scfd2	Sec1 family domain containing 2 [Source:MGI Symbol;Acc:MGI:2443446]	1.02988	9.51959e-06	5.02138	4.67961e-05	4.32979	up	63	1.20918	78	1.42975	64	1.25622	54	0.62401	48	0.578544	27	0.518651	protein_coding	5:74204816-74531759	-
ENSMUSG00000035454	Samt3	spermatogenesis associated multipass transmembrane protein 3 [Source:MGI Symbol;Acc:MGI:1920745]	-3.07109	0.00281291	2.55084	0.00850772	2.07019	down	1	0.0672501	0	0	2	0.137548	14	0.566849	13	0.54901	6	0.403835	protein_coding	X:86044199-86047313	+
ENSMUSG00000056055	Sag	S-antigen, retina and pineal gland (arrestin) [Source:MGI Symbol;Acc:MGI:98227]	-1.0622	0.00146243	2.83492	0.00471909	2.32614	down	17	0.696992	16	0.626486	16	0.670859	48	1.18486	53	1.36458	30	1.231	protein_coding	1:87803680-87845158	+
ENSMUSG00000045092	S1pr1	sphingosine-1-phosphate receptor 1 [Source:MGI Symbol;Acc:MGI:1096355]	1.18046	3.08672e-24	23.5105	7.31491e-23	22.1358	up	307	7.10335	313	6.91642	292	6.90939	191	2.66075	212	3.08038	113	2.61675	protein_coding	3:115710433-115715072	-
ENSMUSG00000070691	Runx3	runt related transcription factor 3 [Source:MGI Symbol;Acc:MGI:102672]	-1.15047	1.20485e-08	7.91907	8.64696e-08	7.06314	down	44	0.798414	41	0.710512	49	0.909293	154	1.68245	134	1.52695	92	1.67079	protein_coding	4:135120652-135177990	+
ENSMUSG00000051851	Rtl8c	retrotransposon Gag like 8C [Source:MGI Symbol;Acc:MGI:1920115]	1.72993	0.011463	1.9407	0.0296268	1.52832	up	12	2.10907	8	1.3428	12	2.15687	8	0.846537	5	0.551853	0	0	protein_coding	X:53608032-53608432	+
ENSMUSG00000037593	Rskr	ribosomal protein S6 kinase related [Source:MGI Symbol;Acc:MGI:2652869]	-1.76591	5.52681e-06	5.25753	2.8279e-05	4.54854	down	11	0.371293	9	0.290121	9	0.31067	49	0.995786	47	0.996244	30	1.01346	protein_coding	11:78290841-78296805	+
ENSMUSG00000020641	Rsad2	radical S-adenosyl methionine domain containing 2 [Source:MGI Symbol;Acc:MGI:1929628]	-1.30394	1.05512e-184	100	4.80637e-182	100	down	4650	86.6535	4688	83.4321	4818	91.8189	18445	206.946	15616	182.745	10633	198.312	protein_coding	12:26442746-26456452	-
ENSMUSG00000039096	Rsad1	radical S-adenosyl methionine domain containing 1 [Source:MGI Symbol;Acc:MGI:3039628]	1.37643	9.62916e-05	4.01641	0.000398457	3.39962	up	30	0.503056	40	0.640571	31	0.531605	20	0.201916	14	0.147424	15	0.251737	protein_coding	11:94539798-94549255	-
ENSMUSG00000041658	Rragb	Ras-related GTP binding B [Source:MGI Symbol;Acc:MGI:3038613]	1.12757	1.77173e-06	5.7516	9.76959e-06	5.01012	up	56	1.74791	82	2.44431	78	2.48976	47	0.883231	48	0.940839	31	0.968394	protein_coding	X:153139981-153171943	+
ENSMUSG00000023809	Rps6ka2	ribosomal protein S6 kinase, polypeptide 2 [Source:MGI Symbol;Acc:MGI:1342290]	1.70439	7.06164e-11	10.1511	6.44933e-10	9.19049	up	62	0.808295	71	0.883994	70	0.933273	27	0.211928	30	0.245608	22	0.287052	protein_coding	17:7170115-7303315	+
ENSMUSG00000050621	Rps27rt	ribosomal protein S27, retrogene [Source:MGI Symbol;Acc:MGI:3704345]	-1.28804	0.00446568	2.35011	0.0129022	1.88934	down	203	38.2542	172	30.9545	179	34.496	755	85.6595	912	107.925	193	36.3999	protein_coding	9:114982366-114982739	-
ENSMUSG00000062309	Rpp25	ribonuclease P/MRP 25 subunit [Source:MGI Symbol;Acc:MGI:2143151]	2.38588	0.00145543	2.83701	0.00469835	2.32805	up	9	0.445751	9	0.425701	14	0.709104	5	0.149096	2	0.0622047	1	0.0495689	protein_coding	9:57504026-57505448	+
ENSMUSG00000117405	Rpl19-ps7	ribosomal protein L19, pseudogene 7 [Source:MGI Symbol;Acc:MGI:3643382]	1.41554	0.0122306	1.91255	0.0313783	1.50337	up	9	1.07146	10	1.13696	28	3.40897	6	0.430061	8	0.59809	8	0.953197	processed_pseudogene	18:23944959-23945550	+
ENSMUSG00000058443	Rpl10-ps3	ribosomal protein L10, pseudogene 3 [Source:MGI Symbol;Acc:MGI:3704336]	1.1816	0.0100063	1.99973	0.0263181	1.57975	up	15	1.37653	15	1.31461	42	3.94162	12	0.66301	20	1.15257	9	0.826601	protein_coding	9:50344201-50344968	-
ENSMUSG00000032850	Rnft2	ring finger protein, transmembrane 2 [Source:MGI Symbol;Acc:MGI:2442859]	1.04437	4.12903e-10	9.38415	3.48492e-09	8.45781	up	128	2.03593	136	2.06588	133	2.1634	91	0.871445	97	0.968876	58	0.923295	protein_coding	5:118190736-118245116	-
ENSMUSG00000028139	Riiad1	regulatory subunit of type II PKA R-subunit (RIIa) domain containing 1 [Source:MGI Symbol;Acc:MGI:1913603]	-1.65662	2.46311e-06	5.60852	1.33045e-05	4.876	down	18	3.2612	10	1.73028	10	1.85284	61	6.65397	59	6.71275	34	6.16515	protein_coding	3:94464983-94480341	-
ENSMUSG00000030494	Rhpn2	rhophilin, Rho GTPase binding protein 2 [Source:MGI Symbol;Acc:MGI:1289234]	-1.78822	0.000189549	3.72228	0.000741156	3.13009	down	7	0.140635	7	0.134309	5	0.10273	31	0.374975	30	0.378495	22	0.442362	protein_coding	7:35334170-35392289	+
ENSMUSG00000041845	Rhod	ras homolog family member D [Source:MGI Symbol;Acc:MGI:108446]	1.11547	0.000136955	3.86342	0.00055169	3.2583	up	57	2.98903	36	1.80289	54	2.89589	28	0.884014	39	1.28429	20	1.04965	protein_coding	19:4425459-4439432	-
ENSMUSG00000021589	Rhobtb3	Rho-related BTB domain containing 3 [Source:MGI Symbol;Acc:MGI:1920546]	-1.21351	2.96465e-06	5.52803	1.57848e-05	4.80176	down	18	0.25474	34	0.459533	34	0.492081	108	0.920226	98	0.870953	52	0.736527	protein_coding	13:75869537-75943925	-
ENSMUSG00000042671	Rgs8	regulator of G-protein signaling 8 [Source:MGI Symbol;Acc:MGI:108408]	-2.25555	0.000177894	3.74984	0.000700092	3.15485	down	4	0.0332679	6	0.0476573	1	0.00850547	30	0.150222	25	0.130572	13	0.10821	protein_coding	1:153653025-153700323	+
ENSMUSG00000022018	Rgcc	regulator of cell cycle [Source:MGI Symbol;Acc:MGI:1913464]	-1.46149	4.81997e-05	4.31696	0.000210332	3.6771	down	9	0.690962	13	0.953164	17	1.33473	46	2.12626	58	2.7963	33	2.53563	protein_coding	14:79288756-79301645	-
ENSMUSG00000056666	Retsat	retinol saturase (all trans retinol 13,14 reductase) [Source:MGI Symbol;Acc:MGI:1914692]	1.0267	2.75546e-43	42.5598	1.32512e-41	40.8777	up	754	17.5555	765	17.0105	712	16.9533	528	7.40153	545	7.9686	327	7.61991	protein_coding	6:72598475-72608425	+
ENSMUSG00000012705	Retn	resistin [Source:MGI Symbol;Acc:MGI:1888506]	-2.29774	4.08788e-30	29.3885	1.28178e-28	27.8922	down	39	3.14491	43	3.31149	22	1.81425	263	12.7686	262	13.2675	135	10.8952	protein_coding	8:3655770-3660110	+
ENSMUSG00000008318	Relt	RELT tumor necrosis factor receptor [Source:MGI Symbol;Acc:MGI:2443373]	1.01803	1.16544e-05	4.93351	5.64444e-05	4.24838	up	71	1.75516	63	1.48734	73	1.84549	45	0.669754	51	0.791719	34	0.841194	protein_coding	7:100845847-100863446	-
ENSMUSG00000020275	Rel	reticuloendotheliosis oncogene [Source:MGI Symbol;Acc:MGI:97897]	-1.09804	2.61613e-194	100	1.34068e-191	100	down	3968	37.4574	4118	37.1249	3851	37.1768	13270	75.4194	11720	69.4765	7690	72.6529	protein_coding	11:23736847-23770970	-
ENSMUSG00000021123	Rdh12	retinol dehydrogenase 12 [Source:MGI Symbol;Acc:MGI:1925224]	-1.05538	2.88649e-23	22.5396	6.44022e-22	21.1911	down	166	6.97221	173	6.93939	173	7.43089	532	13.453	518	13.6627	313	13.1573	protein_coding	12:79208914-79222665	+
ENSMUSG00000075376	Rc3h2	ring finger and CCCH-type zinc finger domains 2 [Source:MGI Symbol;Acc:MGI:2442789]	-1.00101	1.73625e-99	98.7604	2.76435e-97	96.5584	down	1582	12.4605	1671	12.5695	1537	12.3804	4994	23.6822	4322	21.3775	2925	23.0576	protein_coding	2:37370069-37422903	-
ENSMUSG00000083649	Rasl2-9	RAS-like, family 2, locus 9 [Source:MGI Symbol;Acc:MGI:104605]	1.18514	0.0137005	1.86326	0.0346078	1.46083	up	21	1.46105	15	0.996664	16	1.13841	16	0.67021	10	0.436907	4	0.278526	protein_coding	7:5124938-5125950	-
ENSMUSG00000032356	Rasgrf1	RAS protein-specific guanine nucleotide-releasing factor 1 [Source:MGI Symbol;Acc:MGI:99694]	-1.80028	0.00783221	2.10612	0.0211913	1.67384	down	6	0.10334	3	0.0493461	1	0.0176137	20	0.207393	12	0.129791	12	0.206852	protein_coding	9:89909908-90026977	+
ENSMUSG00000049044	Rapgef4	Rap guanine nucleotide exchange factor (GEF) 4 [Source:MGI Symbol;Acc:MGI:1917723]	-2.06905	0.00241799	2.61654	0.00741449	2.12992	down	4	0.0674271	3	0.0482956	2	0.0344776	21	0.213127	11	0.116442	15	0.253061	protein_coding	2:71981240-72257474	+
ENSMUSG00000041351	Rap1gap	Rap1 GTPase-activating protein [Source:MGI Symbol;Acc:MGI:109338]	1.61371	0.000171299	3.76625	0.000676571	3.16969	up	25	2.33063	21	1.86967	27	2.57412	14	0.78579	12	0.702518	5	0.466512	protein_coding	4:137664726-137729861	+
ENSMUSG00000041046	Ramp3	receptor (calcitonin) activity modifying protein 3 [Source:MGI Symbol;Acc:MGI:1860292]	-4.01296	3.34371e-13	12.4758	3.79208e-12	11.4211	down	4	0.22864	3	0.163767	2	0.116911	77	2.64989	80	2.87161	33	1.88784	protein_coding	11:6658521-6677475	+
ENSMUSG00000026721	Rabgap1l	RAB GTPase activating protein 1-like [Source:MGI Symbol;Acc:MGI:1352507]	-1.2078	6.49876e-36	35.1872	2.53143e-34	33.5966	down	241	6.18094	253	6.19685	233	6.11119	938	14.4839	768	12.3692	461	11.8331	protein_coding	1:160219174-160793211	-
ENSMUSG00000024084	Qpct	glutaminyl-peptide cyclotransferase (glutaminyl cyclase) [Source:MGI Symbol;Acc:MGI:1917786]	1.27444	3.93195e-60	59.4054	2.97143e-58	57.527	up	702	24.029	779	25.4653	736	25.7637	444	9.15012	445	9.56537	281	9.62641	protein_coding	17:79051906-79090378	+
ENSMUSG00000032648	Pygm	muscle glycogen phosphorylase [Source:MGI Symbol;Acc:MGI:97830]	-1.32429	0.00615821	2.21055	0.0171254	1.76636	down	9	0.220704	5	0.117098	8	0.200627	24	0.354344	24	0.369592	21	0.515403	protein_coding	19:6384399-6398459	+
ENSMUSG00000020415	Pttg1	pituitary tumor-transforming gene 1 [Source:MGI Symbol;Acc:MGI:1353578]	-1.29511	3.93294e-16	15.4053	5.67749e-15	14.2458	down	63	5.99207	76	6.90339	68	6.6142	262	15.0032	245	14.6334	145	13.8027	protein_coding	11:43420250-43426251	-
ENSMUSG00000072582	Ptrh2	peptidyl-tRNA hydrolase 2 [Source:MGI Symbol;Acc:MGI:2444848]	1.02198	2.06982e-20	19.6841	3.91049e-19	18.4078	up	314	7.06582	327	7.02737	354	8.14645	240	3.25155	230	3.25016	155	3.4908	protein_coding	11:86683985-86692457	+
ENSMUSG00000026204	Ptprn	protein tyrosine phosphatase, receptor type, N [Source:MGI Symbol;Acc:MGI:102765]	-1.67716	4.17784e-27	26.379	1.14187e-25	24.9424	down	78	1.54679	55	1.04163	70	1.4196	326	3.89225	302	3.76086	201	3.98927	protein_coding	1:75247027-75264502	-
ENSMUSG00000033295	Ptprf	protein tyrosine phosphatase, receptor type, F [Source:MGI Symbol;Acc:MGI:102695]	-3.74825	0.00895477	2.04795	0.0238663	1.62222	down	0	0	0	0	1	0.00941423	8	0.0443393	8	0.0462473	3	0.0276397	protein_coding	4:118208213-118291405	-
ENSMUSG00000038751	Ptk6	PTK6 protein tyrosine kinase 6 [Source:MGI Symbol;Acc:MGI:99683]	-4.07454	1.84771e-05	4.73337	8.64005e-05	4.06348	down	1	0.0191049	0	0	2	0.0390758	17	0.195542	34	0.407914	14	0.267691	protein_coding	2:181193721-181202789	-
ENSMUSG00000025946	Pth2r	parathyroid hormone 2 receptor [Source:MGI Symbol;Acc:MGI:2180917]	-4.68805	0.0014505	2.83848	0.00468706	2.3291	down	0	0	0	0	0	0	10	0.175777	3	0.0550025	5	0.146099	protein_coding	1:65282056-65389244	+
ENSMUSG00000097754	Ptgs2os2	prostaglandin-endoperoxide synthase 2, opposite strand 2 [Source:MGI Symbol;Acc:MGI:5477181]	-2.14127	4.04693e-115	100	8.09336e-113	100	down	202	8.1585	196	7.5601	222	9.16947	1424	34.627	1171	29.7002	881	35.6119	lincRNA	1:150159043-150164948	-
ENSMUSG00000097028	Ptgs2os	prostaglandin-endoperoxide synthase 2, opposite strand [Source:MGI Symbol;Acc:MGI:2443180]	-3.11865	2.61458e-44	43.5826	1.33572e-42	41.8743	down	24	0.575919	21	0.481263	19	0.466269	292	4.21871	248	3.7372	170	4.08281	processed_transcript	1:150074873-150099963	-
ENSMUSG00000032487	Ptgs2	prostaglandin-endoperoxide synthase 2 [Source:MGI Symbol;Acc:MGI:97798]	-2.63794	0	100	0	100	down	36615	579.51	37381	565.022	37059	599.83	354396	3377.04	324304	3223.28	206619	3272.89	protein_coding	1:150100031-150108227	+
ENSMUSG00000047250	Ptgs1	prostaglandin-endoperoxide synthase 1 [Source:MGI Symbol;Acc:MGI:97797]	1.12977	3.47393e-19	18.4592	6.11676e-18	17.2135	up	295	7.25185	279	6.55003	232	5.8324	196	2.90087	175	2.70152	102	2.5095	protein_coding	2:36230426-36252272	+
ENSMUSG00000028378	Ptgr1	prostaglandin reductase 1 [Source:MGI Symbol;Acc:MGI:1914353]	1.61714	5.0777e-65	64.2943	4.24843e-63	62.3718	up	580	17.8037	559	16.3873	506	15.8842	270	4.9899	263	5.0697	154	4.73111	protein_coding	4:58965439-58987119	-
ENSMUSG00000037759	Ptger2	prostaglandin E receptor 2 (subtype EP2) [Source:MGI Symbol;Acc:MGI:97794]	-1.13413	7.46944e-09	8.12671	5.46349e-08	7.26253	down	46	0.88002	51	0.931789	43	0.841271	151	1.73923	151	1.81408	91	1.74235	protein_coding	14:44988195-45003820	+
ENSMUSG00000019464	Ptger1	prostaglandin E receptor 1 (subtype EP1) [Source:MGI Symbol;Acc:MGI:97793]	-1.49155	4.81505e-16	15.3174	6.92042e-15	14.1599	down	45	0.675653	51	0.731297	47	0.721675	203	1.83507	194	1.82918	118	1.77318	protein_coding	8:83666678-83672753	+
ENSMUSG00000030465	Psd3	pleckstrin and Sec7 domain containing 3 [Source:MGI Symbol;Acc:MGI:1918215]	-1.18784	0.00027682	3.5578	0.00104791	2.97967	down	12	0.185388	24	0.354098	16	0.252785	61	0.567381	50	0.485079	39	0.603009	protein_coding	8:67689082-68212027	-
ENSMUSG00000036480	Prss56	protease, serine 56 [Source:MGI Symbol;Acc:MGI:1916703]	-2.51321	1.18372e-09	8.92675	9.57659e-09	8.01879	down	8	0.258635	7	0.216127	6	0.198373	61	1.18734	59	1.19783	34	1.10011	protein_coding	1:87183313-87188405	+
ENSMUSG00000055945	Prr18	proline rich 18 [Source:MGI Symbol;Acc:MGI:2443403]	-1.26657	3.5735e-16	15.4469	5.186e-15	14.2852	down	76	11.619	79	11.5343	68	10.6315	247	22.7351	261	25.0575	173	26.4703	protein_coding	17:8337459-8344113	+
ENSMUSG00000020493	Prr11	proline rich 11 [Source:MGI Symbol;Acc:MGI:2444496]	-1.21156	2.72958e-16	15.5639	3.99308e-15	14.3987	down	116	2.13794	95	1.67214	117	2.20523	451	5.00448	309	3.57634	219	4.03962	protein_coding	11:87089153-87108708	-
ENSMUSG00000003526	Prodh	proline dehydrogenase [Source:MGI Symbol;Acc:MGI:97770]	-2.19028	3.06803e-09	8.51314	2.35877e-08	7.62731	down	10	1.04104	8	0.795368	11	1.17109	69	4.32475	55	3.59561	44	4.58436	protein_coding	16:18060357-18090203	-
ENSMUSG00000027611	Procr	protein C receptor, endothelial [Source:MGI Symbol;Acc:MGI:104596]	-3.08198	0	100	0	100	down	714	31.51	720	30.3455	687	31.0055	8707	231.347	8811	244.185	5422	239.48	protein_coding	2:155751117-155755471	+
ENSMUSG00000079037	Prnp	prion protein [Source:MGI Symbol;Acc:MGI:97769]	-1.11073	3.52272e-47	46.4531	1.93856e-45	44.7125	down	398	12.8435	492	15.1628	407	13.4316	1396	27.1227	1425	28.8776	781	25.2239	protein_coding	2:131909928-131938429	+
ENSMUSG00000040478	Prdm13	PR domain containing 13 [Source:MGI Symbol;Acc:MGI:2448528]	2.17878	1.70987e-05	4.76704	8.04363e-05	4.09455	up	26	0.564694	17	0.352615	21	0.466435	7	0.0915342	6	0.0818342	5	0.108685	protein_coding	4:21677480-21685963	-
ENSMUSG00000038151	Prdm1	PR domain containing 1, with ZNF domain [Source:MGI Symbol;Acc:MGI:99655]	-1.69467	0.0011476	2.94021	0.00379043	2.42131	down	6	0.509481	7	0.567658	4	0.347351	24	1.22697	33	1.75968	14	1.18977	protein_coding	10:44437177-44528501	-
ENSMUSG00000043154	Ppp2r3a	protein phosphatase 2, regulatory subunit B'', alpha [Source:MGI Symbol;Acc:MGI:2442104]	1.06891	2.13047e-11	10.6715	2.04672e-10	9.68894	up	155	1.6098	149	1.47788	139	1.47634	106	0.662815	95	0.619595	68	0.706821	protein_coding	9:101105084-101251795	-
ENSMUSG00000072494	Ppp1r3e	protein phosphatase 1, regulatory subunit 3E [Source:MGI Symbol;Acc:MGI:2145790]	1.92078	0.00464985	2.33256	0.0133707	1.87385	up	9	0.32412	16	0.550296	8	0.294636	3	0.0650475	5	0.113078	3	0.10813	protein_coding	14:54872669-54877550	-
ENSMUSG00000049999	Ppp1r3d	protein phosphatase 1, regulatory subunit 3D [Source:MGI Symbol;Acc:MGI:1917664]	2.12282	0.0103896	1.9834	0.0271996	1.56544	up	13	0.280446	6	0.123614	5	0.110308	3	0.0389648	2	0.0270944	2	0.0431813	protein_coding	2:178411206-178414472	-
ENSMUSG00000035179	Ppp1r32	protein phosphatase 1, regulatory subunit 32 [Source:MGI Symbol;Acc:MGI:1915002]	-1.88109	1.457e-06	5.83654	8.14363e-06	5.08918	down	8	0.372162	10	0.444277	10	0.475745	55	1.54046	50	1.46068	28	1.30365	protein_coding	19:10474235-10482928	-
ENSMUSG00000035829	Ppp1r26	protein phosphatase 1, regulatory subunit 26 [Source:MGI Symbol;Acc:MGI:2685193]	1.38037	1.00522e-06	5.99774	5.75377e-06	5.24005	up	69	0.88968	52	0.640325	46	0.606562	32	0.248417	25	0.202427	24	0.309711	protein_coding	2:28446800-28455508	+
ENSMUSG00000034683	Ppp1r1c	protein phosphatase 1, regulatory inhibitor subunit 1C [Source:MGI Symbol;Acc:MGI:1923185]	-4.70357	0.00128185	2.89216	0.00418495	2.37831	down	0	0	0	0	0	0	10	0.12239	6	0.0765941	3	0.0610354	protein_coding	2:79707780-79818496	+
ENSMUSG00000037754	Ppp1r16b	protein phosphatase 1, regulatory subunit 16B [Source:MGI Symbol;Acc:MGI:2151841]	1.20841	0.0145249	1.83789	0.0364713	1.43805	up	16	0.168684	19	0.191302	13	0.140162	12	0.0761693	11	0.0728265	4	0.0422059	protein_coding	2:158665398-158766334	+
ENSMUSG00000037826	Ppm1k	protein phosphatase 1K (PP2C domain containing) [Source:MGI Symbol;Acc:MGI:2442111]	-1.22791	1.10706e-89	88.9558	1.47599e-87	86.8309	down	689	8.73371	666	8.06244	676	8.76312	2520	19.2321	2188	17.4169	1396	17.7103	protein_coding	6:57506502-57535468	-
ENSMUSG00000026774	Potegl	POTE ankyrin domain family, member G like [Source:MGI Symbol;Acc:MGI:1918231]	-3.39513	1.55216e-05	4.80906	7.35235e-05	4.13357	down	2	0.0765235	1	0.0365407	2	0.0782577	38	0.875375	22	0.528605	10	0.382935	protein_coding	2:23207476-23267129	+
ENSMUSG00000022803	Popdc2	popeye domain containing 2 [Source:MGI Symbol;Acc:MGI:1930150]	-1.44702	0.00081191	3.09049	0.00278057	2.55587	down	12	0.389921	14	0.434446	4	0.132919	34	0.66515	31	0.632558	35	1.13821	protein_coding	16:38362209-38378216	+
ENSMUSG00000045102	Poln	DNA polymerase N [Source:MGI Symbol;Acc:MGI:2675617]	-1.92294	0.00123714	2.90758	0.00405921	2.39156	down	5	0.125228	5	0.119595	2	0.0512263	25	0.376978	19	0.298832	14	0.350928	protein_coding	5:34007179-34169448	-
ENSMUSG00000020474	Polm	polymerase (DNA directed), mu [Source:MGI Symbol;Acc:MGI:1860191]	-1.02523	5.23028e-54	53.2815	3.41718e-52	51.4663	down	491	11.8347	503	11.5786	457	11.2649	1476	21.4195	1408	21.312	890	21.4698	protein_coding	11:5827860-5838016	-
ENSMUSG00000038400	Pmepa1	prostate transmembrane protein, androgen induced 1 [Source:MGI Symbol;Acc:MGI:1929600]	-1.77239	1.81378e-07	6.74141	1.13484e-06	5.94506	down	11	0.170837	11	0.163153	19	0.30177	67	0.626485	80	0.780232	35	0.544024	protein_coding	2:173224458-173276533	-
ENSMUSG00000031398	Plxna3	plexin A3 [Source:MGI Symbol;Acc:MGI:107683]	1.30667	1.12555e-08	7.94864	8.09557e-08	7.09175	up	72	0.730869	86	0.833716	72	0.747433	49	0.299467	43	0.274107	27	0.274303	protein_coding	X:74329066-74344689	+
ENSMUSG00000040105	Plpp6	phospholipid phosphatase 6 [Source:MGI Symbol;Acc:MGI:1921661]	1.22083	1.98757e-17	16.7017	3.15224e-16	15.5014	up	220	5.42329	221	5.20289	242	6.10082	159	2.35984	156	2.41495	66	1.62834	protein_coding	19:28963953-28966811	+
ENSMUSG00000030867	Plk1	polo like kinase 1 [Source:MGI Symbol;Acc:MGI:97621]	-1.12814	9.66937e-05	4.0146	0.00040002	3.39792	down	27	0.865352	16	0.489736	25	0.819411	83	1.6016	68	1.36862	41	1.31514	protein_coding	7:122159439-122169873	+
ENSMUSG00000038167	Plekhg6	pleckstrin homology domain containing, family G (with RhoGef domain) member 6 [Source:MGI Symbol;Acc:MGI:2682298]	-1.76946	1.10657e-10	9.95602	9.92162e-10	9.00342	down	17	0.363179	23	0.469259	19	0.415105	96	1.23478	101	1.35499	60	1.28287	protein_coding	6:125362660-125380793	-
ENSMUSG00000014782	Plekhg4	pleckstrin homology domain containing, family G (with RhoGef domain) member 4 [Source:MGI Symbol;Acc:MGI:2142544]	-2.20509	1.01999e-06	5.9914	5.82816e-06	5.23447	down	9	0.173591	6	0.110522	5	0.0986253	58	0.673534	39	0.472383	23	0.443991	protein_coding	8:105373274-105382862	+
ENSMUSG00000040430	Pitpnc1	phosphatidylinositol transfer protein, cytoplasmic 1 [Source:MGI Symbol;Acc:MGI:1919045]	-1.07767	1.40366e-22	21.8527	3.02081e-21	20.5199	down	163	1.81513	199	2.11634	177	2.0157	510	3.41929	571	3.993	363	4.04563	protein_coding	11:107207892-107470699	-
ENSMUSG00000058818	Pirb	paired Ig-like receptor B [Source:MGI Symbol;Acc:MGI:894311]	1.37054	1.25411e-20	19.9017	2.40259e-19	18.6193	up	186	3.42807	206	3.6259	182	3.43037	110	1.2206	109	1.26156	65	1.19897	protein_coding	7:3711409-3720391	-
ENSMUSG00000066682	Pilrb2	paired immunoglobin-like type 2 receptor beta 2 [Source:MGI Symbol;Acc:MGI:2450535]	2.02589	0.000356785	3.44759	0.00132045	2.87928	up	23	0.897066	13	0.48423	14	0.558415	6	0.140894	8	0.195943	2	0.0780704	protein_coding	5:137865827-137871815	-
ENSMUSG00000066684	Pilrb1	paired immunoglobin-like type 2 receptor beta 1 [Source:MGI Symbol;Acc:MGI:2450532]	1.57887	1.55842e-06	5.80731	8.66032e-06	5.06247	up	47	3.24752	46	3.03546	34	2.40251	21	0.873614	25	1.08477	9	0.622382	protein_coding	5:137852147-137858106	-
ENSMUSG00000024011	Pi16	peptidase inhibitor 16 [Source:MGI Symbol;Acc:MGI:1921366]	1.26606	1.46304e-32	31.8347	5.02985e-31	30.2984	up	427	7.53484	400	6.74091	391	7.05595	232	2.46479	272	3.01411	145	2.56079	protein_coding	17:29317680-29330593	+
ENSMUSG00000041801	Phlda3	pleckstrin homology like domain, family A, member 3 [Source:MGI Symbol;Acc:MGI:1351485]	1.17773	6.11867e-06	5.21334	3.11421e-05	4.50665	up	62	3.04505	54	2.53285	64	3.21451	36	1.06451	32	0.986952	32	1.57294	protein_coding	1:135766119-135769136	+
ENSMUSG00000020205	Phlda1	pleckstrin homology like domain, family A, member 1 [Source:MGI Symbol;Acc:MGI:1096880]	-1.29521	9.39425e-55	54.0271	6.21194e-53	52.2068	down	257	9.29342	287	9.91145	281	10.3916	1024	22.294	979	22.2315	592	21.4252	protein_coding	10:111506286-111508645	+
ENSMUSG00000068245	Phf11d	PHD finger protein 11D [Source:MGI Symbol;Acc:MGI:1277133]	-1.13266	6.31795e-114	100	1.24829e-111	100	down	1158	30.6128	1186	29.9427	1160	31.3606	4032	64.1742	3617	60.0463	2221	58.7628	protein_coding	14:59347407-59365470	-
ENSMUSG00000091649	Phf11b	PHD finger protein 11B [Source:MGI Symbol;Acc:MGI:3645789]	-1.33648	1.88433e-50	49.7248	1.15734e-48	47.9365	down	215	12.798	241	13.7004	233	14.1838	858	30.7493	854	31.923	515	30.681	protein_coding	14:59320964-59341351	-
ENSMUSG00000044703	Phf11a	PHD finger protein 11A [Source:MGI Symbol;Acc:MGI:1918441]	-1.00083	6.48117e-06	5.18835	3.2875e-05	4.48313	down	33	1.71771	45	2.23697	38	2.02279	112	3.50994	117	3.82442	68	3.54246	protein_coding	14:59276913-59297522	-
ENSMUSG00000023987	Pgc	progastricsin (pepsinogen C) [Source:MGI Symbol;Acc:MGI:98909]	2.28165	0.0143517	1.8431	0.0360971	1.44253	up	7	0.355437	7	0.33945	6	0.311565	2	0.0611422	0	0	3	0.152457	protein_coding	17:47726842-47734482	+
ENSMUSG00000078486	Perm1	PPARGC1 and ESRR induced regulator, muscle 1 [Source:MGI Symbol;Acc:MGI:1921433]	-1.44446	0.00615079	2.21107	0.0171077	1.76681	down	4	0.0722668	6	0.103524	8	0.147809	25	0.271935	28	0.317673	11	0.198898	protein_coding	4:156215868-156221307	+
ENSMUSG00000028957	Per3	period circadian clock 3 [Source:MGI Symbol;Acc:MGI:1277134]	1.07546	3.95308e-05	4.40306	0.000175491	3.75574	up	59	0.693151	51	0.572214	60	0.720874	49	0.346591	33	0.243463	22	0.258677	protein_coding	4:151003652-151044665	-
ENSMUSG00000026189	Pecr	peroxisomal trans-2-enoyl-CoA reductase [Source:MGI Symbol;Acc:MGI:2148199]	1.17923	4.67756e-11	10.33	4.34602e-10	9.36191	up	135	8.02239	124	7.03727	111	6.74567	77	2.7549	84	3.13468	48	2.85477	protein_coding	1:72259167-72284314	-
ENSMUSG00000028583	Pdpn	podoplanin [Source:MGI Symbol;Acc:MGI:103098]	-2.0168	1.83777e-19	18.7357	3.29372e-18	17.4823	down	27	1.04728	26	0.963131	32	1.26935	187	4.36704	163	3.97037	94	3.64911	protein_coding	4:143267431-143299564	-
ENSMUSG00000028525	Pde4b	phosphodiesterase 4B, cAMP specific [Source:MGI Symbol;Acc:MGI:99557]	-1.21785	1.22432e-148	100	3.71808e-146	100	down	1120	26.1376	1170	26.0763	1160	27.6846	4067	57.1436	3819	55.9681	2388	55.7753	protein_coding	4:102087543-102607259	+
ENSMUSG00000016498	Pdcd1lg2	programmed cell death 1 ligand 2 [Source:MGI Symbol;Acc:MGI:1930125]	-2.12814	2.53611e-13	12.5958	2.91244e-12	11.5357	down	20	0.854799	19	0.775532	13	0.568211	135	3.47387	84	2.25453	71	3.03705	protein_coding	19:29410919-29471161	+
ENSMUSG00000014030	Pax5	paired box 5 [Source:MGI Symbol;Acc:MGI:97489]	-3.31383	1.2311e-13	12.9097	1.45978e-12	11.8357	down	7	0.0616376	5	0.0420465	4	0.0360197	63	0.33399	68	0.376011	65	0.572823	protein_coding	4:44524757-44710487	-
ENSMUSG00000108591	Particl	promoter of Mat2a antisense radiation induced circulating long non-coding RNA [Source:MGI Symbol;Acc:MGI:1925358]	1.18672	2.61729e-06	5.58215	1.40632e-05	4.85192	up	54	2.43963	74	3.19282	62	2.86453	34	0.924814	45	1.27669	27	1.22083	TEC	6:72439051-72440610	+
ENSMUSG00000035863	Palm	paralemmin [Source:MGI Symbol;Acc:MGI:1261814]	1.5281	0.0159661	1.7968	0.0395511	1.40284	up	13	0.345611	7	0.177728	13	0.353444	7	0.112044	6	0.10017	2	0.0532151	protein_coding	10:79793572-79820896	+
ENSMUSG00000025328	Padi3	peptidyl arginine deiminase, type III [Source:MGI Symbol;Acc:MGI:1338891]	1.31398	0.0180038	1.74463	0.0438114	1.35841	up	17	0.390016	11	0.241012	11	0.258082	7	0.096689	8	0.115257	5	0.114806	protein_coding	4:140785365-140810648	-
ENSMUSG00000044359	P2ry4	pyrimidinergic receptor P2Y, G-protein coupled, 4 [Source:MGI Symbol;Acc:MGI:1926594]	-3.12537	5.87258e-07	6.23117	3.47043e-06	5.45962	down	2	0.0317899	3	0.0455399	3	0.0487655	39	0.373224	28	0.279486	22	0.349979	protein_coding	X:100590154-100594869	-
ENSMUSG00000022330	Osr2	odd-skipped related 2 [Source:MGI Symbol;Acc:MGI:1930813]	1.49007	0.000162552	3.78901	0.000644976	3.19046	up	24	0.981134	28	1.09317	29	1.2124	14	0.344581	15	0.385081	8	0.327316	protein_coding	15:35296098-35303305	+
ENSMUSG00000074063	Osgin1	oxidative stress induced growth inhibitor 1 [Source:MGI Symbol;Acc:MGI:1919089]	1.51809	2.79588e-11	10.5535	2.6518e-10	9.57646	up	91	3.19876	97	3.2563	72	2.58824	49	1.03701	46	1.01541	22	0.773968	protein_coding	8:119434124-119446256	+
ENSMUSG00000020435	Osbp2	oxysterol binding protein 2 [Source:MGI Symbol;Acc:MGI:1921559]	-3.20652	6.55496e-113	100	1.2797e-110	100	down	46	0.791309	63	1.035	53	0.932388	738	7.64347	756	8.16684	426	7.33429	protein_coding	11:3703731-3863903	-
ENSMUSG00000022562	Oplah	5-oxoprolinase (ATP-hydrolysing) [Source:MGI Symbol;Acc:MGI:1922725]	-1.13246	4.43782e-05	4.35283	0.000194953	3.71007	down	20	1.76195	23	1.93511	28	2.52264	73	3.87198	79	4.37054	47	4.14402	protein_coding	15:76296601-76328015	-
ENSMUSG00000030162	Olr1	oxidized low density lipoprotein (lectin-like) receptor 1 [Source:MGI Symbol;Acc:MGI:1261434]	-3.92909	1.46907e-38	37.833	6.20907e-37	36.207	down	12	0.236769	12	0.226119	7	0.141245	275	3.26679	203	2.51526	131	2.58687	protein_coding	6:129485244-129507165	-
ENSMUSG00000058515	Olfr933	olfactory receptor 933 [Source:MGI Symbol;Acc:MGI:3030767]	-1.57426	1.38466e-18	17.8587	2.34633e-17	16.6296	down	49	0.771716	48	0.721963	53	0.85363	231	2.19038	200	1.97804	139	2.19097	protein_coding	9:38972313-38979861	+
ENSMUSG00000049926	Olfr921	olfactory receptor 921 [Source:MGI Symbol;Acc:MGI:3030755]	-2.13229	9.84147e-06	5.00694	4.82626e-05	4.31639	down	4	0.0684254	10	0.163369	5	0.0874701	58	0.597353	32	0.343757	19	0.32529	protein_coding	9:38773068-38779021	+
ENSMUSG00000061039	Olfr920	olfactory receptor 920 [Source:MGI Symbol;Acc:MGI:3030754]	-1.28722	9.41111e-62	61.0264	7.34918e-60	59.1338	down	447	5.51633	454	5.3507	452	5.70444	1748	12.9876	1399	10.8419	1053	13.0056	protein_coding	9:38752299-38760117	+
ENSMUSG00000045514	Olfr460	olfactory receptor 460 [Source:MGI Symbol;Acc:MGI:3030294]	-2.7599	8.19909e-05	4.08623	0.000343177	3.46448	down	2	0.0418268	4	0.0798908	1	0.0213874	19	0.239235	26	0.341461	15	0.313961	protein_coding	6:40569487-40574343	+
ENSMUSG00000011179	Odc1	ornithine decarboxylase, structural 1 [Source:MGI Symbol;Acc:MGI:97402]	-1.59955	0	100	0	100	down	6338	202.305	6942	211.618	6558	214.072	28214	542.208	30207	605.49	18252	583.077	protein_coding	12:17544794-17551505	+
ENSMUSG00000029561	Oasl2	2'-5' oligoadenylate synthetase-like 2 [Source:MGI Symbol;Acc:MGI:1344390]	-1.03303	6.19225e-143	100	1.72113e-140	100	down	2565	57.8855	2918	62.8898	2675	61.736	8293	112.678	7805	110.611	5163	116.612	protein_coding	5:114896936-114912234	+
ENSMUSG00000020902	Ntn1	netrin 1 [Source:MGI Symbol;Acc:MGI:105088]	-1.26095	0.00179821	2.74516	0.00568297	2.24542	down	14	0.167977	9	0.103128	9	0.110432	34	0.24561	37	0.278783	26	0.312215	protein_coding	11:68209364-68400823	-
ENSMUSG00000071547	Nt5dc2	5'-nucleotidase domain containing 2 [Source:MGI Symbol;Acc:MGI:1917271]	1.63169	5.64135e-37	36.2486	2.28991e-35	34.6402	up	290	11.0599	284	10.3439	279	10.8815	133	3.05387	124	2.96974	93	3.54973	protein_coding	14:31131053-31139124	+
ENSMUSG00000020598	Nrcam	neuronal cell adhesion molecule [Source:MGI Symbol;Acc:MGI:104750]	-2.26347	3.96739e-15	14.4015	5.27238e-14	13.278	down	19	0.2134	13	0.139443	15	0.172292	108	0.730315	103	0.726477	75	0.843067	protein_coding	12:44328885-44601964	+
ENSMUSG00000028341	Nr4a3	nuclear receptor subfamily 4, group A, member 3 [Source:MGI Symbol;Acc:MGI:1352457]	-2.99774	3.88565e-85	84.4105	4.75529e-83	82.3228	down	55	0.677675	47	0.553056	40	0.504024	575	4.26552	523	4.04673	349	4.30372	protein_coding	4:48045153-48086447	+
ENSMUSG00000026826	Nr4a2	nuclear receptor subfamily 4, group A, member 2 [Source:MGI Symbol;Acc:MGI:1352456]	-1.9893	1.23997e-23	22.9066	2.82421e-22	21.5491	down	37	0.834996	30	0.646571	41	0.946234	218	2.962	202	2.86271	129	2.91361	protein_coding	2:57106830-57124003	-
ENSMUSG00000023034	Nr4a1	nuclear receptor subfamily 4, group A, member 1 [Source:MGI Symbol;Acc:MGI:1352454]	-2.04973	7.70869e-166	100	2.93988e-163	100	down	258	7.12235	299	7.88292	295	8.32833	1776	29.5184	1669	28.9337	1064	29.3972	protein_coding	15:101254269-101274795	+
ENSMUSG00000042684	Npl	N-acetylneuraminate pyruvate lyase [Source:MGI Symbol;Acc:MGI:1921341]	1.3502	3.76901e-06	5.42377	1.9747e-05	4.7045	up	50	2.03107	51	1.97851	42	1.74476	27	0.660335	30	0.765279	15	0.609826	protein_coding	1:153503015-153550045	-
ENSMUSG00000038146	Notch3	notch 3 [Source:MGI Symbol;Acc:MGI:99460]	-3.86281	0.00663379	2.17824	0.018299	1.73757	down	0	0	0	0	1	0.00899144	4	0.021174	8	0.0441703	7	0.0615963	protein_coding	17:32120820-32166852	-
ENSMUSG00000051790	Nlgn2	neuroligin 2 [Source:MGI Symbol;Acc:MGI:2681835]	-1.1268	4.47289e-46	45.3494	2.43691e-44	43.6132	down	352	4.45552	380	4.59358	313	4.05165	1147	8.74107	1037	8.24286	719	9.10844	protein_coding	11:69823122-69837784	-
ENSMUSG00000078532	Nkain1	Na+/K+ transporting ATPase interacting 1 [Source:MGI Symbol;Acc:MGI:1914399]	2.12028	2.5848e-10	9.58757	2.22978e-09	8.65174	up	55	3.22487	57	3.19181	44	2.63837	19	0.670733	24	0.8837	4	0.234731	protein_coding	4:130531602-130574173	-
ENSMUSG00000025225	Nfkb2	nuclear factor of kappa light polypeptide gene enhancer in B cells 2, p49/p100 [Source:MGI Symbol;Acc:MGI:1099800]	-1.45664	0	100	0	100	down	5193	95.162	5578	97.6194	5115	95.8569	21485	237.043	21218	244.171	13043	239.212	protein_coding	19:46304320-46312385	+
ENSMUSG00000058794	Nfe2	nuclear factor, erythroid derived 2 [Source:MGI Symbol;Acc:MGI:97308]	1.46713	4.56762e-06	5.34031	2.36739e-05	4.62573	up	42	8.17702	38	7.06548	43	8.56144	21	2.46156	23	2.81201	13	2.53308	protein_coding	15:103248212-103258403	-
ENSMUSG00000042567	Nek10	NIMA (never in mitosis gene a)- related kinase 10 [Source:MGI Symbol;Acc:MGI:2685128]	-4.07161	0.000407332	3.39005	0.0014917	2.82632	down	1	0.0073668	0	0	1	0.00753375	17	0.0754004	12	0.0555141	13	0.0958478	protein_coding	14:14803415-15012059	+
ENSMUSG00000092274	Neat1	nuclear paraspeckle assembly transcript 1 (non-protein coding) [Source:MGI Symbol;Acc:MGI:1914211]	1.90665	6.54238e-92	91.1843	9.24901e-90	89.0339	up	22161	75.1946	25428	82.399	24528	85.1122	8955	18.294	8874	18.9086	6386	21.6863	lincRNA	19:5824708-5845478	-
ENSMUSG00000054008	Ndst1	N-deacetylase/N-sulfotransferase (heparan glucosaminyl) 1 [Source:MGI Symbol;Acc:MGI:104719]	1.0004	1.66446e-48	47.7787	9.57734e-47	46.0188	up	956	10.4009	1022	10.6188	903	10.0469	690	4.51969	733	5.00796	420	4.57323	protein_coding	18:60684494-60748650	-
ENSMUSG00000026697	Myoc	myocilin [Source:MGI Symbol;Acc:MGI:1202864]	-2.81065	0.000868518	3.06122	0.00295801	2.529	down	4	0.135927	0	0	1	0.0347519	10	0.204593	18	0.384116	15	0.510149	protein_coding	1:162639155-162649693	+
ENSMUSG00000042064	Myo3b	myosin IIIB [Source:MGI Symbol;Acc:MGI:2448580]	-1.4513	8.48513e-05	4.07134	0.000354697	3.45014	down	12	0.135188	13	0.139866	13	0.149773	38	0.257743	50	0.35373	41	0.462276	protein_coding	2:70039126-70429198	+
ENSMUSG00000020437	Myo1g	myosin IG [Source:MGI Symbol;Acc:MGI:1927091]	-1.2458	4.5297e-97	96.3439	6.87801e-95	94.1625	down	847	18.0511	861	17.5241	719	15.6705	3037	38.9682	2668	35.7067	1677	35.7695	protein_coding	11:6506548-6520965	-
ENSMUSG00000027470	Mylk2	myosin, light polypeptide kinase 2, skeletal muscle [Source:MGI Symbol;Acc:MGI:2139434]	1.23327	5.68304e-09	8.24542	4.22659e-08	7.37401	up	85	2.03004	92	2.09839	91	2.22259	65	0.93464	47	0.704899	34	0.812689	protein_coding	2:152911352-152923068	+
ENSMUSG00000018830	Myh11	myosin, heavy polypeptide 11, smooth muscle [Source:MGI Symbol;Acc:MGI:102643]	-1.27146	0.00330417	2.48094	0.00984468	2.0068	down	8	0.0860933	8	0.0822208	12	0.132067	33	0.213816	27	0.182468	25	0.269265	protein_coding	16:14194535-14291372	-
ENSMUSG00000038670	Mybpc2	myosin binding protein C, fast-type [Source:MGI Symbol;Acc:MGI:1336170]	-1.48336	0.000779056	3.10843	0.00268004	2.57186	down	9	0.175659	10	0.186397	6	0.11976	39	0.458287	28	0.343185	22	0.429744	protein_coding	7:44501699-44524656	-
ENSMUSG00000025141	Myadml2	myeloid-associated differentiation marker-like 2 [Source:MGI Symbol;Acc:MGI:1915765]	1.09467	0.00621531	2.20654	0.0172695	1.76272	up	22	1.66543	28	2.0243	22	1.70318	19	0.865973	19	0.903238	6	0.454586	protein_coding	11:120646031-120648158	-
ENSMUSG00000023341	Mx2	MX dynamin-like GTPase 2 [Source:MGI Symbol;Acc:MGI:97244]	-1.26221	5.78426e-102	100	9.77898e-100	99.0097	down	658	19.1552	679	18.8774	699	20.8099	2508	43.9575	2253	41.1874	1482	43.1785	polymorphic_pseudogene	16:97535308-97560900	+
ENSMUSG00000000386	Mx1	MX dynamin-like GTPase 1 [Source:MGI Symbol;Acc:MGI:97243]	-2.22404	5.50626e-67	66.2591	4.75248e-65	64.3231	down	78	1.85281	117	2.65421	96	2.33206	707	10.1112	695	10.3673	357	8.48721	polymorphic_pseudogene	16:97447035-97462907	-
ENSMUSG00000044021	Muc19	mucin 19 [Source:MGI Symbol;Acc:MGI:2676278]	-6.32253	2.6732e-07	6.57297	1.64002e-06	5.78515	down	0	0	0	0	1	0.00791689	36	0.167792	38	0.184735	33	0.25568	protein_coding	15:91838326-91934555	+
ENSMUSG00000039431	Mtmr7	myotubularin related protein 7 [Source:MGI Symbol;Acc:MGI:1891693]	-1.78641	2.78536e-34	33.5551	1.02186e-32	31.9906	down	72	1.81294	77	1.85163	65	1.67378	347	5.2605	356	5.62918	235	5.92215	protein_coding	8:40551095-40634797	-
ENSMUSG00000019992	Mtfr2	mitochondrial fission regulator 2 [Source:MGI Symbol;Acc:MGI:1919054]	-1.05664	0.000417533	3.37931	0.00152395	2.81703	down	18	0.637171	20	0.676123	26	0.941215	74	1.57711	54	1.20039	42	1.48796	protein_coding	10:20347770-20361304	+
ENSMUSG00000031762	Mt2	metallothionein 2 [Source:MGI Symbol;Acc:MGI:97172]	1.87488	4.40974e-155	100	1.44631e-152	100	up	1389	191.574	1447	190.596	1286	181.387	514	42.6818	598	51.7939	326	44.9999	protein_coding	8:94172664-94173568	+
ENSMUSG00000031765	Mt1	metallothionein 1 [Source:MGI Symbol;Acc:MGI:97171]	1.61513	3.89579e-60	59.4094	2.95773e-58	57.529	up	541	69.4511	573	70.2505	603	79.1648	263	20.3275	302	24.3463	155	19.9147	protein_coding	8:94179082-94180327	+
ENSMUSG00000021815	Mss51	MSS51 mitochondrial translational activator [Source:MGI Symbol;Acc:MGI:1922093]	-1.4016	4.07066e-30	29.3903	1.27883e-28	27.8932	down	119	4.59304	115	4.23901	110	4.34189	449	10.4339	417	10.1073	290	11.2024	protein_coding	14:20482867-20496901	-
ENSMUSG00000024675	Ms4a4c	membrane-spanning 4-domains, subfamily A, member 4C [Source:MGI Symbol;Acc:MGI:1927656]	-2.25386	1.87968e-25	24.7259	4.76428e-24	23.322	down	27	1.10442	31	1.211	25	1.04578	196	4.82693	184	4.7264	124	5.07634	protein_coding	19:11404770-11427246	+
ENSMUSG00000101389	Ms4a4a	membrane-spanning 4-domains, subfamily A, member 4A [Source:MGI Symbol;Acc:MGI:3643932]	-1.92474	0.000940536	3.02662	0.00317755	2.49791	down	8	0.674432	1	0.080512	5	0.431073	16	0.812108	29	1.53529	21	1.77185	protein_coding	19:11375523-11392790	+
ENSMUSG00000038046	Mrm3	mitochondrial rRNA methyltransferase 3 [Source:MGI Symbol;Acc:MGI:1914640]	1.03443	0.000132732	3.87703	0.000535728	3.27106	up	65	3.03383	47	2.09502	64	3.05485	54	1.51746	43	1.26035	16	0.747408	protein_coding	11:76243715-76250619	+
ENSMUSG00000026712	Mrc1	mannose receptor, C type 1 [Source:MGI Symbol;Acc:MGI:97142]	-2.55909	3.04677e-16	15.5162	4.4373e-15	14.3529	down	14	0.183605	11	0.137772	12	0.160942	123	0.971198	97	0.798863	61	0.800657	protein_coding	2:14229392-14332057	+
ENSMUSG00000032470	Mras	muscle and microspikes RAS [Source:MGI Symbol;Acc:MGI:1100856]	4.44183	3.01686e-06	5.52044	1.60368e-05	4.79488	up	20	0.299843	11	0.157496	20	0.306638	1	0.00902631	1	0.00941473	1	0.0150046	protein_coding	9:99385420-99437381	-
ENSMUSG00000020682	Mmp28	matrix metallopeptidase 28 (epilysin) [Source:MGI Symbol;Acc:MGI:2153062]	1.05864	0.000139061	3.85679	0.000559487	3.25221	up	44	0.901989	61	1.19424	47	0.985324	45	0.555401	30	0.386201	19	0.389818	protein_coding	11:83440768-83463071	-
ENSMUSG00000023903	Mmp25	matrix metallopeptidase 25 [Source:MGI Symbol;Acc:MGI:2443938]	-2.41761	1.86364e-09	8.72964	1.47785e-08	7.83037	down	10	0.15565	7	0.104054	6	0.0955062	68	0.63724	55	0.537594	35	0.545225	protein_coding	17:23628311-23645277	-
ENSMUSG00000000957	Mmp14	matrix metallopeptidase 14 (membrane-inserted) [Source:MGI Symbol;Acc:MGI:101900]	-2.40874	4.89061e-09	8.31064	3.68402e-08	7.43368	down	8	0.174128	6	0.124721	8	0.178074	64	0.838694	48	0.656089	37	0.806008	protein_coding	14:54431612-54445364	+
ENSMUSG00000099267	Mir6955	microRNA 6955 [Source:MGI Symbol;Acc:MGI:5531151]	-3.36045	0.00647819	2.18855	0.0179175	1.74672	down	1	0.952407	1	0.909568	0	0	14	8.0278	5	2.99045	7	6.67238	miRNA	15:78891840-78891913	+
ENSMUSG00000098206	Mir181a-1hg	Mir181a-1 and Mir181b-1 host gene [Source:MGI Symbol;Acc:MGI:2443823]	1.22987	0.00732065	2.13545	0.0199653	1.69972	up	18	0.374441	17	0.337732	20	0.425474	10	0.125244	13	0.169824	7	0.145737	lincRNA	1:137966531-137969918	+
ENSMUSG00000097418	Mir155hg	Mir155 host gene (non-protein coding) [Source:MGI Symbol;Acc:MGI:5477161]	-1.54105	8.81487e-168	100	3.44179e-165	100	down	755	39.0683	797	39.3866	838	44.3459	3563	111.004	3210	104.31	2116	109.585	lincRNA	16:84703167-84715245	+
ENSMUSG00000054612	Mgmt	O-6-methylguanine-DNA methyltransferase [Source:MGI Symbol;Acc:MGI:96977]	1.08923	4.86595e-09	8.31283	3.66713e-08	7.43567	up	110	2.67885	124	2.88397	102	2.54032	68	0.997036	78	1.19287	54	1.31616	protein_coding	7:136894614-137130266	+
ENSMUSG00000019080	Mfsd3	major facilitator superfamily domain containing 3 [Source:MGI Symbol;Acc:MGI:1916822]	1.22118	8.29309e-05	4.08128	0.000346935	3.45975	up	41	1.28656	44	1.31859	40	1.28362	31	0.585669	18	0.3547	19	0.596703	protein_coding	15:76701465-76704239	+
ENSMUSG00000037336	Mfsd2b	major facilitator superfamily domain containing 2B [Source:MGI Symbol;Acc:MGI:3583946]	-1.99511	2.09659e-10	9.67849	1.82591e-09	8.73852	down	12	0.294888	22	0.51631	10	0.251309	93	1.37595	79	1.21912	52	1.27891	protein_coding	12:4862440-4874359	-
ENSMUSG00000040557	Mettl27	methyltransferase like 27 [Source:MGI Symbol;Acc:MGI:1933146]	1.37138	1.77938e-06	5.74973	9.80186e-06	5.00869	up	59	1.48084	48	1.15056	45	1.15505	26	0.392895	31	0.48861	18	0.452158	protein_coding	5:134932368-134942637	+
ENSMUSG00000056476	Med12l	mediator complex subunit 12-like [Source:MGI Symbol;Acc:MGI:2139916]	1.68198	0.00172104	2.76421	0.00546963	2.26204	up	61	0.39062	57	0.348588	61	0.399473	19	0.0732528	48	0.193023	8	0.0512714	protein_coding	3:59005825-59318682	+
ENSMUSG00000046101	Mcmdc2	minichromosome maintenance domain containing 2 [Source:MGI Symbol;Acc:MGI:3045334]	-2.70689	0.00405665	2.39183	0.0118435	1.92652	down	1	0.0216923	0	0	3	0.0665516	12	0.156723	8	0.108978	12	0.260523	protein_coding	1:9908638-9942085	+
ENSMUSG00000013974	Mcemp1	mast cell expressed membrane protein 1 [Source:MGI Symbol;Acc:MGI:1916439]	-1.32595	2.03548e-155	100	6.81222e-153	100	down	898	42.3624	898	40.4569	859	41.4409	3330	94.5788	3175	94.057	2004	94.6153	protein_coding	8:3665754-3669259	+
ENSMUSG00000051098	Mblac2	metallo-beta-lactamase domain containing 2 [Source:MGI Symbol;Acc:MGI:1920102]	1.01212	3.03793e-08	7.51742	2.07147e-07	6.68372	up	123	2.19075	110	1.87109	104	1.89432	90	0.96511	80	0.894792	45	0.80216	protein_coding	13:81711341-81753275	+
ENSMUSG00000049285	Mblac1	metallo-beta-lactamase domain containing 1 [Source:MGI Symbol;Acc:MGI:2679717]	1.92061	1.15739e-05	4.93652	5.61205e-05	4.25088	up	22	1.18541	28	1.44084	27	1.48779	9	0.291968	11	0.372206	6	0.323562	protein_coding	5:138194314-138195621	+
ENSMUSG00000051065	Mb21d2	Mab-21 domain containing 2 [Source:MGI Symbol;Acc:MGI:1917028]	1.16039	2.9471e-18	17.5306	4.8966e-17	16.3101	up	217	5.00614	228	5.02332	227	5.35552	138	1.91676	149	2.15861	96	2.21653	protein_coding	16:28826176-28929673	-
ENSMUSG00000018893	Mb	myoglobin [Source:MGI Symbol;Acc:MGI:96922]	-2.02089	3.18435e-05	4.49698	0.000143226	3.84398	down	3	0.199844	8	0.508945	7	0.476869	32	1.28341	31	1.2968	28	1.86675	protein_coding	15:77015487-77050670	-
ENSMUSG00000034751	Mast4	microtubule associated serine/threonine kinase family member 4 [Source:MGI Symbol;Acc:MGI:1918885]	-1.85732	0.00194616	2.71082	0.00610816	2.21409	down	6	0.0397583	3	0.018985	3	0.0203296	22	0.0877697	22	0.0915467	12	0.0795825	protein_coding	13:102732486-103334497	-
ENSMUSG00000051590	Map3k19	mitogen-activated protein kinase kinase kinase 19 [Source:MGI Symbol;Acc:MGI:1203481]	-1.57499	0.00148541	2.82815	0.00478476	2.32014	down	5	0.065929	8	0.100742	6	0.0809078	30	0.238163	24	0.198729	18	0.237541	protein_coding	1:127814791-127855031	-
ENSMUSG00000032688	Malt1	MALT1 paracaspase [Source:MGI Symbol;Acc:MGI:2445027]	-1.09994	7.25504e-170	100	2.90184e-167	100	down	5206	68.8256	5349	67.5353	5179	70.0203	17484	139.166	15141	125.703	10391	137.487	protein_coding	18:65430938-65479067	+
ENSMUSG00000024786	Majin	membrane anchored junction protein [Source:MGI Symbol;Acc:MGI:1923913]	-2.81837	0.000530191	3.27557	0.00189342	2.72275	down	2	0.113766	1	0.0543245	2	0.116344	17	0.582208	17	0.607262	11	0.626233	protein_coding	19:6184388-6224225	+
ENSMUSG00000036278	Macrod1	mono-ADP ribosylhydrolase 1 [Source:MGI Symbol;Acc:MGI:2147583]	1.39694	0.00036567	3.43691	0.00135059	2.86948	up	31	1.77917	31	1.69914	23	1.34995	11	0.380097	14	0.504577	15	0.861603	protein_coding	19:7056810-7198057	+
ENSMUSG00000069516	Lyz2	lysozyme 2 [Source:MGI Symbol;Acc:MGI:96897]	1.05946	6.99207e-59	58.1554	5.11888e-57	56.2908	up	34989	1873.83	37800	1933.32	31219	1709.82	23742	765.529	24991	840.477	14946	801.094	protein_coding	10:117277331-117282321	-
ENSMUSG00000026765	Lypd6b	LY6/PLAUR domain containing 6B [Source:MGI Symbol;Acc:MGI:1919147]	4.91743	0.000237629	3.6241	0.00091219	3.03991	up	11	0.339134	7	0.206105	8	0.252232	1	0.018562	0	0	0	0	protein_coding	2:49787688-49948849	+
ENSMUSG00000034041	Lyl1	lymphoblastomic leukemia 1 [Source:MGI Symbol;Acc:MGI:96891]	1.05307	5.50701e-46	45.2591	2.98051e-44	43.5257	up	855	31.3521	902	31.5879	756	28.3501	592	13.0698	564	12.9875	385	14.1293	protein_coding	8:84701449-84704940	+
ENSMUSG00000025779	Ly96	lymphocyte antigen 96 [Source:MGI Symbol;Acc:MGI:1341909]	-1.03161	8.98833e-58	57.0463	6.38093e-56	55.1951	down	531	59.215	569	60.5985	554	63.18	1747	117.294	1616	113.168	977	109.042	protein_coding	1:16688051-16709611	+
ENSMUSG00000026980	Ly75	lymphocyte antigen 75 [Source:MGI Symbol;Acc:MGI:106662]	-1.17233	3.30422e-07	6.48093	2.0054e-06	5.6978	down	34	0.347233	35	0.341368	34	0.355103	102	0.627175	119	0.763191	74	0.75637	protein_coding	2:60292103-60383303	-
ENSMUSG00000063522	Ly6m	lymphocyte antigen 6 complex, locus M [Source:MGI Symbol;Acc:MGI:1914288]	-1.19586	1.56759e-08	7.80477	1.10758e-07	6.95562	down	36	0.790163	43	0.901353	51	1.14477	135	1.784	165	2.27427	83	1.82328	protein_coding	15:74876987-74897021	-
ENSMUSG00000024481	Lvrn	laeverin [Source:MGI Symbol;Acc:MGI:1921824]	-2.73825	0.0125763	1.90045	0.0321245	1.49316	down	0	0	0	0	3	0.0431073	11	0.0930541	13	0.114705	3	0.042187	protein_coding	18:46850038-46907242	+
ENSMUSG00000036446	Lum	lumican [Source:MGI Symbol;Acc:MGI:109347]	-3.16096	8.76311e-14	13.0573	1.04972e-12	11.9789	down	6	0.172741	8	0.219961	4	0.11777	62	1.07468	84	1.51868	56	1.61358	protein_coding	10:97565128-97572703	+
ENSMUSG00000020377	Ltc4s	leukotriene C4 synthase [Source:MGI Symbol;Acc:MGI:107498]	1.67642	7.43513e-11	10.1287	6.77758e-10	9.16893	up	69	6.79189	74	6.95642	65	6.54316	34	2.01496	35	2.16348	15	1.47772	protein_coding	11:50236461-50238616	-
ENSMUSG00000046908	Ltb4r1	leukotriene B4 receptor 1 [Source:MGI Symbol;Acc:MGI:1309472]	1.29391	0.00228642	2.64084	0.00706386	2.15096	up	24	1.2134	22	1.06225	23	1.18919	9	0.273955	19	0.603238	8	0.404801	protein_coding	14:55765962-55768494	+
ENSMUSG00000036273	Lrrk2	leucine-rich repeat kinase 2 [Source:MGI Symbol;Acc:MGI:1913975]	-1.4165	4.63358e-272	100	4.22145e-269	100	down	1798	15.3136	1979	16.097	1717	14.9551	7340	37.6382	7036	37.6319	4376	37.3013	protein_coding	15:91673175-91816120	+
ENSMUSG00000090958	Lrrc32	leucine rich repeat containing 32 [Source:MGI Symbol;Acc:MGI:93882]	-2.23114	1.39021e-25	24.8569	3.57337e-24	23.4469	down	26	0.400444	31	0.455977	29	0.456771	207	1.91948	183	1.76996	125	1.92681	protein_coding	7:98489283-98502181	+
ENSMUSG00000087200	Lrp8os3	low density lipoprotein receptor-related protein 8, apolipoprotein e receptor, opposite strand 3 [Source:MGI Symbol;Acc:MGI:3651133]	4.97774	0.000823514	3.08433	0.00281585	2.55039	up	2	0.0796363	7	0.26619	5	0.203603	0	0	0	0	0	0	bidirectional_promoter_lncRNA	4:107793161-107802064	-
ENSMUSG00000067714	Lpar5	lysophosphatidic acid receptor 5 [Source:MGI Symbol;Acc:MGI:2685918]	1.11199	0.0117074	1.93154	0.0301823	1.52025	up	25	1.26486	21	1.01469	14	0.724376	16	0.487382	14	0.444811	6	0.303819	protein_coding	6:125067920-125082472	+
ENSMUSG00000031861	Lpar2	lysophosphatidic acid receptor 2 [Source:MGI Symbol;Acc:MGI:1858422]	-1.06472	3.25152e-05	4.48791	0.000146047	3.83551	down	35	0.422603	32	0.369001	21	0.259308	99	0.719691	80	0.606594	56	0.676726	protein_coding	8:69822429-69831102	+
ENSMUSG00000032818	Loxhd1	lipoxygenase homology domains 1 [Source:MGI Symbol;Acc:MGI:1914609]	-4.07687	1.59822e-05	4.79636	7.55962e-05	4.1215	down	1	0.0112639	2	0.0215145	0	0	29	0.196667	18	0.127322	17	0.191645	protein_coding	18:77281958-77442930	+
ENSMUSG00000118229	Lncbate10	brown adipose tissue enriched long noncoding RNA 10 [Source:MGI Symbol;Acc:MGI:3045386]	-2.45105	0.00505384	2.29638	0.0143785	1.84229	down	4	0.155925	0	0	1	0.0398647	17	0.39898	13	0.318231	6	0.234082	lincRNA	18:61470225-61484607	-
ENSMUSG00000024590	Lmnb1	lamin B1 [Source:MGI Symbol;Acc:MGI:96795]	-1.00114	3.72448e-45	44.4289	1.95762e-43	42.7083	down	458	11.3538	432	10.2276	449	11.383	1369	20.4328	1246	19.3972	812	20.1462	protein_coding	18:56707813-56753424	+
ENSMUSG00000083364	Llph-ps2	LLP homolog, pseudogene 2 [Source:MGI Symbol;Acc:MGI:3642864]	1.06482	0.00164361	2.7842	0.00525206	2.27967	up	37	6.63535	31	5.30929	29	5.31854	20	2.15942	24	2.70282	15	2.69224	processed_pseudogene	X:13218210-13218602	-
ENSMUSG00000030725	Lipt2	lipoyl(octanoyl) transferase 2 (putative) [Source:MGI Symbol;Acc:MGI:1914414]	1.29477	8.62892e-05	4.06404	0.000359973	3.44373	up	29	1.22902	42	1.6999	45	1.95033	19	0.484799	25	0.665344	16	0.678644	protein_coding	7:100159277-100161365	+
ENSMUSG00000037216	Lipt1	lipoyltransferase 1 [Source:MGI Symbol;Acc:MGI:3645211]	1.09104	6.14765e-05	4.21129	0.000263776	3.57876	up	53	2.51538	49	2.22094	51	2.47532	41	1.17154	35	1.04313	17	0.80749	protein_coding	1:37871738-37876228	+
ENSMUSG00000053846	Lipg	lipase, endothelial [Source:MGI Symbol;Acc:MGI:1341803]	-2.2278	1.79776e-08	7.74527	1.26097e-07	6.8993	down	5	0.0930527	12	0.213281	9	0.171291	55	0.616265	70	0.81809	32	0.596031	protein_coding	18:74939322-74961263	-
ENSMUSG00000034394	Lif	leukemia inhibitory factor [Source:MGI Symbol;Acc:MGI:96787]	-4.35635	0	100	0	100	down	630	11.0286	742	12.405	675	12.0842	20444	215.473	20373	223.965	12698	222.472	protein_coding	11:4257557-4272514	+
ENSMUSG00000042793	Lgr6	leucine-rich repeat-containing G protein-coupled receptor 6 [Source:MGI Symbol;Acc:MGI:2441805]	2.15841	6.21104e-05	4.20684	0.000266357	3.57454	up	18	0.190053	17	0.171421	21	0.226754	4	0.0254278	8	0.0530441	4	0.0422691	protein_coding	1:134983301-135105276	-
ENSMUSG00000050199	Lgr4	leucine-rich repeat-containing G protein-coupled receptor 4 [Source:MGI Symbol;Acc:MGI:1891468]	-1.93214	4.89485e-12	11.3103	5.0612e-11	10.2957	down	25	0.353239	25	0.33735	9	0.130048	107	0.910244	109	0.96716	70	0.989888	protein_coding	2:109917647-110014257	+
ENSMUSG00000057722	Lepr	leptin receptor [Source:MGI Symbol;Acc:MGI:104993]	-2.44075	2.50201e-06	5.60171	1.35057e-05	4.86948	down	7	0.119541	5	0.081546	2	0.0349287	33	0.339297	34	0.364622	28	0.478562	protein_coding	4:101717404-101815352	+
ENSMUSG00000074890	Lcmt2	leucine carboxyl methyltransferase 2 [Source:MGI Symbol;Acc:MGI:1353659]	1.18016	3.2626e-08	7.48644	2.2173e-07	6.65418	up	71	2.44453	109	3.58406	99	3.48581	59	1.22302	60	1.29727	38	1.30942	protein_coding	2:121128307-121140653	-
ENSMUSG00000051998	Lax1	lymphocyte transmembrane adaptor 1 [Source:MGI Symbol;Acc:MGI:2443362]	-6.2041	1.61356e-06	5.79221	8.94853e-06	5.04825	down	0	0	0	0	0	0	11	0.202148	26	0.498365	14	0.42768	protein_coding	1:133679091-133690108	-
ENSMUSG00000026479	Lamc2	laminin, gamma 2 [Source:MGI Symbol;Acc:MGI:99913]	-1.45268	0.00354314	2.45061	0.0104616	1.9804	down	6	0.0818879	6	0.0782045	8	0.111658	20	0.16434	30	0.257118	19	0.259527	protein_coding	1:153122756-153186447	-
ENSMUSG00000041782	Lad1	ladinin [Source:MGI Symbol;Acc:MGI:109343]	-2.31934	0.00767222	2.11508	0.0207996	1.68195	down	1	0.0235477	2	0.044977	2	0.0481626	10	0.141773	15	0.221811	7	0.16497	protein_coding	1:135818598-135833342	+
ENSMUSG00000019718	L3hypdh	L-3-hydroxyproline dehydratase (trans-) [Source:MGI Symbol;Acc:MGI:1914467]	1.06996	2.69614e-05	4.56926	0.000122567	3.91163	up	69	2.65592	57	2.09533	58	2.28311	34	0.787936	52	1.25694	26	1.00161	protein_coding	12:72073428-72085439	-
ENSMUSG00000021843	Ktn1	kinectin 1 [Source:MGI Symbol;Acc:MGI:109153]	-1.05241	3.53852e-44	43.4512	1.79099e-42	41.7469	down	3812	33.8153	4086	34.6156	4074	36.9585	13268	70.8617	10873	60.5695	7586	67.3493	protein_coding	14:47648448-47739894	+
ENSMUSG00000061578	Ksr2	kinase suppressor of ras 2 [Source:MGI Symbol;Acc:MGI:3610315]	-3.11931	2.66937e-13	12.5736	3.05905e-12	11.5144	down	5	0.0268488	3	0.0153847	10	0.0549146	84	0.271569	60	0.202325	54	0.290208	protein_coding	5:117414000-117775003	+
ENSMUSG00000018334	Ksr1	kinase suppressor of ras 1 [Source:MGI Symbol;Acc:MGI:105051]	1.13972	0.00177589	2.75058	0.00562326	2.25001	up	29	0.37195	38	0.46546	22	0.288564	23	0.177607	19	0.153033	10	0.128365	protein_coding	11:79013440-79146407	-
ENSMUSG00000047884	Klk9	kallikrein related-peptidase 9 [Source:MGI Symbol;Acc:MGI:1921082]	-2.04703	4.16745e-31	30.3801	1.33481e-29	28.8746	down	49	2.33972	45	2.05207	49	2.39275	257	7.38834	292	8.75578	198	9.46222	protein_coding	7:43791891-43796757	+
ENSMUSG00000064023	Klk8	kallikrein related-peptidase 8 [Source:MGI Symbol;Acc:MGI:1343327]	-1.43209	2.51764e-16	15.599	3.69953e-15	14.4319	down	64	3.41195	55	2.80026	60	3.2712	219	7.02931	267	8.93877	135	7.20306	protein_coding	7:43797577-43803826	+
ENSMUSG00000051378	Kif18b	kinesin family member 18B [Source:MGI Symbol;Acc:MGI:2446979]	-1.06779	2.82594e-06	5.54884	1.50806e-05	4.82158	down	47	0.995933	36	0.72853	33	0.715119	136	1.73507	97	1.29077	77	1.63299	protein_coding	11:102905529-102925124	-
ENSMUSG00000085178	Kdm6bos	KDM1 lysine (K)-specific demethylase 6B, opposite strand [Source:MGI Symbol;Acc:MGI:1921523]	-2.09043	0.00219339	2.65888	0.00679513	2.1678	down	3	0.251708	5	0.400643	1	0.085804	14	0.707211	17	0.895711	16	1.34355	antisense	11:69401513-69402700	+
ENSMUSG00000002908	Kcnn1	potassium intermediate/small conductance calcium-activated channel, subfamily N, member 1 [Source:MGI Symbol;Acc:MGI:1933993]	2.31121	2.09338e-07	6.67915	1.29986e-06	5.8861	up	32	0.892128	28	0.7455	28	0.798303	8	0.134281	12	0.210089	3	0.0837064	protein_coding	8:70842049-70863258	-
ENSMUSG00000037624	Kcnk2	potassium channel, subfamily K, member 2 [Source:MGI Symbol;Acc:MGI:109366]	1.51085	0.0163423	1.78669	0.0402882	1.39482	up	6	0.135059	10	0.214973	20	0.460398	7	0.094867	4	0.0565425	5	0.112642	protein_coding	1:189207930-189402273	-
ENSMUSG00000025221	Kcnip2	Kv channel-interacting protein 2 [Source:MGI Symbol;Acc:MGI:2135916]	-2.31734	6.70986e-05	4.17329	0.000285954	3.5437	down	2	0.0588544	3	0.0843107	7	0.210659	20	0.354344	37	0.683745	19	0.55958	protein_coding	19:45791839-45816061	-
ENSMUSG00000035165	Kcne3	potassium voltage-gated channel, Isk-related subfamily, gene 3 [Source:MGI Symbol;Acc:MGI:1891124]	1.35656	0.00903892	2.04388	0.0240671	1.61858	up	18	0.958886	18	0.915756	10	0.544787	10	0.320731	8	0.267626	5	0.266578	protein_coding	7:100176502-100184869	+
ENSMUSG00000009731	Kcnd1	potassium voltage-gated channel, Shal-related family, member 1 [Source:MGI Symbol;Acc:MGI:96671]	-2.03796	4.98437e-58	57.3024	3.56938e-56	55.4474	down	97	1.29305	94	1.1967	79	1.07697	550	4.41422	508	4.25258	352	4.69621	protein_coding	X:7822289-7838280	+
ENSMUSG00000042099	Kank3	KN motif and ankyrin repeat domains 3 [Source:MGI Symbol;Acc:MGI:1098615]	1.06947	1.84669e-07	6.73361	1.15455e-06	5.93759	up	90	2.40175	94	2.39567	80	2.18328	61	0.98008	58	0.971981	41	1.09504	protein_coding	17:33810519-33822918	+
ENSMUSG00000046380	Jrk	jerky [Source:MGI Symbol;Acc:MGI:106214]	1.32178	8.17263e-08	7.08764	5.30784e-07	6.27508	up	60	0.722482	69	0.793483	80	0.985141	46	0.333488	41	0.31003	21	0.253078	protein_coding	15:74702301-74709535	-
ENSMUSG00000038518	Jarid2	jumonji, AT rich interactive domain 2 [Source:MGI Symbol;Acc:MGI:104813]	-1.39569	7.75217e-224	100	4.54028e-221	100	down	1451	17.0525	1615	18.1261	1468	17.6433	5821	41.1873	5666	41.8158	3701	43.5311	protein_coding	13:44729474-44921643	+
ENSMUSG00000005947	Itgae	integrin alpha E, epithelial-associated [Source:MGI Symbol;Acc:MGI:1298377]	-1.46687	0.0168747	1.77276	0.0413894	1.38311	down	4	0.0733193	3	0.052516	6	0.112471	18	0.198644	13	0.149639	14	0.25683	protein_coding	11:73090583-73147446	+
ENSMUSG00000034664	Itga2b	integrin alpha 2b [Source:MGI Symbol;Acc:MGI:96601]	-1.55713	1.24784e-21	20.9038	2.56755e-20	19.5905	down	49	1.00478	81	1.58625	66	1.38405	278	3.43214	284	3.6571	174	3.57095	protein_coding	11:102453297-102470122	-
ENSMUSG00000051243	Islr2	immunoglobulin superfamily containing leucine-rich repeat 2 [Source:MGI Symbol;Acc:MGI:2444277]	-1.99722	0.00564558	2.24829	0.0158581	1.79975	down	1	0.0181645	3	0.0520423	4	0.0743045	15	0.164044	13	0.148289	12	0.218154	protein_coding	9:58196297-58204319	-
ENSMUSG00000039236	Isg20	interferon-stimulated protein [Source:MGI Symbol;Acc:MGI:1928895]	-1.24037	3.53012e-77	76.4522	3.75912e-75	74.4249	down	453	29.3713	458	28.3598	429	28.4456	1573	61.4044	1500	61.0745	968	62.8145	protein_coding	7:78913424-78920396	+
ENSMUSG00000037801	Iqch	IQ motif containing H [Source:MGI Symbol;Acc:MGI:1925500]	-3.02454	0.0189665	1.72201	0.0457836	1.33929	down	1	0.0191934	1	0.0183301	0	0	13	0.150225	7	0.0843711	2	0.0384186	protein_coding	9:63421455-63602493	-
ENSMUSG00000042106	Inka1	inka box actin regulator 1 [Source:MGI Symbol;Acc:MGI:1915426]	1.37826	1.96232e-05	4.70723	9.12912e-05	4.03957	up	45	3.09416	36	2.36399	37	2.60175	22	0.91075	22	0.949942	14	0.963427	protein_coding	9:107984223-107985879	-
ENSMUSG00000041324	Inhba	inhibin beta-A [Source:MGI Symbol;Acc:MGI:96570]	-2.9408	0.00112512	2.9488	0.00372519	2.42885	down	1	0.0110294	2	0.0210667	1	0.0112794	18	0.119529	11	0.0761886	10	0.110386	protein_coding	13:16011851-16031621	+
ENSMUSG00000035270	Impg2	interphotoreceptor matrix proteoglycan 2 [Source:MGI Symbol;Acc:MGI:3044955]	-1.33637	0.00349523	2.45652	0.0103313	1.98584	down	6	0.0613743	12	0.117227	7	0.0732261	37	0.227868	30	0.192708	15	0.153563	protein_coding	16:56204313-56273756	+
ENSMUSG00000025746	Il6	interleukin 6 [Source:MGI Symbol;Acc:MGI:96559]	-1.18745	1.45954e-161	100	5.31889e-159	100	down	2576	159.116	2571	151.664	2597	164.049	8756	325.627	8886	344.682	5047	312.005	protein_coding	5:30013114-30019981	+
ENSMUSG00000074141	Il4i1	interleukin 4 induced 1 [Source:MGI Symbol;Acc:MGI:109552]	-1.34321	4.96396e-46	45.3042	2.6955e-44	43.5694	down	257	7.96171	227	6.71601	227	7.1917	981	18.2973	812	15.7969	524	16.2467	protein_coding	7:44816387-44840809	+
ENSMUSG00000024810	Il33	interleukin 33 [Source:MGI Symbol;Acc:MGI:1924375]	-4.63872	0	100	0	100	down	134	3.72254	163	4.32448	151	4.28986	5182	86.6717	5768	100.624	3318	92.2508	protein_coding	19:29925114-29960718	+
ENSMUSG00000026770	Il2ra	interleukin 2 receptor, alpha chain [Source:MGI Symbol;Acc:MGI:96549]	-4.13485	5.09643e-17	16.2927	7.88456e-16	15.1032	down	3	0.0479226	4	0.0610227	4	0.0653449	113	1.08678	78	0.782451	57	0.911284	protein_coding	2:11642807-11693193	+
ENSMUSG00000044701	Il27	interleukin 27 [Source:MGI Symbol;Acc:MGI:2384409]	-1.41949	5.14375e-90	89.2887	6.97127e-88	87.1567	down	446	30.7867	447	29.4679	407	28.7313	1851	76.9274	1640	71.0913	983	67.9113	protein_coding	7:126589010-126594941	-
ENSMUSG00000030745	Il21r	interleukin 21 receptor [Source:MGI Symbol;Acc:MGI:1890475]	1.04795	0.000125401	3.9017	0.000509527	3.29283	up	53	1.49473	54	1.45444	46	1.32672	36	0.611275	28	0.495895	29	0.818552	protein_coding	7:125603429-125633570	+
ENSMUSG00000044244	Il20rb	interleukin 20 receptor beta [Source:MGI Symbol;Acc:MGI:2143266]	-1.18663	0.00168546	2.77328	0.00536802	2.27019	down	14	0.353274	10	0.240988	15	0.387086	55	0.835588	40	0.633851	21	0.53035	protein_coding	9:100457719-100486788	-
ENSMUSG00000026069	Il1rl1	interleukin 1 receptor-like 1 [Source:MGI Symbol;Acc:MGI:98427]	-1.34336	6.10614e-159	100	2.13052e-156	100	down	926	12.3091	1030	13.0757	917	12.4657	3613	28.9154	3579	29.8758	2143	28.51	protein_coding	1:40429570-40465415	+
ENSMUSG00000026072	Il1r1	interleukin 1 receptor, type I [Source:MGI Symbol;Acc:MGI:96545]	1.05065	0.000130338	3.88493	0.000526976	3.27821	up	46	0.55714	50	0.578347	54	0.668855	29	0.211471	39	0.29663	24	0.290923	protein_coding	1:40225080-40317257	+
ENSMUSG00000074805	Il1bos	interleukin 1 beta, opposite strand [Source:MGI Symbol;Acc:MGI:3650458]	-1.03725	0.000686494	3.16336	0.00239172	2.62129	down	22	0.639389	19	0.527362	19	0.564714	69	1.20736	57	1.04031	33	0.959879	antisense	2:129369897-129375748	+
ENSMUSG00000027398	Il1b	interleukin 1 beta [Source:MGI Symbol;Acc:MGI:96543]	-3.18944	0	100	0	100	down	1169	60.7588	1089	54.0549	1120	59.5313	16130	504.748	14385	469.514	9050	470.764	protein_coding	2:129364570-129371139	-
ENSMUSG00000027399	Il1a	interleukin 1 alpha [Source:MGI Symbol;Acc:MGI:96542]	-1.63661	0	100	0	100	down	2607	93.0783	2702	92.1309	2624	95.8084	12949	278.349	11493	257.682	7223	258.098	protein_coding	2:129299610-129309972	-
ENSMUSG00000026070	Il18r1	interleukin 18 receptor 1 [Source:MGI Symbol;Acc:MGI:105383]	-3.3621	0.000163999	3.78516	0.000649462	3.18745	down	3	0.05085	0	0	1	0.0173341	25	0.255127	9	0.0957979	17	0.288389	protein_coding	1:40465552-40500854	+
ENSMUSG00000070427	Il18bp	interleukin 18 binding protein [Source:MGI Symbol;Acc:MGI:1333800]	-1.08241	6.26844e-05	4.20284	0.000268608	3.57088	down	26	0.705867	25	0.64819	23	0.638572	77	1.2586	75	1.27866	48	1.30422	protein_coding	7:102014885-102018690	-
ENSMUSG00000039217	Il18	interleukin 18 [Source:MGI Symbol;Acc:MGI:107936]	-1.04755	1.94822e-102	100	3.36305e-100	99.4733	down	1080	86.0072	1165	88.6032	1060	86.3276	3443	165.08	3335	166.783	1983	158.05	protein_coding	9:50554827-50581840	+
ENSMUSG00000031712	Il15	interleukin 15 [Source:MGI Symbol;Acc:MGI:103014]	-1.11058	1.66641e-37	36.7782	6.88347e-36	35.1622	down	296	10.9337	270	9.52472	309	11.6726	984	21.8835	895	20.7607	548	20.2589	protein_coding	8:82331632-82403222	-
ENSMUSG00000004296	Il12b	interleukin 12b [Source:MGI Symbol;Acc:MGI:96540]	-1.52395	5.75844e-16	15.2397	8.17599e-15	14.0875	down	45	1.7042	50	1.80838	43	1.66536	181	4.12698	200	4.75644	124	4.69991	protein_coding	11:44400063-44414033	+
ENSMUSG00000004371	Il11	interleukin 11 [Source:MGI Symbol;Acc:MGI:107613]	-3.94122	1.25767e-73	72.9004	1.22765e-71	70.9109	down	17	1.13138	19	1.2076	23	1.56538	452	18.111	463	19.3501	252	16.7849	protein_coding	7:4772373-4782859	-
ENSMUSG00000054072	Iigp1	interferon inducible GTPase 1 [Source:MGI Symbol;Acc:MGI:1926259]	-1.62642	0.00101554	2.9933	0.00340362	2.46806	down	5	0.11291	7	0.150963	7	0.161656	23	0.312705	31	0.439609	20	0.452013	protein_coding	18:60376027-60392634	+
ENSMUSG00000025491	Ifitm1	interferon induced transmembrane protein 1 [Source:MGI Symbol;Acc:MGI:1915963]	-1.71203	9.10007e-12	11.041	9.11619e-11	10.0402	down	19	1.51824	31	2.3657	23	1.87952	119	5.72504	117	5.87105	70	5.59814	protein_coding	7:140967221-140969825	+
ENSMUSG00000062488	Ifit3b	interferon-induced protein with tetratricopeptide repeats 3B [Source:MGI Symbol;Acc:MGI:3698419]	-1.59665	4.38047e-11	10.3585	4.07692e-10	9.38967	down	22	0.77526	37	1.2452	24	0.864904	132	2.80056	115	2.54487	74	2.60985	protein_coding	19:34607970-34613401	+
ENSMUSG00000074896	Ifit3	interferon-induced protein with tetratricopeptide repeats 3 [Source:MGI Symbol;Acc:MGI:1101055]	-1.57853	8.0482e-88	87.0943	1.02312e-85	84.9901	down	299	12.0762	295	11.3787	291	12.0194	1348	32.7789	1314	33.3271	740	29.9124	protein_coding	19:34583531-34588731	+
ENSMUSG00000045932	Ifit2	interferon-induced protein with tetratricopeptide repeats 2 [Source:MGI Symbol;Acc:MGI:99449]	-1.68476	3.82736e-259	100	3.30341e-256	100	down	2312	42.6782	2295	40.4589	2309	43.5888	11902	132.277	9847	114.147	6711	123.984	protein_coding	19:34550694-34576419	+
ENSMUSG00000067297	Ifit1bl2	interferon induced protein with tetratricopeptide repeats 1B like 2 [Source:MGI Symbol;Acc:MGI:2148249]	-1.06274	4.62574e-07	6.33482	2.76177e-06	5.55881	down	42	0.879145	45	0.899573	37	0.792037	133	1.67613	120	1.57738	78	1.63405	protein_coding	19:34617049-34640743	-
ENSMUSG00000066677	Ifi208	interferon activated gene 208 [Source:MGI Symbol;Acc:MGI:2442822]	-1.01327	4.73366e-28	27.3248	1.33933e-26	25.8731	down	238	5.60997	300	6.75331	276	6.65311	775	10.9984	832	12.3155	492	11.6067	protein_coding	1:173673675-173698395	+
ENSMUSG00000037849	Ifi206	interferon activated gene 206 [Source:MGI Symbol;Acc:MGI:3646410]	-2.23231	0.01088	1.96337	0.0283209	1.54789	down	1	0.0231303	2	0.0441799	2	0.0473091	10	0.13926	13	0.188829	7	0.162047	protein_coding	1:173468485-173491041	-
ENSMUSG00000054203	Ifi205	interferon activated gene 205 [Source:MGI Symbol;Acc:MGI:101847]	-1.59796	3.59406e-06	5.44441	1.88968e-05	4.72361	down	13	0.56802	12	0.500742	14	0.625577	63	1.65732	52	1.42681	36	1.57428	protein_coding	1:174011998-174031810	-
ENSMUSG00000030825	Hsd17b14	hydroxysteroid (17-beta) dehydrogenase 14 [Source:MGI Symbol;Acc:MGI:1913315]	1.93355	2.0209e-06	5.69445	1.10396e-05	4.95705	up	26	2.29916	39	3.29362	29	2.62257	14	0.745367	14	0.777442	4	0.35401	protein_coding	7:45554893-45567752	+
ENSMUSG00000085696	Hoxaas3	Hoxa cluster antisense RNA 3 [Source:MGI Symbol;Acc:MGI:1919878]	1.96096	0.00884613	2.05325	0.0236113	1.62688	up	9	0.287405	14	0.426965	5	0.163288	4	0.0769056	2	0.0401075	3	0.0958812	antisense	6:52175217-52215076	+
ENSMUSG00000020330	Hmmr	hyaluronan mediated motility receptor (RHAMM) [Source:MGI Symbol;Acc:MGI:104667]	-1.00706	7.22496e-08	7.14116	4.72453e-07	6.32564	down	64	1.15894	52	0.899285	60	1.11113	202	2.20231	151	1.71713	102	1.8486	protein_coding	11:40701395-40733422	-
ENSMUSG00000099773	Hmgb1-rs16	high mobility group box 1, related sequence 16 [Source:MGI Symbol;Acc:MGI:104765]	-1.45495	0.00823706	2.08423	0.0221551	1.65453	down	8	0.91978	2	0.219602	7	0.823047	20	1.38443	19	1.3718	19	2.18629	processed_pseudogene	9:104169199-104169811	-
ENSMUSG00000098439	Hm629797	cDNA sequence HM629797 [Source:MGI Symbol;Acc:MGI:5440479]	-4.11933	0.0105814	1.97546	0.0276533	1.55825	down	0	0	0	0	0	0	4	0.0707801	8	0.147652	1	0.0294148	sense_intronic	8:85994245-85996642	+
ENSMUSG00000022554	Hgh1	HGH1 homolog [Source:MGI Symbol;Acc:MGI:1930628]	1.07682	3.0869e-07	6.51048	1.88116e-06	5.72557	up	102	3.60701	81	2.73555	87	3.14629	56	1.19229	71	1.5767	37	1.30951	protein_coding	15:76368898-76371437	+
ENSMUSG00000022821	Hgd	homogentisate 1, 2-dioxygenase [Source:MGI Symbol;Acc:MGI:96078]	-4.17272	0.00253146	2.59663	0.00772485	2.11211	down	0	0	0	0	1	0.0423475	11	0.274242	5	0.13002	8	0.331547	protein_coding	16:37580153-37632020	+
ENSMUSG00000029798	Herc6	hect domain and RLD 6 [Source:MGI Symbol;Acc:MGI:1914388]	-1.27279	1.58026e-78	77.8013	1.7162e-76	75.7654	down	488	7.21488	533	7.52574	518	7.83198	1922	17.1084	1656	15.3749	1161	17.1791	protein_coding	6:57581000-57664632	+
ENSMUSG00000046240	Hepacam	hepatocyte cell adhesion molecule [Source:MGI Symbol;Acc:MGI:1920177]	-1.38128	0.0027616	2.55884	0.00837108	2.07722	down	6	0.126343	6	0.12066	12	0.258412	28	0.354979	29	0.383478	22	0.463641	protein_coding	9:37367351-37386575	+
ENSMUSG00000027580	Helz2	helicase with zinc finger 2, transcriptional coactivator [Source:MGI Symbol;Acc:MGI:2385169]	-1.00567	3.11159e-174	100	1.34281e-171	100	down	3970	27.6781	4066	27.0724	3600	25.6674	11755	49.3418	11245	49.2322	6912	48.2292	protein_coding	2:181227615-181242027	-
ENSMUSG00000042807	Hecw2	HECT, C2 and WW domain containing E3 ubiquitin protein ligase 2 [Source:MGI Symbol;Acc:MGI:2685817]	-1.43541	2.85291e-13	12.5447	3.258e-12	11.487	down	41	0.25867	44	0.265111	46	0.296792	160	0.607755	172	0.681451	117	0.738768	protein_coding	1:53806876-54195168	-
ENSMUSG00000018925	Heatr9	HEAT repeat containing 9 [Source:MGI Symbol;Acc:MGI:3650286]	-1.37304	1.30848e-82	81.8832	1.5327e-80	79.8145	down	634	23.831	665	23.8719	605	23.2563	2746	62.144	2124	50.1362	1456	54.774	protein_coding	11:83511736-83522175	-
ENSMUSG00000038422	Hdhd3	haloacid dehalogenase-like hydrolase domain containing 3 [Source:MGI Symbol;Acc:MGI:1919998]	1.36083	5.02031e-09	8.29927	3.77133e-08	7.42351	up	73	16.4901	78	16.827	72	16.6328	43	5.84809	42	5.9579	26	5.87805	protein_coding	4:62499008-62503467	-
ENSMUSG00000027360	Hdc	histidine decarboxylase [Source:MGI Symbol;Acc:MGI:96062]	-1.71221	2.79375e-193	100	1.38832e-190	100	down	751	22.1275	681	19.1625	707	21.3032	3619	64.1989	3394	62.7984	2004	59.095	protein_coding	2:126593667-126619299	-
ENSMUSG00000004698	Hdac9	histone deacetylase 9 [Source:MGI Symbol;Acc:MGI:1931221]	-1.14354	8.99553e-75	74.046	9.16259e-73	72.038	down	698	14.2756	617	12.0514	622	13.0095	2157	26.5604	2002	25.7127	1307	26.7531	protein_coding	12:34047580-34917095	-
ENSMUSG00000003665	Has1	hyaluronan synthase 1 [Source:MGI Symbol;Acc:MGI:106590]	-5.90992	7.15849e-65	64.1452	5.92889e-63	62.227	down	7	0.235488	5	0.16064	7	0.240825	519	10.512	607	12.8234	336	11.3128	protein_coding	17:17843323-17855205	-
ENSMUSG00000020017	Hal	histidine ammonia lyase [Source:MGI Symbol;Acc:MGI:96010]	1.54711	6.34879e-07	6.19731	3.73168e-06	5.4281	up	50	0.662513	55	0.695985	35	0.474269	25	0.199439	21	0.174738	15	0.198919	protein_coding	10:93488768-93519304	+
ENSMUSG00000027984	Hadh	hydroxyacyl-Coenzyme A dehydrogenase [Source:MGI Symbol;Acc:MGI:96009]	1.07235	7.12659e-16	15.1471	1.00145e-14	13.9994	up	271	10.6761	248	9.33057	215	8.66194	154	3.65267	169	4.18095	119	4.69192	protein_coding	3:131233419-131272101	-
ENSMUSG00000073485	H3f3aos	H3.3 histone A, opposite strand [Source:MGI Symbol;Acc:MGI:3802006]	1.75848	5.41456e-05	4.26644	0.000234098	3.6306	up	23	7.07859	32	9.40549	20	6.29479	10	1.85295	10	1.93269	8	2.46416	antisense	1:180813776-180816859	+
ENSMUSG00000060550	H2-Q7	histocompatibility 2, Q region locus 7 [Source:MGI Symbol;Acc:MGI:95936]	-1.22772	0.00637339	2.19563	0.0176549	1.75313	down	37	1.71221	55	2.43069	49	2.31891	106	2.95329	250	7.26504	76	3.51988	protein_coding	17:35439155-35443773	+
ENSMUSG00000024334	H2-Oa	histocompatibility 2, O region alpha locus [Source:MGI Symbol;Acc:MGI:95924]	1.03872	0.00184543	2.7339	0.00581874	2.23517	up	39	2.52633	33	2.04151	31	2.05362	23	0.897014	31	1.26105	11	0.713146	protein_coding	17:34092340-34095234	+
ENSMUSG00000037548	H2-DMb2	histocompatibility 2, class II, locus Mb2 [Source:MGI Symbol;Acc:MGI:95923]	3.41095	0.00680933	2.1669	0.0187328	1.7274	up	6	0.299059	7	0.333208	4	0.203891	1	0.030009	0	0	1	0.0498844	protein_coding	17:34143307-34151555	+
ENSMUSG00000052565	H1f3	H1.3 linker histone, cluster member [Source:MGI Symbol;Acc:MGI:107502]	1.8027	2.79924e-05	4.55296	0.000126844	3.89673	up	27	0.256284	22	0.199431	29	0.281506	14	0.0800077	10	0.0596076	5	0.0474994	protein_coding	13:23553262-23560686	+
ENSMUSG00000090523	Gypc	glycophorin C [Source:MGI Symbol;Acc:MGI:1098566]	-1.45851	0.0109147	1.96199	0.0284066	1.54658	down	7	0.226306	4	0.123501	4	0.132248	25	0.486613	16	0.324834	12	0.388275	protein_coding	18:32528322-32560034	-
ENSMUSG00000022487	Gtsf1	gametocyte specific factor 1 [Source:MGI Symbol;Acc:MGI:1921424]	-1.53943	4.70982e-06	5.327	2.43801e-05	4.61296	down	14	1.20475	15	1.23275	13	1.14405	64	3.31586	51	2.75603	40	3.44501	protein_coding	15:103402405-103430470	-
ENSMUSG00000009093	Gstt4	glutathione S-transferase, theta 4 [Source:MGI Symbol;Acc:MGI:1923136]	-2.22709	2.29196e-69	68.6398	2.11156e-67	66.6754	down	96	7.01857	96	6.70287	108	8.07483	799	35.1698	629	28.8783	387	28.3171	protein_coding	10:75814943-75822543	-
ENSMUSG00000001665	Gstt3	glutathione S-transferase, theta 3 [Source:MGI Symbol;Acc:MGI:2143526]	-1.15767	3.26738e-42	41.4858	1.5179e-40	39.8188	down	260	9.74698	282	10.0962	286	10.9647	950	21.442	865	20.3637	550	20.6357	protein_coding	10:75774115-75781414	-
ENSMUSG00000060803	Gstp1	glutathione S-transferase, pi 1 [Source:MGI Symbol;Acc:MGI:95865]	1.37562	6.65169e-19	18.1771	1.15308e-17	16.9381	up	196	16.8255	202	16.5606	199	17.4702	92	4.75494	134	7.2237	68	5.84225	protein_coding	19:4035407-4037985	-
ENSMUSG00000025069	Gsto2	glutathione S-transferase omega 2 [Source:MGI Symbol;Acc:MGI:1915464]	-1.11091	0.0120798	1.91794	0.0310254	1.50828	down	12	0.662285	9	0.474371	7	0.395088	29	0.963624	25	0.866458	22	1.2152	protein_coding	19:47865534-47886324	+
ENSMUSG00000025068	Gsto1	glutathione S-transferase omega 1 [Source:MGI Symbol;Acc:MGI:1342273]	1.23526	1.58307e-76	75.8005	1.66415e-74	73.7788	up	1266	75.4867	1385	78.8677	1287	78.478	805	28.8987	884	33.1004	461	27.5105	protein_coding	19:47854970-47864790	+
ENSMUSG00000058135	Gstm1	glutathione S-transferase, mu 1 [Source:MGI Symbol;Acc:MGI:95860]	1.60064	1.41205e-24	23.8501	3.44075e-23	22.4633	up	199	10.8806	183	9.55576	183	10.2326	89	2.9298	98	3.36489	52	2.84554	protein_coding	3:108012255-108017973	-
ENSMUSG00000026879	Gsn	gelsolin [Source:MGI Symbol;Acc:MGI:95851]	1.04098	1.12693e-66	65.9481	9.67569e-65	64.0143	up	1359	36.7395	1371	35.3967	1320	36.4939	1017	16.5531	972	16.5015	543	14.6917	protein_coding	2:35256380-35307892	+
ENSMUSG00000063239	Grm4	glutamate receptor, metabotropic 4 [Source:MGI Symbol;Acc:MGI:1351341]	-1.31048	0.0161122	1.79284	0.0398048	1.40006	down	9	0.183803	5	0.0975196	4	0.0835414	17	0.209028	19	0.243673	19	0.38835	protein_coding	17:27422387-27521403	-
ENSMUSG00000026959	Grin1	glutamate receptor, ionotropic, NMDA1 (zeta 1) [Source:MGI Symbol;Acc:MGI:95819]	2.00751	0.00778799	2.10857	0.0210786	1.67616	up	9	0.165269	7	0.122761	12	0.225353	6	0.0663356	1	0.0115317	2	0.0367569	protein_coding	2:25291181-25319187	-
ENSMUSG00000000531	Grasp	GRP1 (general receptor for phosphoinositides 1)-associated scaffold protein [Source:MGI Symbol;Acc:MGI:1860303]	-2.4752	9.18077e-44	43.0371	4.61827e-42	41.3355	down	41	1.42135	55	1.82093	42	1.48901	453	9.45499	311	6.77051	222	7.70247	protein_coding	15:101224188-101232756	+
ENSMUSG00000004837	Grap	GRB2-related adaptor protein [Source:MGI Symbol;Acc:MGI:1918770]	-1.1289	4.83373e-173	100	2.03252e-170	100	down	2868	121.619	2895	117.242	2919	126.587	9853	251.558	8817	234.795	5657	240.088	protein_coding	11:61653265-61672784	+
ENSMUSG00000036292	Gramd1c	GRAM domain containing 1C [Source:MGI Symbol;Acc:MGI:2443024]	-3.49882	8.40096e-92	91.0757	1.1775e-89	88.929	down	34	1.17119	37	1.2172	36	1.26819	643	13.3354	508	10.989	387	13.342	protein_coding	16:43980350-44063345	-
ENSMUSG00000071531	Gprin2	G protein regulated inducer of neurite outgrowth 2 [Source:MGI Symbol;Acc:MGI:2444560]	-2.92551	1.7334e-06	5.7611	9.57107e-06	5.01904	down	3	0.0204206	4	0.0260027	2	0.0139222	42	0.172124	34	0.145335	14	0.0953749	protein_coding	14:34185688-34201653	-
ENSMUSG00000118401	Gpr52	G protein-coupled receptor 52 [Source:MGI Symbol;Acc:MGI:3643278]	-1.90442	0.00554429	2.25615	0.0156061	1.80671	down	4	0.172213	3	0.12335	2	0.0880579	15	0.388815	14	0.37851	13	0.560156	protein_coding	1:160576338-160577974	-
ENSMUSG00000044317	Gpr4	G protein-coupled receptor 4 [Source:MGI Symbol;Acc:MGI:2441992]	-1.6362	0.00573729	2.24129	0.0160751	1.79385	down	3	0.0733638	5	0.116773	5	0.125044	19	0.279743	18	0.276425	14	0.342648	protein_coding	7:19212538-19224174	+
ENSMUSG00000040229	Gpr34	G protein-coupled receptor 34 [Source:MGI Symbol;Acc:MGI:1346334]	-2.88759	2.9862e-06	5.52488	1.58893e-05	4.7989	down	1	0.0337539	4	0.128943	4	0.138075	31	0.629987	23	0.487523	28	0.945893	protein_coding	X:13632089-13640858	+
ENSMUSG00000043398	Gpr135	G protein-coupled receptor 135 [Source:MGI Symbol;Acc:MGI:2676315]	1.01036	0.0209491	1.67884	0.0499337	1.30161	up	18	0.402732	22	0.470088	19	0.43474	12	0.161648	20	0.281007	6	0.134355	protein_coding	12:72067976-72071125	-
ENSMUSG00000022008	Gpalpp1	GPALPP motifs containing 1 [Source:MGI Symbol;Acc:MGI:1914717]	-1.15324	9.11547e-100	99.0402	1.48005e-97	96.8297	down	830	10.8549	975	12.1776	889	11.89	2924	23.0234	2863	23.5132	1848	24.1885	protein_coding	14:76086236-76110760	-
ENSMUSG00000015812	Gnrh1	gonadotropin releasing hormone 1 [Source:MGI Symbol;Acc:MGI:95789]	-1.16848	5.35807e-05	4.27099	0.000231962	3.63458	down	22	3.62271	23	3.61702	20	3.36801	84	8.32791	67	6.92834	38	6.26259	protein_coding	14:67745181-67749439	+
ENSMUSG00000021303	Gng4	guanine nucleotide binding protein (G protein), gamma 4 [Source:MGI Symbol;Acc:MGI:102703]	-1.9115	1.24122e-05	4.90615	5.97967e-05	4.22332	down	8	0.177359	8	0.169382	6	0.136034	41	0.54726	37	0.515121	27	0.599084	protein_coding	13:13784059-13827896	+
ENSMUSG00000027669	Gnb4	guanine nucleotide binding protein (G protein), beta 4 [Source:MGI Symbol;Acc:MGI:104581]	-1.89725	1.97512e-11	10.7044	1.9053e-10	9.72004	down	15	0.176284	32	0.359156	13	0.156241	113	0.799548	95	0.701113	74	0.870386	protein_coding	3:32580332-32616585	-
ENSMUSG00000110945	Gm9856	predicted gene 9856 [Source:MGI Symbol;Acc:MGI:3704347]	1.43665	2.82058e-06	5.54966	1.50612e-05	4.82214	up	57	1.55828	40	1.04435	47	1.31402	20	0.329191	32	0.54937	16	0.437776	antisense	9:123018995-123021572	-
ENSMUSG00000042857	Gm9776	predicted gene 9776 [Source:MGI Symbol;Acc:MGI:3641792]	1.63348	2.67205e-07	6.57316	1.63993e-06	5.78518	up	50	1.18252	55	1.24226	36	0.870709	18	0.256305	27	0.401001	13	0.30771	bidirectional_promoter_lncRNA	13:94355839-94358923	-
ENSMUSG00000078783	Gm9733	predicted gene 9733 [Source:MGI Symbol;Acc:MGI:3780136]	2.37193	0.00126966	2.89631	0.00415011	2.38194	up	17	1.93872	14	1.52478	5	0.583134	2	0.137323	6	0.429696	1	0.114137	protein_coding	3:15296551-15332302	-
ENSMUSG00000105006	Gm9484	predicted gene 9484 [Source:MGI Symbol;Acc:MGI:3779894]	1.75422	2.05835e-05	4.68648	9.54068e-05	4.02042	up	26	1.58105	35	2.0326	23	1.43031	12	0.439337	14	0.534617	6	0.365159	lincRNA	5:96996206-96997364	-
ENSMUSG00000114689	Gm9465	predicted gene 9465 [Source:MGI Symbol;Acc:MGI:3779875]	-2.09488	0.00218763	2.66003	0.00678164	2.16866	down	6	0.741875	1	0.118084	2	0.252896	19	1.41442	14	1.08705	15	1.85623	lincRNA	13:98713074-98716510	-
ENSMUSG00000100865	Gm9320	predicted gene 9320 [Source:MGI Symbol;Acc:MGI:3645000]	-1.12842	1.03483e-06	5.98513	5.90885e-06	5.2285	down	41	6.52281	33	5.01392	29	4.71825	109	10.4405	108	10.7899	70	11.1457	transcribed_processed_pseudogene	17:70853767-70876312	+
ENSMUSG00000106239	Gm9260	predicted gene 9260 [Source:MGI Symbol;Acc:MGI:3645725]	-1.82741	1.31662e-23	22.8805	2.98633e-22	21.5249	down	54	2.75784	49	2.38992	37	1.93246	247	7.59483	258	8.27444	135	6.90032	processed_pseudogene	12:115982263-115993370	-
ENSMUSG00000080845	Gm9115	predicted gene 9115 [Source:MGI Symbol;Acc:MGI:3648181]	-1.78772	7.06225e-05	4.15106	0.000300036	3.52283	down	8	0.418268	7	0.349522	7	0.374279	34	1.07026	44	1.44464	20	1.04654	processed_pseudogene	X:102724402-102725749	-
ENSMUSG00000050157	Gm867	predicted gene 867 [Source:MGI Symbol;Acc:MGI:2685713]	1.19672	1.60178e-05	4.7954	7.57427e-05	4.12066	up	51	2.9438	54	2.97677	46	2.71537	35	1.21633	34	1.23243	16	0.924312	protein_coding	10:75937723-75940672	-
ENSMUSG00000118295	Gm8437	predicted gene 8437 [Source:MGI Symbol;Acc:MGI:3642987]	1.02412	0.000285688	3.54411	0.00107775	2.96748	up	43	1.0315	51	1.16838	47	1.15301	38	0.548823	37	0.557376	15	0.360126	transcribed_processed_pseudogene	17:31293121-31296689	-
ENSMUSG00000058470	Gm8369	predicted gene 8369 [Source:MGI Symbol;Acc:MGI:3645380]	-1.19456	1.13676e-07	6.94433	7.25924e-07	6.13911	down	47	2.41082	31	1.51859	39	2.04581	148	4.57062	106	3.41442	87	4.46629	protein_coding	19:11485938-11512577	+
ENSMUSG00000091844	Gm8251	predicted gene 8251 [Source:MGI Symbol;Acc:MGI:3647616]	-1.5527	4.99276e-06	5.30166	2.57473e-05	4.58927	down	18	0.0633164	14	0.047031	10	0.0359729	69	0.14613	53	0.117075	36	0.126738	protein_coding	1:44055872-44079746	-
ENSMUSG00000097848	Gm807	predicted gene 807 [Source:MGI Symbol;Acc:MGI:2685653]	1.66691	0.000255148	3.59321	0.000971255	3.01267	up	23	0.940799	24	0.937547	18	0.752964	11	0.270899	8	0.205496	7	0.286568	lincRNA	13:99100706-99107580	+
ENSMUSG00000107092	Gm7993	predicted gene 7993 [Source:MGI Symbol;Acc:MGI:3647399]	-1.57025	4.88342e-68	67.3113	4.32882e-66	65.3636	down	1218	62.0248	1203	58.5055	1147	59.733	4865	149.158	5680	181.64	3057	155.802	processed_pseudogene	5:95974240-95975623	+
ENSMUSG00000109032	Gm7972	predicted gene 7972 [Source:MGI Symbol;Acc:MGI:3647337]	-1.35741	0.000209931	3.67792	0.000814446	3.08914	down	12	1.67473	17	2.26582	10	1.42724	57	4.78943	38	3.33035	32	4.46965	transcribed_unprocessed_pseudogene	9:75468616-75486681	+
ENSMUSG00000057036	Gm7536	predicted gene 7536 [Source:MGI Symbol;Acc:MGI:3645137]	-1.01861	2.02816e-07	6.6929	1.26127e-06	5.89919	down	209	33.1755	240	36.3827	232	37.661	822	78.5578	680	67.7835	319	50.6783	processed_pseudogene	3:24333068-24333511	+
ENSMUSG00000111118	Gm6545	predicted gene 6545 [Source:MGI Symbol;Acc:MGI:3643874]	-2.29187	0.00100325	2.99859	0.00336793	2.47264	down	2	0.0789229	3	0.113059	3	0.121067	17	0.403894	25	0.619522	9	0.355448	processed_pseudogene	19:12528755-12530540	-
ENSMUSG00000112963	Gm6093	predicted gene 6093 [Source:MGI Symbol;Acc:MGI:3648840]	-1.08015	5.35044e-12	11.2716	5.51489e-11	10.2585	down	69	2.24826	88	2.73838	94	3.13226	289	5.66946	252	5.15635	144	4.69592	lincRNA	13:33562486-33569317	-
ENSMUSG00000112471	Gm5779	predicted gene 5779 [Source:MGI Symbol;Acc:MGI:3645934]	-3.82142	0.00768005	2.11464	0.0208071	1.68179	down	0	0	1	0.0455708	0	0	4	0.114916	6	0.179791	8	0.382053	transcribed_processed_pseudogene	10:75344472-75353033	+
ENSMUSG00000113750	Gm5628	predicted gene 5628 [Source:MGI Symbol;Acc:MGI:3779506]	1.25678	0.00631805	2.19942	0.0175164	1.75655	up	25	1.67965	20	1.28328	13	0.893212	10	0.404506	14	0.590678	7	0.470692	processed_pseudogene	13:17949908-17950956	+
ENSMUSG00000082406	Gm5401	predicted pseudogene 5401 [Source:MGI Symbol;Acc:MGI:3645347]	-3.56808	0.00319153	2.496	0.00954896	2.02004	down	0	0	2	0.368811	0	0	13	1.5113	13	1.57634	5	0.966255	processed_pseudogene	X:94608219-94608696	-
ENSMUSG00000091014	Gm5244	predicted pseudogene 5244 [Source:MGI Symbol;Acc:MGI:3646958]	-1.42082	0.00518942	2.28488	0.0147222	1.83203	down	7	0.663993	8	0.724716	4	0.388024	26	1.48486	24	1.42962	15	1.42402	protein_coding	19:12846682-12847424	+
ENSMUSG00000107868	Gm5112	predicted gene 5112 [Source:MGI Symbol;Acc:MGI:3779460]	1.22471	0.0158593	1.79972	0.0393399	1.40517	up	19	0.565492	21	0.596904	9	0.273935	7	0.125434	10	0.186903	9	0.268087	TEC	6:122811170-122813537	+
ENSMUSG00000117037	Gm50433	predicted gene, 50433 [Source:MGI Symbol;Acc:MGI:6303365]	-1.21971	0.0145017	1.83858	0.0364298	1.43854	down	5	0.233836	8	0.357309	8	0.382616	21	0.591298	25	0.734218	16	0.748895	transcribed_processed_pseudogene	17:21516713-21530995	+
ENSMUSG00000117799	Gm50295	predicted gene, 50295 [Source:MGI Symbol;Acc:MGI:6303140]	1.64989	5.96237e-05	4.22458	0.000256095	3.5916	up	37	5.06348	26	3.39808	23	3.2189	9	0.741542	18	1.5469	8	1.09571	lincRNA	17:27048276-27051414	-
ENSMUSG00000118310	Gm50268	predicted gene, 50268 [Source:MGI Symbol;Acc:MGI:6303093]	-1.94058	0.00100223	2.99903	0.00336518	2.47299	down	4	0.10229	5	0.122112	3	0.0784565	21	0.323326	21	0.337239	16	0.409501	TEC	19:10439897-10442652	+
ENSMUSG00000116961	Gm49662	predicted gene, 49662 [Source:MGI Symbol;Acc:MGI:6215102]	-1.62628	0.00715931	2.14513	0.0195741	1.70832	down	5	0.667407	6	0.764864	2	0.273013	25	2.00912	17	1.42499	10	1.33592	lincRNA	16:36569145-36598497	-
ENSMUSG00000113831	Gm49602	predicted gene, 49602 [Source:MGI Symbol;Acc:MGI:6215013]	-1.34624	2.18381e-27	26.6608	6.03917e-26	25.219	down	111	2.63403	126	2.85549	122	2.96067	489	6.98639	401	5.97566	277	6.57866	lincRNA	12:118231595-118234564	-
ENSMUSG00000115756	Gm49519	predicted gene, 49519 [Source:MGI Symbol;Acc:MGI:6155213]	-2.16485	0.00904293	2.04369	0.0240739	1.61845	down	0	0	4	0.138565	2	0.0741898	16	0.34942	9	0.205007	9	0.326726	processed_transcript	14:48518236-48560287	+
ENSMUSG00000073555	Gm4951	predicted gene 4951 [Source:MGI Symbol;Acc:MGI:3644953]	-1.8714	0.00486669	2.31277	0.013921	1.85633	down	6	0.159875	3	0.0763418	1	0.0272497	18	0.288767	15	0.250994	13	0.346683	protein_coding	18:60212080-60247820	+
ENSMUSG00000116226	Gm49502	predicted gene, 49502 [Source:MGI Symbol;Acc:MGI:6155188]	-1.01476	0.0122647	1.91134	0.031451	1.50237	down	11	0.367422	9	0.287096	16	0.546543	40	0.804411	26	0.545367	26	0.869171	TEC	15:82185516-82187625	+
ENSMUSG00000116508	Gm49463	predicted gene, 49463 [Source:MGI Symbol;Acc:MGI:6155122]	1.37651	1.19195e-06	5.92374	6.74959e-06	5.17072	up	48	1.37574	52	1.42335	54	1.58279	27	0.465914	26	0.467965	22	0.631072	antisense	15:83172350-83174808	+
ENSMUSG00000112314	Gm49454	predicted gene, 49454 [Source:MGI Symbol;Acc:MGI:6155108]	-1.23338	0.000208864	3.68014	0.000810836	3.09107	down	12	1.3153	20	2.09356	17	1.90557	67	4.42144	52	3.57924	30	3.29098	lincRNA	10:67297406-67418927	+
ENSMUSG00000109378	Gm49396	predicted gene, 49396 [Source:MGI Symbol;Acc:MGI:6121629]	-1.22345	0.00346758	2.45997	0.0102681	1.98851	down	10	0.23438	8	0.17907	12	0.28763	32	0.451561	38	0.559305	20	0.469149	protein_coding	7:30563344-30567960	+
ENSMUSG00000068113	Gm4907	predicted gene 4907 [Source:MGI Symbol;Acc:MGI:3648288]	-1.52074	0.0175883	1.75477	0.0429469	1.36707	down	3	0.141617	9	0.405742	1	0.0482755	16	0.454737	23	0.681814	9	0.425204	protein_coding	X:23882553-23907607	+
ENSMUSG00000115793	Gm48961	predicted gene, 48961 [Source:MGI Symbol;Acc:MGI:6118294]	-1.73738	0.00504425	2.2972	0.0143571	1.84293	down	3	0.073954	7	0.164798	2	0.05042	23	0.341361	16	0.247687	12	0.296061	TEC	15:35860510-35863368	+
ENSMUSG00000097174	Gm4890	predicted gene 4890 [Source:MGI Symbol;Acc:MGI:3779445]	1.27125	7.95879e-05	4.09915	0.000333716	3.47662	up	43	0.800888	36	0.640351	38	0.723801	19	0.21306	23	0.269014	19	0.354174	bidirectional_promoter_lncRNA	8:79295123-79308961	+
ENSMUSG00000112244	Gm48788	predicted gene, 48788 [Source:MGI Symbol;Acc:MGI:6098488]	-2.20667	0.00317742	2.49793	0.00951544	2.02157	down	2	0.294272	2	0.281036	3	0.451412	19	1.68313	11	1.01638	11	1.61984	processed_pseudogene	10:51568949-51574134	+
ENSMUSG00000111690	Gm48720	predicted gene, 48720 [Source:MGI Symbol;Acc:MGI:6098373]	-4.42	0.00354477	2.45041	0.0104646	1.98028	down	0	0	0	0	0	0	8	0.281477	3	0.110096	4	0.233952	TEC	9:45008142-45009347	-
ENSMUSG00000112264	Gm48505	predicted gene, 48505 [Source:MGI Symbol;Acc:MGI:6098035]	-1.83503	1.56375e-09	8.80583	1.2497e-08	7.90319	down	18	0.624622	15	0.497105	15	0.532314	78	1.62961	94	2.04841	48	1.66704	lincRNA	10:96495721-96523982	-
ENSMUSG00000111424	Gm48478	predicted gene, 48478 [Source:MGI Symbol;Acc:MGI:6097993]	-1.48492	0.00751657	2.12398	0.0204181	1.68998	down	4	0.121253	7	0.202648	5	0.155001	24	0.438015	15	0.28554	17	0.515751	TEC	9:22228978-22231302	+
ENSMUSG00000114230	Gm48239	predicted gene, 48239 [Source:MGI Symbol;Acc:MGI:6097649]	-2.81843	8.78165e-08	7.05642	5.68088e-07	6.24558	down	3	0.0595422	5	0.0947734	4	0.0811888	44	0.525778	38	0.473621	26	0.51646	antisense	14:12374585-12384729	+
ENSMUSG00000111116	Gm48065	predicted gene, 48065 [Source:MGI Symbol;Acc:MGI:6097392]	-2.55305	6.12601e-23	22.2128	1.33591e-21	20.8742	down	16	0.273105	19	0.309725	19	0.331662	144	1.47985	159	1.70432	100	1.70832	lincRNA	10:44597889-44602174	-
ENSMUSG00000113852	Gm48062	predicted gene, 48062 [Source:MGI Symbol;Acc:MGI:6097387]	-1.27402	0.00295291	2.52975	0.00890487	2.05037	down	16	0.430073	7	0.179693	7	0.192421	42	0.679699	33	0.557031	19	0.511135	TEC	12:98794448-98797069	+
ENSMUSG00000113165	Gm47863	predicted gene, 47863 [Source:MGI Symbol;Acc:MGI:6097080]	1.57405	4.95818e-06	5.30468	2.55931e-05	4.59188	up	37	1.20004	37	1.14606	35	1.1609	19	0.371017	18	0.366616	10	0.324605	bidirectional_promoter_lncRNA	12:85597019-85599191	-
ENSMUSG00000111171	Gm47815	predicted gene, 47815 [Source:MGI Symbol;Acc:MGI:6097001]	1.0028	5.29416e-08	7.2762	3.52492e-07	6.45285	up	111	5.21191	105	4.70842	105	5.04191	78	2.20503	74	2.18197	52	2.44364	antisense	10:43034993-43050219	+
ENSMUSG00000113492	Gm47792	predicted gene, 47792 [Source:MGI Symbol;Acc:MGI:6096963]	-1.62438	0.0126287	1.89864	0.0322331	1.4917	down	2	0.154727	4	0.295535	5	0.395584	13	0.605515	19	0.923067	11	0.851704	lincRNA	13:44509558-44511037	+
ENSMUSG00000114584	Gm47694	predicted gene, 47694 [Source:MGI Symbol;Acc:MGI:6096803]	-1.24482	2.94922e-21	20.5303	5.94156e-20	19.2261	down	101	1.30707	116	1.43366	99	1.31022	397	3.09324	345	2.80375	218	2.82354	TEC	14:60210974-60216419	-
ENSMUSG00000114185	Gm47662	predicted gene, 47662 [Source:MGI Symbol;Acc:MGI:6096750]	-3.83839	0.00105956	2.97487	0.00353382	2.45176	down	0	0	0	0	2	0.0404804	16	0.190655	13	0.161573	8	0.158465	lincRNA	13:32997062-33001750	+
ENSMUSG00000111582	Gm47347	predicted gene, 47347 [Source:MGI Symbol;Acc:MGI:6096245]	-2.3812	9.99052e-11	10.0004	8.99695e-10	9.0459	down	12	7.41875	8	4.72337	8	5.05792	80	29.7773	60	23.294	46	28.4621	unprocessed_pseudogene	9:38762909-38765644	+
ENSMUSG00000096768	Gm47283	predicted gene, 47283 [Source:MGI Symbol;Acc:MGI:6096131]	-1.29185	2.17671e-15	14.6622	2.94764e-14	13.5305	down	88	8.91103	76	7.34973	68	7.04185	334	20.3628	242	15.3888	157	15.9113	lincRNA	Y:90784738-90816465	+
ENSMUSG00000114535	Gm47246	predicted gene, 47246 [Source:MGI Symbol;Acc:MGI:6096070]	-1.17345	0.00240173	2.61948	0.00737288	2.13236	down	16	0.479036	11	0.314524	9	0.275564	43	0.775108	37	0.695654	24	0.71915	TEC	13:59603309-59605662	+
ENSMUSG00000110980	Gm47204	predicted gene, 47204 [Source:MGI Symbol;Acc:MGI:6096003]	1.42932	5.40666e-05	4.26707	0.00023388	3.63101	up	30	1.15412	37	1.35939	32	1.25896	20	0.463239	16	0.386538	11	0.423528	lincRNA	9:44477928-44479759	-
ENSMUSG00000110790	Gm47079	predicted gene, 47079 [Source:MGI Symbol;Acc:MGI:6095803]	1.34269	0.0192771	1.71496	0.0464275	1.33322	up	12	0.242679	10	0.193136	15	0.310224	8	0.0974064	8	0.101598	3	0.0607202	antisense	9:21028307-21032357	-
ENSMUSG00000110441	Gm45790	predicted gene 45790 [Source:MGI Symbol;Acc:MGI:5804905]	-4.10697	0.00313152	2.50424	0.00938827	2.02741	down	1	0.0432647	0	0	0	0	5	0.130241	11	0.298861	7	0.303104	lincRNA	3:85435187-85466128	-
ENSMUSG00000110588	Gm45774	predicted gene 45774 [Source:MGI Symbol;Acc:MGI:5804889]	1.87592	0.000171687	3.76526	0.000677616	3.16902	up	22	0.581808	26	0.656664	13	0.351587	9	0.1433	6	0.0996442	6	0.158807	antisense	8:94170748-94173412	-
ENSMUSG00000110702	Gm45767	predicted gene 45767 [Source:MGI Symbol;Acc:MGI:5804882]	-2.17014	0.00409895	2.38733	0.0119585	1.92232	down	3	0.046357	1	0.0147573	3	0.0474076	11	0.102337	15	0.145556	13	0.201047	antisense	8:94675606-94680166	+
ENSMUSG00000109715	Gm45606	predicted gene 45606 [Source:MGI Symbol;Acc:MGI:5791442]	1.2688	9.10907e-07	6.04053	5.24323e-06	5.2804	up	55	1.38687	70	1.68571	69	1.77932	35	0.531357	50	0.791747	19	0.479497	antisense	11:75530277-75533071	-
ENSMUSG00000109729	Gm45418	predicted gene 45418 [Source:MGI Symbol;Acc:MGI:5791254]	-2.0382	7.83141e-11	10.1062	7.11942e-10	9.14756	down	17	1.84611	14	1.45195	11	1.22162	86	5.62282	77	5.25103	56	6.08636	bidirectional_promoter_lncRNA	8:61921746-61928028	-
ENSMUSG00000109873	Gm45407	predicted gene 45407 [Source:MGI Symbol;Acc:MGI:5791243]	-1.48225	3.90209e-09	8.4087	2.96664e-08	7.52774	down	26	0.498485	30	0.549304	26	0.509782	122	1.40827	87	1.04747	80	1.53507	TEC	8:77368841-77372516	-
ENSMUSG00000092072	Gm4540	predicted gene 4540 [Source:MGI Symbol;Acc:MGI:3782724]	-1.14812	0.00145812	2.83621	0.00470609	2.32734	down	17	2.79284	13	2.03964	14	2.35211	61	6.03355	46	4.74568	21	3.45284	processed_pseudogene	3:106034664-106035092	+
ENSMUSG00000110088	Gm45343	predicted gene 45343 [Source:MGI Symbol;Acc:MGI:5791179]	-1.69926	5.44508e-07	6.264	3.22827e-06	5.49103	down	16	1.3619	18	1.46322	8	0.69638	56	2.86984	67	3.58132	48	4.08908	TEC	8:25687369-25688196	+
ENSMUSG00000109679	Gm45342	predicted gene 45342 [Source:MGI Symbol;Acc:MGI:5791178]	-1.13722	0.00616638	2.20997	0.0171452	1.76586	down	10	0.517081	13	0.64197	9	0.47592	27	0.840559	35	1.1365	26	1.34553	TEC	8:25692146-25693508	+
ENSMUSG00000107478	Gm45234	predicted gene 45234 [Source:MGI Symbol;Acc:MGI:5753810]	-3.5104	0.000442691	3.3539	0.00160613	2.79422	down	0	0	3	0.0463235	0	0	12	0.116814	20	0.203068	11	0.178	protein_coding	6:124739189-124756021	-
ENSMUSG00000108353	Gm45205	predicted gene 45205 [Source:MGI Symbol;Acc:MGI:5753781]	-2.21933	0.000104748	3.97985	0.000430841	3.36568	down	5	0.105823	3	0.0606379	4	0.086577	32	0.407761	28	0.372145	13	0.275368	TEC	7:127993269-127996598	+
ENSMUSG00000108624	Gm45091	predicted gene 45091 [Source:MGI Symbol;Acc:MGI:5753667]	2.51995	0.0123179	1.90946	0.0315725	1.50069	up	6	0.839026	6	0.801286	6	0.85804	1	0.0841918	2	0.17563	1	0.139954	antisense	7:35118044-35119605	-
ENSMUSG00000108368	Gm45053	predicted gene 45053 [Source:MGI Symbol;Acc:MGI:5753629]	-1.83332	2.33262e-18	17.6322	3.88351e-17	16.4108	down	32	0.902481	34	0.915756	33	0.951776	173	2.93752	176	3.11706	103	2.90727	TEC	6:72603004-72605502	-
ENSMUSG00000107658	Gm44958	predicted gene 44958 [Source:MGI Symbol;Acc:MGI:5753534]	-1.19668	0.00368875	2.43312	0.0108525	1.96447	down	8	0.766067	12	1.09741	12	1.17514	44	2.53674	28	1.68375	22	2.10843	processed_pseudogene	6:131291603-131292338	-
ENSMUSG00000108350	Gm44950	predicted gene 44950 [Source:MGI Symbol;Acc:MGI:5753526]	1.1461	0.00565101	2.24787	0.0158683	1.79947	up	19	0.583225	27	0.791514	21	0.659226	14	0.258736	12	0.231317	12	0.368658	TEC	7:79922572-79924867	-
ENSMUSG00000108832	Gm44832	predicted gene 44832 [Source:MGI Symbol;Acc:MGI:5753408]	1.87372	0.00807003	2.09313	0.0217486	1.66257	up	7	0.214219	11	0.321489	11	0.344259	3	0.0552749	4	0.0768713	3	0.0918844	antisense	7:44593577-44595879	-
ENSMUSG00000109157	Gm44829	predicted gene 44829 [Source:MGI Symbol;Acc:MGI:5753405]	-1.91224	8.75635e-08	7.05768	5.66675e-07	6.24667	down	15	0.331091	9	0.189719	11	0.248302	80	1.06314	53	0.734641	37	0.817367	TEC	7:59318631-59321823	+
ENSMUSG00000108449	Gm44507	predicted gene 44507 [Source:MGI Symbol;Acc:MGI:5753083]	2.03897	9.24588e-11	10.0341	8.34929e-10	9.07835	up	53	10.8902	68	13.3439	43	9.03569	18	2.22679	22	2.83875	11	2.26211	lincRNA	7:98388091-98415624	-
ENSMUSG00000103009	Gm4430	predicted gene 4430 [Source:MGI Symbol;Acc:MGI:3782614]	1.57354	0.00956926	2.01912	0.0253003	1.59687	up	11	0.399001	12	0.415696	19	0.704803	14	0.305742	4	0.0911141	1	0.0363029	TEC	2:129197252-129199194	-
ENSMUSG00000108291	Gm44292	predicted gene, 44292 [Source:MGI Symbol;Acc:MGI:5690684]	-1.09199	0.00212551	2.67254	0.00661157	2.1797	down	12	0.357757	17	0.484026	14	0.426842	48	0.861577	41	0.767599	28	0.835459	TEC	6:86663188-86665551	-
ENSMUSG00000107971	Gm44260	predicted gene, 44260 [Source:MGI Symbol;Acc:MGI:5690652]	-1.00475	0.00301579	2.5206	0.00907282	2.04226	down	23	0.774115	14	0.450006	19	0.653979	58	1.17531	37	0.78203	45	1.51583	TEC	6:120912900-120914993	-
ENSMUSG00000107165	Gm43747	predicted gene 43747 [Source:MGI Symbol;Acc:MGI:5663884]	-1.06026	0.00125607	2.90099	0.00411225	2.38592	down	19	1.00683	13	0.657898	22	1.19222	46	1.4676	60	1.99663	37	1.9623	TEC	5:74575947-74577276	+
ENSMUSG00000105304	Gm43696	predicted gene 43696 [Source:MGI Symbol;Acc:MGI:5663833]	-1.16907	3.60972e-05	4.44253	0.000161165	3.79273	down	22	0.255398	28	0.310431	18	0.213697	72	0.503237	69	0.503022	52	0.604168	sense_intronic	3:104470660-104476730	-
ENSMUSG00000105613	Gm43684	predicted gene 43684 [Source:MGI Symbol;Acc:MGI:5663821]	-1.31289	0.0206308	1.68548	0.0492611	1.3075	down	3	0.0321671	8	0.0819206	5	0.0548268	20	0.129112	20	0.134668	11	0.118044	TEC	5:122779525-122786097	+
ENSMUSG00000107352	Gm43660	predicted gene 43660 [Source:MGI Symbol;Acc:MGI:5663797]	-1.27987	7.05748e-07	6.15135	4.11724e-06	5.38539	down	29	0.312136	21	0.215863	30	0.330217	88	0.570262	100	0.675911	60	0.646334	lincRNA	5:31560812-31569072	-
ENSMUSG00000105636	Gm43625	predicted gene 43625 [Source:MGI Symbol;Acc:MGI:5663762]	-1.70767	1.36412e-05	4.86515	6.52003e-05	4.18575	down	9	0.412153	10	0.437349	10	0.468326	49	1.35101	47	1.35163	26	1.19165	lincRNA	5:146203251-146204789	-
ENSMUSG00000106035	Gm43545	predicted gene 43545 [Source:MGI Symbol;Acc:MGI:5663682]	1.23061	0.00662952	2.17852	0.0182903	1.73778	up	17	0.431137	18	0.435964	22	0.570586	14	0.213767	9	0.143335	8	0.203056	TEC	5:104044619-104047397	-
ENSMUSG00000104761	Gm43511	predicted gene 43511 [Source:MGI Symbol;Acc:MGI:5663648]	-1.04639	0.00177127	2.75172	0.0056097	2.25106	down	18	0.552288	21	0.615354	13	0.407915	50	0.923654	43	0.828525	41	1.25903	TEC	5:100798749-100801045	+
ENSMUSG00000105957	Gm43254	predicted gene 43254 [Source:MGI Symbol;Acc:MGI:5663391]	1.96805	5.30364e-05	4.27543	0.000229787	3.63867	up	23	0.650742	23	0.621471	21	0.607621	5	0.0851719	6	0.106605	10	0.283166	lincRNA	3:133307518-133310008	-
ENSMUSG00000105053	Gm43064	predicted gene 43064 [Source:MGI Symbol;Acc:MGI:5663201]	-2.36313	0.0139265	1.85616	0.0351192	1.45446	down	2	0.0448334	1	0.0214084	1	0.0229247	9	0.121468	10	0.140772	7	0.157047	protein_coding	3:103809573-103838648	+
ENSMUSG00000104765	Gm43058	predicted gene 43058 [Source:MGI Symbol;Acc:MGI:5663195]	-2.5784	1.77151e-05	4.75166	8.30741e-05	4.08053	down	4	0.45106	1	0.107693	5	0.576603	25	1.69731	28	1.98279	22	2.48289	processed_pseudogene	5:23387620-23388244	-
ENSMUSG00000105466	Gm42998	predicted gene 42998 [Source:MGI Symbol;Acc:MGI:5663135]	-1.33868	0.0200381	1.69814	0.0480328	1.31846	down	5	0.148625	5	0.14194	5	0.151994	20	0.357931	19	0.354667	10	0.297497	TEC	3:130703579-130705949	-
ENSMUSG00000050936	Gm42743	predicted gene 42743 [Source:MGI Symbol;Acc:MGI:5662880]	1.37005	2.91216e-08	7.53578	1.9882e-07	6.70154	up	54	2.51874	103	4.58817	84	4.00684	48	1.34796	43	1.25951	28	1.3071	lincRNA	3:96269721-96279001	+
ENSMUSG00000107041	Gm42735	predicted gene 42735 [Source:MGI Symbol;Acc:MGI:5662872]	-1.24411	0.00540376	2.2673	0.0152576	1.81651	down	11	0.470996	8	0.327135	7	0.306517	34	0.876495	27	0.725992	18	0.77136	TEC	5:67633663-67635308	-
ENSMUSG00000106251	Gm42658	predicted gene 42658 [Source:MGI Symbol;Acc:MGI:5662795]	-1.04964	2.82927e-07	6.54832	1.72995e-06	5.76197	down	35	1.56618	53	2.26497	52	2.37963	140	3.77179	142	3.9903	88	3.94109	sense_intronic	3:104826330-104827904	-
ENSMUSG00000105357	Gm42647	predicted gene 42647 [Source:MGI Symbol;Acc:MGI:5662784]	-2.09735	5.14332e-10	9.28876	4.29895e-09	8.36664	down	12	1.84257	18	2.63953	7	1.09919	87	8.04279	71	6.84611	45	6.91535	processed_pseudogene	3:149210271-149210729	+
ENSMUSG00000105431	Gm42640	predicted gene 42640 [Source:MGI Symbol;Acc:MGI:5662777]	-3.48062	0.0202876	1.69277	0.0485333	1.31396	down	1	0.0589775	0	0	0	0	5	0.177543	2	0.0740731	7	0.413185	TEC	5:57961594-57962788	+
ENSMUSG00000106832	Gm42632	predicted gene 42632 [Source:MGI Symbol;Acc:MGI:5662769]	-2.03193	0.000230274	3.63776	0.000886655	3.05225	down	5	0.14616	7	0.195419	2	0.0597888	22	0.387191	27	0.495638	22	0.643635	TEC	5:67427993-67430403	+
ENSMUSG00000107205	Gm42576	predicted gene 42576 [Source:MGI Symbol;Acc:MGI:5662713]	-1.55043	0.00145247	2.83789	0.00469157	2.32868	down	8	0.198111	8	0.1892	4	0.101301	31	0.462197	27	0.419882	17	0.421336	TEC	5:75020236-75023081	-
ENSMUSG00000107320	Gm42549	predicted gene 42549 [Source:MGI Symbol;Acc:MGI:5662686]	-1.31038	5.50148e-19	18.2595	9.56721e-18	17.0192	down	78	0.784879	102	0.980214	71	0.730633	312	1.8902	297	1.87676	186	1.87319	TEC	6:28219167-28226170	-
ENSMUSG00000106959	Gm42548	predicted gene 42548 [Source:MGI Symbol;Acc:MGI:5662685]	-1.01336	0.000490569	3.3093	0.00176422	2.75345	down	25	0.447992	25	0.427842	19	0.34819	74	0.798377	54	0.60767	48	0.860858	TEC	6:28233081-28237013	-
ENSMUSG00000105065	Gm42513	predicted gene 42513 [Source:MGI Symbol;Acc:MGI:5662650]	-2.61821	0.0158926	1.79881	0.0393939	1.40457	down	2	0.0665202	0	0	1	0.0340139	6	0.120149	10	0.208866	7	0.233014	TEC	3:58079716-58081834	+
ENSMUSG00000105049	Gm42486	predicted gene 42486 [Source:MGI Symbol;Acc:MGI:5662623]	-1.38804	0.0166219	1.77932	0.0408731	1.38856	down	3	0.0606525	7	0.135157	6	0.124054	24	0.292135	11	0.139657	17	0.343982	TEC	5:58121439-58124924	+
ENSMUSG00000110124	Gm4247	predicted gene 4247 [Source:MGI Symbol;Acc:MGI:3782424]	-3.05605	0.0169098	1.77186	0.0414615	1.38235	down	2	0.135275	0	0	0	0	11	0.447946	4	0.169899	6	0.406161	processed_pseudogene	7:12793828-12794869	-
ENSMUSG00000106751	Gm42467	predicted gene 42467 [Source:MGI Symbol;Acc:MGI:5662604]	-1.71248	0.000944541	3.02478	0.00318977	2.49624	down	5	0.243532	5	0.232578	7	0.348671	21	0.615816	29	0.887008	20	0.974936	TEC	5:130226216-130227662	+
ENSMUSG00000105339	Gm42457	predicted gene 42457 [Source:MGI Symbol;Acc:MGI:5662594]	-1.45935	4.20285e-11	10.3765	3.91828e-10	9.4069	down	34	6.52931	28	5.13522	41	8.05202	146	16.8806	136	16.401	82	15.7602	antisense	3:116631671-116632209	+
ENSMUSG00000092384	Gm4189	predicted gene 4189 [Source:MGI Symbol;Acc:MGI:3782365]	-1.62303	0.000698589	3.15578	0.00242973	2.61444	down	6	1.15223	6	1.1004	8	1.57113	30	3.46861	27	3.25609	21	4.03615	processed_transcript	10:127289696-127290788	-
ENSMUSG00000116190	Gm41386	predicted gene, 41386 [Source:MGI Symbol;Acc:MGI:5624271]	-4.06771	0.000494494	3.30584	0.00177522	2.75075	down	2	0.303785	0	0	0	0	13	1.18885	24	2.28924	7	1.06413	lincRNA	15:93705313-93712769	-
ENSMUSG00000115428	Gm41290	predicted gene, 41290 [Source:MGI Symbol;Acc:MGI:5624175]	-1.04782	0.0144623	1.83976	0.0363474	1.43953	down	12	0.454942	8	0.289653	10	0.38771	32	0.730417	27	0.64281	20	0.758866	lincRNA	15:34021995-34037780	-
ENSMUSG00000101059	Gm4017	predicted gene 4017 [Source:MGI Symbol;Acc:MGI:3782191]	-1.3489	0.0124515	1.90478	0.031844	1.49697	down	4	0.834061	8	1.59309	6	1.27944	30	3.76621	16	2.09508	13	2.71295	processed_pseudogene	Y:1268548-1268885	-
ENSMUSG00000109459	Gm39526	predicted gene, 39526 [Source:MGI Symbol;Acc:MGI:5622411]	-1.70757	1.19346e-05	4.92319	5.76819e-05	4.23896	down	13	0.648419	10	0.476348	7	0.357061	48	1.44145	51	1.59745	27	1.34783	lincRNA	X:94731399-94745359	+
ENSMUSG00000109277	Gm39121	predicted gene, 39121 [Source:MGI Symbol;Acc:MGI:5622006]	-3.08931	0.00307094	2.51273	0.0092218	2.03518	down	2	0.268488	1	0.128206	0	0	13	1.05071	17	1.43314	4	0.537422	lincRNA	8:3672430-3672954	+
ENSMUSG00000102353	Gm38345	predicted gene, 38345 [Source:MGI Symbol;Acc:MGI:5611573]	1.35906	5.97593e-10	9.22359	4.95196e-09	8.30522	up	87	3.50778	98	3.77356	79	3.25741	58	1.40795	51	1.2913	24	0.968466	TEC	19:37432909-37434656	-
ENSMUSG00000104088	Gm38275	predicted gene, 38275 [Source:MGI Symbol;Acc:MGI:5611503]	-1.14461	0.00928743	2.0321	0.0246276	1.60858	down	9	0.414036	7	0.307543	12	0.564559	35	0.969415	28	0.808905	17	0.782717	TEC	19:11582826-11584357	-
ENSMUSG00000102258	Gm38257	predicted gene, 38257 [Source:MGI Symbol;Acc:MGI:5611485]	-1.51873	0.00487144	2.31234	0.0139321	1.85598	down	6	0.153158	6	0.146269	5	0.130524	23	0.353477	16	0.256479	21	0.536497	TEC	2:15056713-15059473	+
ENSMUSG00000102196	Gm38171	predicted gene, 38171 [Source:MGI Symbol;Acc:MGI:5611399]	1.57642	0.0133031	1.87605	0.0337653	1.47153	up	10	1.47444	15	2.11218	9	1.35707	6	0.532628	8	0.740731	1	0.147566	lincRNA	2:11315372-11319874	-
ENSMUSG00000104392	Gm37962	predicted gene, 37962 [Source:MGI Symbol;Acc:MGI:5611190]	-2.30393	0.00042958	3.36696	0.00156236	2.80622	down	3	0.10395	5	0.165457	1	0.0354353	22	0.458957	19	0.413429	15	0.520181	TEC	9:101113805-101115838	+
ENSMUSG00000104061	Gm37953	predicted gene, 37953 [Source:MGI Symbol;Acc:MGI:5611181]	-2.15283	0.00172251	2.76384	0.00547325	2.26175	down	3	0.112226	6	0.214357	0	0	22	0.495498	21	0.493329	9	0.336958	TEC	9:101150312-101152195	+
ENSMUSG00000102722	Gm37935	predicted gene, 37935 [Source:MGI Symbol;Acc:MGI:5611163]	2.49064	0.016601	1.77986	0.040834	1.38898	up	5	0.35885	5	0.342709	7	0.513776	2	0.0864209	2	0.0901398	0	0	TEC	1:134454492-134455473	-
ENSMUSG00000102235	Gm37886	predicted gene, 37886 [Source:MGI Symbol;Acc:MGI:5611114]	-1.08868	0.0119657	1.92206	0.0307612	1.512	down	9	0.419236	17	0.75627	6	0.285824	42	1.17791	29	0.848315	17	0.792546	TEC	1:79619522-79621034	-
ENSMUSG00000103581	Gm37833	predicted gene, 37833 [Source:MGI Symbol;Acc:MGI:5611061]	-2.3303	0.0170944	1.76715	0.0418405	1.3784	down	0	0	2	0.041344	2	0.0442723	10	0.130321	7	0.0951507	8	0.173309	TEC	9:88980921-88984176	+
ENSMUSG00000102813	Gm37795	predicted gene, 37795 [Source:MGI Symbol;Acc:MGI:5611023]	-1.63038	1.8643e-19	18.7295	3.33763e-18	17.4766	down	48	1.37574	51	1.39598	46	1.3483	226	3.89987	198	3.56373	146	4.18802	TEC	4:150068539-150070997	+
ENSMUSG00000103382	Gm37755	predicted gene, 37755 [Source:MGI Symbol;Acc:MGI:5610983]	-1.23593	0.000658581	3.18139	0.00230475	2.63738	down	13	0.420475	13	0.401562	16	0.529236	56	1.09051	34	0.690589	35	1.13299	TEC	1:66812315-66814493	+
ENSMUSG00000104347	Gm37689	predicted gene, 37689 [Source:MGI Symbol;Acc:MGI:5610917]	-2.16273	4.11407e-07	6.38573	2.46769e-06	5.60771	down	6	1.53771	9	2.20281	7	1.83465	55	8.48653	49	7.88609	24	6.15592	TEC	4:6378018-6378292	+
ENSMUSG00000103672	Gm37621	predicted gene, 37621 [Source:MGI Symbol;Acc:MGI:5610849]	-2.21593	2.7418e-09	8.56196	2.11889e-08	7.67389	down	9	0.114681	8	0.0973539	11	0.143343	69	0.529353	60	0.480116	38	0.484612	TEC	9:101116701-101122231	+
ENSMUSG00000103907	Gm37498	predicted gene, 37498 [Source:MGI Symbol;Acc:MGI:5610726]	-2.02649	0.00204834	2.6886	0.00639822	2.19394	down	3	0.0528322	6	0.100912	1	0.0180098	18	0.190852	15	0.165887	17	0.299631	TEC	3:50400282-50404283	-
ENSMUSG00000102630	Gm37289	predicted gene, 37289 [Source:MGI Symbol;Acc:MGI:5610517]	-1.55205	0.00851834	2.06965	0.022833	1.64144	down	2	0.100539	4	0.192034	8	0.411272	18	0.544785	20	0.631364	14	0.70436	TEC	2:12357095-12358496	-
ENSMUSG00000103527	Gm37261	predicted gene, 37261 [Source:MGI Symbol;Acc:MGI:5610489]	1.10488	2.39305e-05	4.62105	0.000109588	3.96024	up	53	3.39268	54	3.30121	63	4.1242	33	1.27182	44	1.76874	24	1.53758	TEC	3:51672801-51673901	+
ENSMUSG00000103179	Gm37171	predicted gene, 37171 [Source:MGI Symbol;Acc:MGI:5610399]	-4.405	0.0052589	2.27911	0.0148922	1.82704	down	0	0	0	0	0	0	1	0.0358082	11	0.41084	3	0.178574	TEC	1:97544264-97545448	-
ENSMUSG00000103039	Gm37123	predicted gene, 37123 [Source:MGI Symbol;Acc:MGI:5610351]	-1.09638	3.49256e-05	4.45686	0.000156274	3.80611	down	23	1.38428	24	1.3795	35	2.15426	83	3.00761	79	2.98585	60	3.61417	TEC	3:32454587-32455757	+
ENSMUSG00000102496	Gm36989	predicted gene, 36989 [Source:MGI Symbol;Acc:MGI:5610217]	-1.29013	2.84467e-10	9.54597	2.44112e-09	8.61241	down	35	1.14201	48	1.49573	42	1.40147	146	2.86813	147	3.01205	96	3.13496	TEC	18:35574907-35577066	+
ENSMUSG00000104136	Gm36955	predicted gene, 36955 [Source:MGI Symbol;Acc:MGI:5610183]	-2.39864	0.00556484	2.25455	0.0156612	1.80517	down	1	0.0424312	3	0.121568	1	0.0433928	16	0.408743	11	0.293104	7	0.297264	TEC	1:54518610-54520270	-
ENSMUSG00000108783	Gm36546	predicted gene, 36546 [Source:MGI Symbol;Acc:MGI:5595705]	-1.45558	0.0011104	2.95452	0.00368016	2.43413	down	6	1.83856	10	2.92644	9	2.82034	29	5.35021	40	7.69716	19	5.82694	lincRNA	7:43670841-43671314	-
ENSMUSG00000114172	Gm36298	predicted gene, 36298 [Source:MGI Symbol;Acc:MGI:5595457]	1.61661	0.00293942	2.53174	0.00886908	2.05212	up	16	0.651068	20	0.777229	10	0.41614	7	0.171495	7	0.178874	5	0.203628	processed_pseudogene	13:62639886-62643252	-
ENSMUSG00000114608	Gm36161	predicted gene, 36161 [Source:MGI Symbol;Acc:MGI:5595320]	-2.49185	0.000593558	3.22654	0.0020996	2.67786	down	1	0.0467052	4	0.178418	2	0.0955273	24	0.674873	17	0.498606	10	0.467439	lincRNA	13:120010390-120018931	+
ENSMUSG00000114203	Gm35279	predicted gene, 35279 [Source:MGI Symbol;Acc:MGI:5594438]	1.78794	0.00466073	2.33155	0.0133972	1.87298	up	11	0.807562	10	0.701125	14	1.0511	5	0.221003	5	0.230514	3	0.220427	lincRNA	13:98994151-98997418	+
ENSMUSG00000111610	Gm34829	predicted gene, 34829 [Source:MGI Symbol;Acc:MGI:5593988]	-2.3842	8.63878e-06	5.06355	4.26966e-05	4.36961	down	5	0.311574	4	0.238048	4	0.254908	34	1.27561	37	1.4479	17	1.06023	lincRNA	9:77992599-78002261	+
ENSMUSG00000113977	Gm34276	predicted gene, 34276 [Source:MGI Symbol;Acc:MGI:5593435]	-1.04823	0.00697335	2.15656	0.0191327	1.71822	down	14	2.24759	12	1.83986	11	1.80599	33	3.1897	43	4.33513	22	3.53486	lincRNA	13:44537309-44568668	-
ENSMUSG00000105542	Gm34248	predicted gene, 34248 [Source:MGI Symbol;Acc:MGI:5593407]	-1.39156	0.00627316	2.20251	0.0174155	1.75906	down	8	1.1895	6	0.852	5	0.760289	23	2.05897	23	2.14757	17	2.52979	processed_pseudogene	5:146199985-146200458	-
ENSMUSG00000112354	Gm33843	predicted gene, 33843 [Source:MGI Symbol;Acc:MGI:5593002]	-1.87309	9.84889e-06	5.00661	4.82846e-05	4.31619	down	2	0.0861065	15	0.61675	10	0.440289	48	1.24421	41	1.10849	35	1.50811	lincRNA	10:96519157-96595731	-
ENSMUSG00000092090	Gm3294	predicted gene 3294 [Source:MGI Symbol;Acc:MGI:3781472]	-4.33749	0.00427713	2.36885	0.0124165	1.906	down	0	0	0	0	0	0	5	0.0287991	5	0.0300384	4	0.0382987	lincRNA	6:28981634-29028922	+
ENSMUSG00000114163	Gm32296	predicted gene, 32296 [Source:MGI Symbol;Acc:MGI:5591455]	-2.33245	1.56848e-07	6.80452	9.87014e-07	6.00568	down	6	0.400065	4	0.254713	10	0.681886	54	2.1678	55	2.30296	23	1.53485	lincRNA	12:85529598-85542280	+
ENSMUSG00000114545	Gm32184	predicted gene, 32184 [Source:MGI Symbol;Acc:MGI:5591343]	-1.21011	0.0151444	1.81975	0.0377665	1.42289	down	7	0.583153	8	0.636483	6	0.511173	27	1.35423	20	1.0463	15	1.25065	lincRNA	13:41543005-41559913	-
ENSMUSG00000112848	Gm32023	predicted gene, 32023 [Source:MGI Symbol;Acc:MGI:5591182]	-2.14415	2.58406e-06	5.5877	1.39166e-05	4.85647	down	7	0.746365	6	0.610966	6	0.654239	39	2.50359	38	2.54437	29	3.09465	lincRNA	10:67423994-67425251	+
ENSMUSG00000108617	Gm31749	predicted gene, 31749 [Source:MGI Symbol;Acc:MGI:5590908]	1.48947	0.00252054	2.59851	0.0076944	2.11383	up	17	2.00356	17	1.91344	18	2.16949	10	0.709576	10	0.740111	4	0.471817	antisense	7:127031468-127035291	+
ENSMUSG00000109015	Gm31024	predicted gene, 31024 [Source:MGI Symbol;Acc:MGI:5590183]	1.68584	0.00698196	2.15602	0.0191467	1.71791	up	9	0.269572	11	0.314657	16	0.4901	3	0.0541003	6	0.112857	5	0.149886	TEC	7:28167275-28169627	-
ENSMUSG00000112249	Gm30262	predicted gene, 30262 [Source:MGI Symbol;Acc:MGI:5589421]	-1.77476	0.00193744	2.71277	0.00608311	2.21587	down	7	0.6237	2	0.170185	5	0.455597	28	1.50204	17	0.951197	16	1.42678	lincRNA	10:111599177-111611338	+
ENSMUSG00000118330	Gm30042	predicted gene, 30042 [Source:MGI Symbol;Acc:MGI:5589201]	2.38997	8.38614e-25	24.0764	2.07741e-23	22.6825	up	120	3.5655	115	3.26325	124	3.76785	32	0.572447	23	0.429152	31	0.921853	antisense	19:10290926-10293421	+
ENSMUSG00000102070	Gm28661	predicted gene 28661 [Source:MGI Symbol;Acc:MGI:5579367]	-1.49986	2.00434e-07	6.69803	1.24694e-06	5.90416	down	127	13.1435	90	8.89534	112	11.8538	564	35.1425	484	31.4555	196	20.3013	unprocessed_pseudogene	1:24614885-24615565	-
ENSMUSG00000100113	Gm28592	predicted gene 28592 [Source:MGI Symbol;Acc:MGI:5579298]	-1.66373	0.00192669	2.71519	0.00605331	2.21801	down	5	0.475561	7	0.635838	4	0.389071	22	1.25981	29	1.73212	14	1.33268	lincRNA	10:111506575-111507662	-
ENSMUSG00000100183	Gm28512	predicted gene 28512 [Source:MGI Symbol;Acc:MGI:5579218]	1.35303	0.00164033	2.78507	0.0052426	2.28045	up	32	2.95971	26	2.2966	14	1.32422	12	0.668231	16	0.929315	8	0.740542	sense_intronic	1:153750682-153751547	+
ENSMUSG00000101111	Gm28437	predicted gene 28437 [Source:MGI Symbol;Acc:MGI:5579143]	-1.23615	0.00032062	3.49401	0.00119823	2.92146	down	196	17.642	159	13.6679	204	18.7783	802	43.4623	745	42.1107	239	21.5303	unprocessed_pseudogene	1:24613189-24613971	-
ENSMUSG00000101840	Gm28294	predicted gene 28294 [Source:MGI Symbol;Acc:MGI:5579000]	-1.98214	0.0123265	1.90916	0.0315897	1.50045	down	5	0.912929	1	0.174373	1	0.186724	9	0.989363	17	1.94922	9	1.64464	antisense	1:75252322-75257427	+
ENSMUSG00000097840	Gm26756	predicted gene, 26756 [Source:MGI Symbol;Acc:MGI:5477250]	-2.13939	0.000367662	3.43455	0.00135673	2.86751	down	3	0.163396	3	0.156046	5	0.278498	27	0.88538	20	0.68406	15	0.817657	antisense	5:67427680-67437990	+
ENSMUSG00000097224	Gm26716	predicted gene, 26716 [Source:MGI Symbol;Acc:MGI:5477210]	-2.77254	0.00957151	2.01902	0.0253003	1.59687	down	1	0.169827	2	0.324376	0	0	9	0.920226	7	0.746531	9	1.52971	antisense	4:130824394-130826313	-
ENSMUSG00000097030	Gm26693	predicted gene, 26693 [Source:MGI Symbol;Acc:MGI:5477187]	-1.10726	0.00129768	2.88683	0.00423074	2.37358	down	18	1.24251	17	1.1207	15	1.05889	63	2.61827	35	1.51719	38	2.62526	antisense	17:32810144-32821697	+
ENSMUSG00000097476	Gm26583	predicted gene, 26583 [Source:MGI Symbol;Acc:MGI:5477077]	-4.69464	2.54034e-05	4.59511	0.000115977	3.93563	down	0	0	0	0	2	0.0391289	18	0.207326	25	0.300344	21	0.402082	lincRNA	12:112946363-112950512	-
ENSMUSG00000097108	Gm26581	predicted gene, 26581 [Source:MGI Symbol;Acc:MGI:5477075]	1.06289	8.73734e-11	10.0586	7.91185e-10	9.10172	up	140	2.20293	149	2.23909	146	2.34941	89	0.843159	104	1.02766	71	1.11813	lincRNA	10:22212653-22217241	+
ENSMUSG00000097313	Gm26569	predicted gene, 26569 [Source:MGI Symbol;Acc:MGI:5477063]	2.32001	0.000635692	3.19675	0.00223084	2.65153	up	15	0.590929	12	0.451479	12	0.483457	1	0.0237186	7	0.173175	2	0.0788559	processed_transcript	16:29907519-29946754	-
ENSMUSG00000065089	Gm26493	predicted gene, 26493 [Source:MGI Symbol;Acc:MGI:5456270]	-1.39587	0.0152892	1.81562	0.0380812	1.41929	down	4	2.07289	6	2.96947	6	3.1798	23	7.17611	11	3.57974	18	9.33572	snoRNA	8:95746060-95746195	-
ENSMUSG00000087938	Gm26049	predicted gene, 26049 [Source:MGI Symbol;Acc:MGI:5455826]	-2.24163	0.0141559	1.84906	0.035654	1.44789	down	0	0	2	1.24645	3	2.00209	17	6.67922	12	4.91763	3	1.95935	snRNA	4:41312091-41312198	-
ENSMUSG00000088703	Gm25555	predicted gene, 25555 [Source:MGI Symbol;Acc:MGI:5455332]	-1.93198	1.34506e-19	18.8713	2.43193e-18	17.614	down	34	21.5879	28	16.9786	39	25.3238	219	83.7185	162	64.5937	114	72.443	rRNA	17:32804867-32804977	-
ENSMUSG00000064859	Gm24524	predicted gene, 24524 [Source:MGI Symbol;Acc:MGI:5454301]	-1.55944	0.0162347	1.78956	0.0400711	1.39717	down	3	1.24373	4	1.58372	4	1.69589	15	3.74406	15	3.90518	11	4.56413	snRNA	5:86079766-86079935	+
ENSMUSG00000077167	Gm24119	predicted gene, 24119 [Source:MGI Symbol;Acc:MGI:5453896]	-2.98473	0.0191376	1.71811	0.046133	1.33599	down	1	0.286497	1	0.27361	0	0	5	0.862452	10	1.79913	5	1.43367	snoRNA	10:91118291-91118536	-
ENSMUSG00000088119	Gm24060	predicted gene, 24060 [Source:MGI Symbol;Acc:MGI:5453837]	-1.30181	0.00211529	2.67463	0.00658728	2.18129	down	15	11.1281	6	4.25103	9	6.82819	33	14.7398	33	15.3741	27	20.0472	snRNA	11:118180941-118181035	-
ENSMUSG00000077360	Gm23482	predicted gene, 23482 [Source:MGI Symbol;Acc:MGI:5453259]	-4.12357	0.00985992	2.00613	0.0259664	1.58559	down	0	0	0	0	0	0	3	1.04343	2	0.725552	6	3.46901	snoRNA	13:49714119-49714240	+
ENSMUSG00000077338	Gm23294	predicted gene, 23294 [Source:MGI Symbol;Acc:MGI:5453071]	-2.32364	6.26333e-07	6.20319	3.68806e-06	5.4332	down	6	2.57847	7	2.8729	5	2.19742	55	14.2305	43	11.6044	20	8.60202	snRNA	17:32800567-32800730	-
ENSMUSG00000077990	Gm23134	predicted gene, 23134 [Source:MGI Symbol;Acc:MGI:5452911]	-1.28712	3.46776e-07	6.45995	2.10154e-06	5.67746	down	35	28.3533	18	13.9258	37	30.6527	106	51.6996	107	54.4331	68	55.132	miRNA	2:157562361-157562447	-
ENSMUSG00000064427	Gm22748	predicted gene, 22748 [Source:MGI Symbol;Acc:MGI:5452525]	-1.71601	2.13987e-09	8.66961	1.68306e-08	7.7739	down	19	9.84621	17	8.4135	19	10.0694	94	29.3285	78	25.3836	58	30.0818	snoRNA	12:17546146-17546281	+
ENSMUSG00000096205	Gm22068	predicted gene, 22068 [Source:MGI Symbol;Acc:MGI:5451845]	-3.86647	0.0188134	1.72553	0.0454979	1.34201	down	0	0	0	0	0	0	2	0.517471	5	1.34935	3	1.2903	snRNA	11:87426716-87426879	+
ENSMUSG00000095609	Gm21188	predicted gene, 21188 [Source:MGI Symbol;Acc:MGI:5434543]	-2.20296	7.7634e-05	4.10995	0.000326609	3.48597	down	7	0.295594	3	0.120985	3	0.129554	29	0.737296	35	0.928132	14	0.591679	protein_coding	13:120034605-120052194	-
ENSMUSG00000093553	Gm20633	predicted gene 20633 [Source:MGI Symbol;Acc:MGI:5313080]	1.33373	4.86727e-15	14.3127	6.43178e-14	13.1917	up	135	3.36084	145	3.44743	161	4.09895	88	1.31899	78	1.21942	57	1.4202	antisense	3:96243550-96246380	-
ENSMUSG00000093577	Gm20632	predicted gene 20632 [Source:MGI Symbol;Acc:MGI:5313079]	1.28999	1.61156e-09	8.79275	1.28478e-08	7.89117	up	85	2.46833	99	2.74557	87	2.58367	46	0.804245	54	0.984741	40	1.16253	antisense	3:96239393-96241819	+
ENSMUSG00000107546	Gm20560	predicted gene, 20560 [Source:MGI Symbol;Acc:MGI:5295667]	-1.88295	7.85798e-05	4.10469	0.000330249	3.48116	down	6	0.120373	8	0.153278	5	0.102584	41	0.495229	29	0.365357	20	0.401575	antisense	6:73012043-73020360	+
ENSMUSG00000092500	Gm20400	predicted gene 20400 [Source:MGI Symbol;Acc:MGI:5141865]	-1.85691	0.000829414	3.08123	0.00283484	2.54747	down	7	0.741875	3	0.303645	4	0.433536	25	1.59521	25	1.66386	15	1.59105	antisense	6:142161493-142173796	+
ENSMUSG00000097113	Gm19705	predicted gene, 19705 [Source:MGI Symbol;Acc:MGI:5011890]	-1.01266	9.36865e-06	5.02832	4.61509e-05	4.33582	down	38	5.39954	41	5.56377	30	4.3594	102	8.72607	110	9.81543	68	9.67034	lincRNA	1:136670769-136690804	+
ENSMUSG00000109372	Gm19410	predicted gene, 19410 [Source:MGI Symbol;Acc:MGI:5011595]	-4.15331	0.00836989	2.07728	0.0224755	1.64829	down	0	0	0	0	0	0	7	0.0467614	4	0.0278707	2	0.0222093	protein_coding	8:35765790-35818047	+
ENSMUSG00000101365	Gm19325	predicted gene, 19325 [Source:MGI Symbol;Acc:MGI:5011510]	-1.76398	5.61352e-10	9.25076	4.6658e-09	8.33107	down	17	0.354266	20	0.398037	19	0.404918	82	1.02882	93	1.21705	65	1.35567	lincRNA	9:97047444-97067307	-
ENSMUSG00000113511	Gm19046	predicted gene, 19046 [Source:MGI Symbol;Acc:MGI:5011231]	-1.73305	0.0148245	1.82902	0.0370986	1.43064	down	3	0.162892	5	0.259276	1	0.055528	13	0.42498	16	0.545561	9	0.489083	processed_pseudogene	12:36172368-36173665	+
ENSMUSG00000103588	Gm18445	predicted gene, 18445 [Source:MGI Symbol;Acc:MGI:5010630]	-1.0352	2.55926e-38	37.5919	1.07339e-36	35.9692	down	391	35.6033	499	43.3937	499	46.4672	1376	75.4358	1333	76.2232	907	82.6572	unprocessed_pseudogene	1:173986926-174001972	-
ENSMUSG00000111818	Gm17749	predicted gene, 17749 [Source:MGI Symbol;Acc:MGI:5009827]	1.31299	2.92694e-07	6.53359	1.78767e-06	5.74771	up	55	5.61782	83	8.09647	71	7.41645	34	2.09088	52	3.33543	22	2.24899	processed_transcript	9:65521106-65529806	-
ENSMUSG00000091952	Gm17709	predicted gene, 17709 [Source:MGI Symbol;Acc:MGI:4937343]	-1.76927	6.41374e-07	6.19289	3.76247e-06	5.42453	down	13	0.835963	13	0.798362	9	0.59186	59	2.28424	60	2.42292	34	2.18818	processed_pseudogene	8:121972727-121973822	-
ENSMUSG00000097204	Gm17690	predicted gene, 17690 [Source:MGI Symbol;Acc:MGI:4937324]	1.20161	5.35738e-11	10.271	4.94127e-10	9.30616	up	152	3.0899	115	2.2326	116	2.41152	79	0.966882	84	1.07232	50	1.01726	antisense	3:96167464-96172416	-
ENSMUSG00000090965	Gm17203	predicted gene 17203 [Source:MGI Symbol;Acc:MGI:4938030]	-1.52176	0.00189125	2.72325	0.00594949	2.22552	down	5	0.0877249	12	0.20107	4	0.0717703	27	0.285208	33	0.363589	17	0.298512	lincRNA	19:59896241-59901062	-
ENSMUSG00000090293	Gm17034	predicted gene 17034 [Source:MGI Symbol;Acc:MGI:4937861]	-1.76343	1.16352e-05	4.93423	5.6368e-05	4.24897	down	8	0.25295	15	0.452948	6	0.194012	41	0.780502	54	1.07221	30	0.949348	antisense	6:82764282-82767288	+
ENSMUSG00000090582	Gm17024	predicted gene 17024 [Source:MGI Symbol;Acc:MGI:4937851]	-1.03243	7.04906e-10	9.15187	5.79146e-09	8.23721	down	80	8.89314	88	9.34244	70	7.95785	277	18.5392	189	13.1938	154	17.1335	sense_intronic	12:40209487-40211073	-
ENSMUSG00000087088	Gm16638	predicted gene, 16638 [Source:MGI Symbol;Acc:MGI:4439562]	1.20762	7.19614e-06	5.1429	3.62883e-05	4.44023	up	55	2.07844	62	2.23759	49	1.89367	30	0.682563	42	0.99671	20	0.756425	antisense	7:83597048-83631880	-
ENSMUSG00000090081	Gm16587	predicted gene 16587 [Source:MGI Symbol;Acc:MGI:4415007]	2.67127	0.00056373	3.24893	0.00200186	2.69857	up	12	0.979997	13	1.01391	9	0.751655	2	0.0983376	5	0.256423	0	0	antisense	1:164143432-164146366	-
ENSMUSG00000087543	Gm16576	predicted gene 16576 [Source:MGI Symbol;Acc:MGI:4414996]	1.08392	2.04184e-06	5.68998	1.11428e-05	4.95301	up	86	1.1216	91	1.13343	59	0.786907	63	0.494681	50	0.409499	30	0.39158	bidirectional_promoter_lncRNA	15:79742698-79757394	+
ENSMUSG00000090192	Gm16556	predicted gene 16556 [Source:MGI Symbol;Acc:MGI:4414976]	-1.4263	1.30089e-16	15.8858	1.95182e-15	14.7096	down	71	14.056	50	9.45338	72	14.577	282	33.6124	219	27.2265	162	32.0981	processed_transcript	6:122560044-122570849	-
ENSMUSG00000086331	Gm16310	predicted gene 16310 [Source:MGI Symbol;Acc:MGI:3826522]	-1.64582	1.31148e-09	8.88224	1.05478e-08	7.97684	down	20	1.46829	22	1.54248	22	1.65173	114	5.03888	92	4.24145	53	3.89421	sense_intronic	16:92094568-92096490	+
ENSMUSG00000090023	Gm16302	predicted gene 16302 [Source:MGI Symbol;Acc:MGI:3826572]	-4.27335	0.00662698	2.17868	0.0182864	1.73787	down	0	0	0	0	0	0	2	0.198283	3	0.310224	7	1.15364	lincRNA	9:14845613-14847835	+
ENSMUSG00000087695	Gm16291	predicted gene 16291 [Source:MGI Symbol;Acc:MGI:3826548]	-2.43287	0.00214112	2.66936	0.00665382	2.17693	down	1	0.0271697	4	0.10379	1	0.0277854	15	0.24537	12	0.204743	13	0.353499	antisense	15:39797045-39812377	+
ENSMUSG00000090103	Gm16094	predicted gene 16094 [Source:MGI Symbol;Acc:MGI:3801967]	-1.37675	4.42088e-07	6.35449	2.64205e-06	5.57806	down	20	3.30108	28	4.41364	24	4.05107	113	11.2293	80	8.29202	49	8.09436	antisense	1:85599286-85599839	+
ENSMUSG00000087249	Gm16062	predicted gene 16062 [Source:MGI Symbol;Acc:MGI:3802162]	-1.18062	5.37379e-05	4.26972	0.00023258	3.63343	down	20	1.82823	23	2.00789	21	1.96314	85	4.67805	66	3.78868	37	3.38502	antisense	11:59810080-59818491	+
ENSMUSG00000081665	Gm15922	predicted gene 15922 [Source:MGI Symbol;Acc:MGI:3802148]	1.38027	0.00923989	2.03433	0.0245265	1.61036	up	16	0.325722	14	0.272187	14	0.291466	6	0.0735401	7	0.0894889	8	0.162996	polymorphic_pseudogene	7:3731630-3739889	-
ENSMUSG00000086264	Gm15850	predicted gene 15850 [Source:MGI Symbol;Acc:MGI:3801986]	1.28123	1.07757e-11	10.9676	1.07227e-10	9.9697	up	142	4.88428	145	4.76314	117	4.11558	92	1.90522	93	2.00881	32	1.1016	processed_transcript	1:136126178-136131183	-
ENSMUSG00000080797	Gm15760	predicted gene 15760 [Source:MGI Symbol;Acc:MGI:3642834]	1.03791	0.00123398	2.90869	0.00404965	2.39258	up	32	0.695008	38	0.788199	35	0.777392	25	0.326908	23	0.313698	17	0.369529	transcribed_processed_pseudogene	16:20545212-20548456	-
ENSMUSG00000086075	Gm15728	predicted gene 15728 [Source:MGI Symbol;Acc:MGI:3783171]	-2.62338	0.000626642	3.20298	0.00220285	2.65702	down	4	0.080731	1	0.0192749	1	0.0206401	19	0.230876	16	0.202789	12	0.242394	lincRNA	5:117389139-117393498	+
ENSMUSG00000087263	Gm15726	predicted gene 15726 [Source:MGI Symbol;Acc:MGI:3783169]	-4.03406	9.22756e-07	6.03491	5.30585e-06	5.27525	down	3	0.415392	1	0.132236	0	0	40	3.33459	28	2.43466	17	2.35584	antisense	X:169979047-169985232	-
ENSMUSG00000085048	Gm15537	predicted gene 15537 [Source:MGI Symbol;Acc:MGI:3782985]	1.13619	0.000213175	3.67126	0.000826053	3.08299	up	47	6.82984	46	6.38385	31	4.60688	29	2.53721	26	2.37263	17	2.47242	antisense	16:3927789-3929357	-
ENSMUSG00000084899	Gm15344	predicted gene 15344 [Source:MGI Symbol;Acc:MGI:3708098]	-1.35988	1.77339e-10	9.7512	1.55934e-09	8.80706	down	33	5.52442	42	6.71482	36	6.16321	146	14.7154	132	13.8768	86	14.4089	processed_transcript	10:86692119-86693095	-
ENSMUSG00000087700	Gm15283	predicted gene 15283 [Source:MGI Symbol;Acc:MGI:3705161]	-1.37762	0.0167787	1.77524	0.0412039	1.38506	down	2	0.172318	10	0.822837	4	0.352447	20	1.03747	21	1.13622	12	1.03477	antisense	12:73843039-73949814	-
ENSMUSG00000086695	Gm15247	predicted gene 15247 [Source:MGI Symbol;Acc:MGI:3705183]	-1.90613	0.00287344	2.5416	0.0086812	2.06142	down	2	0.349767	3	0.501052	6	1.07308	29	3.05347	15	1.64734	10	1.75029	antisense	X:169985801-169986939	-
ENSMUSG00000083906	Gm15186	predicted gene 15186 [Source:MGI Symbol;Acc:MGI:3705337]	-1.23248	3.72564e-05	4.4288	0.000165979	3.77995	down	22	2.75403	22	2.63015	17	2.17634	58	4.37139	71	5.58146	51	6.38964	processed_pseudogene	X:159588465-159589027	+
ENSMUSG00000084830	Gm14539	predicted gene 14539 [Source:MGI Symbol;Acc:MGI:3705371]	-1.03075	0.0173243	1.76134	0.0423589	1.37305	down	13	5.26561	10	3.86828	11	4.55649	41	9.9985	42	10.6831	10	4.05383	processed_pseudogene	X:20581141-20581314	-
ENSMUSG00000078870	Gm14410	predicted gene 14410 [Source:MGI Symbol;Acc:MGI:3709158]	1.09902	4.38146e-07	6.35838	2.62041e-06	5.58163	up	77	7.92236	78	7.66427	88	9.25932	51	3.15922	54	3.489	39	4.01595	protein_coding	2:177183453-177206421	-
ENSMUSG00000086179	Gm14317	predicted gene 14317 [Source:MGI Symbol;Acc:MGI:3651690]	-3.14202	0.00230532	2.63727	0.00711423	2.14787	down	0	0	2	0.0919509	1	0.0492318	17	0.492729	13	0.393007	5	0.240904	lincRNA	2:164550530-164559730	+
ENSMUSG00000087445	Gm14286	predicted gene 14286 [Source:MGI Symbol;Acc:MGI:3650190]	-1.0404	5.06128e-11	10.2957	4.68926e-10	9.3289	down	69	10.4806	75	10.8795	86	13.3588	235	21.4907	227	21.6524	143	21.7386	antisense	2:157544266-157545469	-
ENSMUSG00000086411	Gm14236	predicted gene 14236 [Source:MGI Symbol;Acc:MGI:3651467]	1.34557	5.79097e-06	5.23725	2.95385e-05	4.52961	up	43	3.47541	61	4.70847	50	4.13276	41	1.99511	26	1.31964	12	0.970687	antisense	2:168010529-168011506	+
ENSMUSG00000074912	Gm14207	predicted gene 14207 [Source:MGI Symbol;Acc:MGI:3649550]	-3.32843	1.70815e-05	4.76747	8.03787e-05	4.09486	down	1	0.0713342	2	0.136251	2	0.145902	26	1.11665	26	1.1647	13	0.928113	processed_transcript	2:119321187-119326194	-
ENSMUSG00000085498	Gm14023	predicted gene 14023 [Source:MGI Symbol;Acc:MGI:3650639]	-1.18898	0.000330809	3.48042	0.00123089	2.90978	down	17	0.672728	18	0.680261	13	0.526098	52	1.23891	52	1.29222	35	1.38618	processed_transcript	2:129297370-129307826	+
ENSMUSG00000079053	Gm14010	predicted gene 14010 [Source:MGI Symbol;Acc:MGI:3649271]	-2.57872	1.93978e-06	5.71225	1.06248e-05	4.97368	down	5	0.942221	3	0.539904	4	0.77086	38	4.31134	33	3.90518	21	3.96061	lincRNA	2:128423654-128424565	+
ENSMUSG00000086462	Gm13990	predicted gene 13990 [Source:MGI Symbol;Acc:MGI:3651766]	-3.60775	1.89705e-07	6.72192	1.18378e-06	5.92673	down	4	0.104373	1	0.0249197	1	0.0266847	31	0.487009	39	0.639055	23	0.600645	antisense	2:116848099-116877168	-
ENSMUSG00000087203	Gm13986	predicted gene 13986 [Source:MGI Symbol;Acc:MGI:3651937]	-1.73908	0.000493637	3.30659	0.0017737	2.75112	down	8	0.162532	5	0.0970136	5	0.103885	34	0.415887	25	0.318958	18	0.366001	processed_transcript	2:117857291-118111202	-
ENSMUSG00000087006	Gm13889	predicted gene 13889 [Source:MGI Symbol;Acc:MGI:3652053]	-2.40841	0.0116653	1.9331	0.0300885	1.5216	down	1	0.05085	1	0.0485628	2	0.104005	11	0.336767	9	0.287394	7	0.356245	protein_coding	2:93955810-93957201	-
ENSMUSG00000086196	Gm13571	predicted gene 13571 [Source:MGI Symbol;Acc:MGI:3652223]	-1.07104	1.46556e-05	4.834	6.96429e-05	4.15712	down	25	0.828375	36	1.13921	33	1.11824	94	1.87526	86	1.78949	69	2.28821	antisense	2:60338188-60371234	+
ENSMUSG00000086862	Gm13546	predicted gene 13546 [Source:MGI Symbol;Acc:MGI:3649666]	-4.94433	0.000584768	3.23302	0.00207119	2.68378	down	0	0	0	0	0	0	9	0.386142	12	0.537011	2	0.142642	antisense	2:58164001-58177063	+
ENSMUSG00000085591	Gm13479	predicted gene 13479 [Source:MGI Symbol;Acc:MGI:3651869]	-2.11378	1.41083e-11	10.8505	1.3854e-10	9.85842	down	17	0.253733	10	0.142541	16	0.24422	105	0.943547	75	0.702965	58	0.866396	lincRNA	2:45357265-45404035	+
ENSMUSG00000075514	Gm13375	predicted gene 13375 [Source:MGI Symbol;Acc:MGI:3649913]	1.61915	0.000784689	3.1053	0.00269772	2.569	up	19	1.56802	21	1.65512	18	1.51915	6	0.298122	12	0.621901	6	0.495573	antisense	2:20969054-20969997	+
ENSMUSG00000083863	Gm13341	predicted gene 13341 [Source:MGI Symbol;Acc:MGI:3650228]	-1.2857	0.00599744	2.22203	0.0167351	1.77637	down	13	1.36342	6	0.600965	7	0.750785	44	2.77833	24	1.58067	15	1.57448	unprocessed_pseudogene	2:22587291-22587962	-
ENSMUSG00000086358	Gm13270	predicted gene 13270 [Source:MGI Symbol;Acc:MGI:3651704]	-1.12709	0.000557723	3.25358	0.00198311	2.70265	down	14	0.585228	15	0.598826	23	0.983235	60	1.51006	53	1.39129	33	1.38061	processed_transcript	2:13271601-13325827	+
ENSMUSG00000070729	Gm12966	predicted gene 12966 [Source:MGI Symbol;Acc:MGI:3652043]	1.45676	0.00302754	2.51891	0.00910649	2.04065	up	20	1.7402	16	1.32954	16	1.42371	10	0.52386	7	0.382482	7	0.609575	processed_pseudogene	4:129899093-129899902	+
ENSMUSG00000086184	Gm12764	predicted gene 12764 [Source:MGI Symbol;Acc:MGI:3649980]	1.19058	6.39136e-08	7.19441	4.2127e-07	6.37544	up	84	9.59508	119	12.9816	77	8.99482	48	3.30108	66	4.73431	41	4.6872	antisense	7:34388665-34394779	+
ENSMUSG00000085105	Gm12758	predicted gene 12758 [Source:MGI Symbol;Acc:MGI:3702543]	1.0123	0.0177186	1.75157	0.0432135	1.36438	up	19	0.320739	28	0.451407	15	0.258953	17	0.17278	12	0.12721	10	0.16895	antisense	7:34234377-34240207	+
ENSMUSG00000070891	Gm12689	predicted gene 12689 [Source:MGI Symbol;Acc:MGI:3650433]	-1.72103	0.00502663	2.29872	0.014316	1.84418	down	4	0.207441	5	0.247638	3	0.159107	17	0.530799	16	0.521073	16	0.830453	protein_coding	4:99295900-99297258	+
ENSMUSG00000085744	Gm12259	predicted gene 12259 [Source:MGI Symbol;Acc:MGI:3649826]	-1.70795	1.96141e-05	4.70743	9.12747e-05	4.03965	down	13	2.79334	11	2.25728	5	1.09871	47	6.08029	42	5.66727	31	6.66657	lincRNA	11:58865965-58867154	+
ENSMUSG00000078965	Gm12033	predicted gene 12033 [Source:MGI Symbol;Acc:MGI:3650772]	3.9505	0.00393608	2.40494	0.0115223	1.93846	up	1	0.0703375	39	2.61977	35	2.5176	3	0.127044	1	0.0441703	2	0.140792	processed_pseudogene	11:20335012-20336013	-
ENSMUSG00000084941	Gm11944	predicted gene 11944 [Source:MGI Symbol;Acc:MGI:3702312]	-1.14669	0.00486491	2.31293	0.0139183	1.85641	down	16	1.2917	12	0.925196	6	0.495363	39	1.89562	38	1.92649	20	1.61596	processed_transcript	11:3308996-3320722	+
ENSMUSG00000084408	Gm11870	predicted gene 11870 [Source:MGI Symbol;Acc:MGI:3650285]	-1.24238	6.72602e-32	31.1722	2.23732e-30	29.6503	down	155	8.26332	177	9.01174	164	8.94127	586	18.809	542	18.1454	367	19.5816	processed_pseudogene	4:16011005-16012326	-
ENSMUSG00000082676	Gm11843	predicted gene 11843 [Source:MGI Symbol;Acc:MGI:3651166]	-3.95825	3.55367e-09	8.44932	2.71181e-08	7.56674	down	1	0.165831	3	0.475116	2	0.339178	50	4.99208	44	4.58207	26	4.31518	processed_pseudogene	4:12131551-12131975	-
ENSMUSG00000075611	Gm11545	predicted gene 11545 [Source:MGI Symbol;Acc:MGI:2144683]	1.20635	2.3197e-06	5.63457	1.25547e-05	4.90119	up	60	11.2765	66	11.8462	59	11.3399	34	3.84723	48	5.66511	21	3.95005	unprocessed_pseudogene	11:94756976-94757763	-
ENSMUSG00000100862	Gm10925	predicted gene 10925 [Source:MGI Symbol;Acc:MGI:3809095]	-1.15921	0.000101441	3.99379	0.000418288	3.37852	down	492	51.1434	332	32.9591	494	52.5151	1768	110.65	1525	99.5493	644	66.9994	unprocessed_pseudogene	1:24613974-24614651	-
ENSMUSG00000072769	Gm10419	predicted gene 10419 [Source:MGI Symbol;Acc:MGI:3642823]	1.28152	8.1468e-05	4.08901	0.000341163	3.46704	up	36	1.51838	51	2.05428	33	1.42339	30	0.761807	18	0.476754	15	0.633183	lincRNA	5:108367769-108378239	+
ENSMUSG00000104479	Gm10305	predicted gene 10305 [Source:MGI Symbol;Acc:MGI:3642542]	-2.80093	0.000173152	3.76157	0.000683234	3.16543	down	3	0.0854281	1	0.0271952	2	0.0582427	20	0.34289	19	0.339763	14	0.398995	TEC	4:99272671-99275145	+
ENSMUSG00000091449	Gm10269	predicted gene 10269 [Source:MGI Symbol;Acc:MGI:3642381]	-1.28159	0.0173069	1.76178	0.0423227	1.37343	down	33	6.28589	39	7.09463	33	6.42834	194	22.2485	129	15.4307	31	5.90982	processed_pseudogene	18:20682594-20682963	-
ENSMUSG00000066443	Gm10163	predicted pseudogene 10163 [Source:MGI Symbol;Acc:MGI:3704341]	2.93577	0.0127179	1.89558	0.0324256	1.48911	up	4	0.586097	1	0.139934	13	1.94798	0	0	2	0.184028	1	0.146646	processed_pseudogene	9:88390837-88391317	+
ENSMUSG00000063611	Gm10134	predicted gene 10134 [Source:MGI Symbol;Acc:MGI:3642322]	1.14684	7.79433e-07	6.10822	4.52297e-06	5.34458	up	67	2.81913	80	3.21471	67	2.88301	54	1.36798	43	1.13619	27	1.13701	lincRNA	2:28506095-28507773	+
ENSMUSG00000072723	Gm10044	predicted gene 10044 [Source:MGI Symbol;Acc:MGI:3641749]	1.86397	0.0122589	1.91155	0.031441	1.5025	up	11	0.598194	7	0.363546	8	0.44491	3	0.0982238	3	0.102451	3	0.163279	transcribed_unprocessed_pseudogene	14:7744792-7791652	-
ENSMUSG00000029275	Gfi1	growth factor independent 1 transcription repressor [Source:MGI Symbol;Acc:MGI:103170]	2.08354	0.000452912	3.34399	0.00163958	2.78527	up	11	0.292772	12	0.305021	26	0.707689	8	0.128195	4	0.066856	3	0.0799131	protein_coding	5:107716657-107726036	-
ENSMUSG00000023147	Get1	guided entry of tail-anchored proteins factor 1 [Source:MGI Symbol;Acc:MGI:2136882]	1.06927	1.41257e-06	5.84999	7.90607e-06	5.10204	up	74	2.09033	79	2.1312	74	2.13771	49	0.833347	50	0.886947	38	1.0743	protein_coding	16:96145407-96157852	+
ENSMUSG00000105504	Gbp5	guanylate binding protein 5 [Source:MGI Symbol;Acc:MGI:2429943]	-1.75565	5.73334e-71	70.2416	5.37263e-69	68.2698	down	210	4.84465	227	5.00128	205	4.83648	1216	16.8897	1026	14.864	569	13.1376	protein_coding	3:142493978-142522344	+
ENSMUSG00000079363	Gbp4	guanylate binding protein 4 [Source:MGI Symbol;Acc:MGI:97072]	-1.84266	1.79435e-16	15.7461	2.67019e-15	14.5735	down	32	0.496981	26	0.385634	29	0.460596	153	1.43063	148	1.44343	97	1.50772	protein_coding	5:105115767-105139586	-
ENSMUSG00000028268	Gbp3	guanylate binding protein 3 [Source:MGI Symbol;Acc:MGI:1926263]	-1.65206	3.37119e-122	100	7.57317e-120	100	down	371	9.94576	401	10.2665	356	9.75992	1855	29.9401	1636	27.5417	1049	28.1449	protein_coding	3:142560026-142573209	+
ENSMUSG00000040264	Gbp2b	guanylate binding protein 2b [Source:MGI Symbol;Acc:MGI:95666]	-1.64802	7.9606e-93	92.0991	1.15527e-90	89.9373	down	258	6.44115	350	8.34496	299	7.63391	1408	21.1637	1359	21.3062	861	21.5133	protein_coding	3:142594847-142619179	+
ENSMUSG00000028270	Gbp2	guanylate binding protein 2 [Source:MGI Symbol;Acc:MGI:102772]	-1.62555	6.38694e-81	80.1947	7.27357e-79	78.1383	down	236	6.61083	237	6.34022	261	7.47682	1111	18.7372	1066	18.7519	709	19.877	protein_coding	3:142620602-142638008	+
ENSMUSG00000026829	Gbgt1	globoside alpha-1,3-N-acetylgalactosaminyltransferase 1 [Source:MGI Symbol;Acc:MGI:2449143]	1.14696	1.06685e-06	5.9719	6.0811e-06	5.21602	up	68	3.5899	75	3.78135	65	3.50929	47	1.49388	39	1.29295	33	1.7436	protein_coding	2:28496891-28505415	+
ENSMUSG00000021130	Galnt16	polypeptide N-acetylgalactosaminyltransferase 16 [Source:MGI Symbol;Acc:MGI:1917754]	-3.80896	0.00811643	2.09064	0.0218521	1.66051	down	0	0	1	0.0159422	0	0	12	0.120604	5	0.0524143	3	0.0501207	protein_coding	12:80518277-80630972	+
ENSMUSG00000020520	Galnt10	polypeptide N-acetylgalactosaminyltransferase 10 [Source:MGI Symbol;Acc:MGI:1890480]	-1.45738	1.62193e-43	42.79	8.06e-42	41.0937	down	155	2.31689	157	2.24122	146	2.23181	641	5.76868	600	5.63207	370	5.53521	protein_coding	11:57645442-57787514	+
ENSMUSG00000021453	Gadd45g	growth arrest and DNA-damage-inducible 45 gamma [Source:MGI Symbol;Acc:MGI:1346325]	-1.03285	0.00153044	2.81518	0.0049163	2.30836	down	16	1.05289	14	0.879844	24	1.61513	53	2.09984	53	2.1902	35	2.30512	protein_coding	13:51846678-51848468	+
ENSMUSG00000070880	Gad1	glutamate decarboxylase 1 [Source:MGI Symbol;Acc:MGI:95632]	-2.16206	0.000123751	3.90745	0.000503447	3.29805	down	2	0.354162	8	1.35293	3	0.543282	33	3.51829	23	2.55766	18	3.1901	protein_coding	2:70553072-70602014	+
ENSMUSG00000072844	G530011O06Rik	RIKEN cDNA G530011O06 gene [Source:MGI Symbol;Acc:MGI:3603513]	-2.85011	2.76329e-15	14.5586	3.71823e-14	13.4297	down	9	0.266514	8	0.226245	11	0.333121	105	1.87203	119	2.21293	42	1.24476	processed_transcript	X:169975043-169978917	-
ENSMUSG00000036587	Fut7	fucosyltransferase 7 [Source:MGI Symbol;Acc:MGI:107692]	1.12642	0.00429221	2.36732	0.0124514	1.90478	up	24	0.814776	28	0.907816	22	0.763805	12	0.245276	20	0.426384	11	0.373749	protein_coding	2:25423267-25426374	+
ENSMUSG00000021765	Fst	follistatin [Source:MGI Symbol;Acc:MGI:95586]	-1.55583	0.0132446	1.87796	0.0336325	1.47324	down	5	0.124388	4	0.0950343	3	0.0763241	19	0.284582	19	0.296828	8	0.199186	protein_coding	13:114452290-114458951	-
ENSMUSG00000029581	Fscn1	fascin actin-bundling protein 1 [Source:MGI Symbol;Acc:MGI:1352745]	-1.35643	7.89328e-05	4.10274	0.000331641	3.47933	down	15	0.395205	13	0.327104	14	0.377217	53	0.840722	50	0.827264	34	0.89654	protein_coding	5:142960343-142973185	+
ENSMUSG00000036131	Frmd7	FERM domain containing 7 [Source:MGI Symbol;Acc:MGI:2686379]	-2.83137	0.000496379	3.30419	0.00178121	2.74929	down	1	0.0341629	2	0.0652526	2	0.0698743	17	0.349663	16	0.343257	12	0.410295	protein_coding	X:50895180-50942710	-
ENSMUSG00000019779	Frk	fyn-related kinase [Source:MGI Symbol;Acc:MGI:103265]	1.29318	4.19986e-05	4.37676	0.000185543	3.73156	up	34	0.510276	49	0.70232	53	0.813457	18	0.162646	32	0.301592	20	0.300411	protein_coding	10:34483399-34611278	+
ENSMUSG00000052270	Fpr2	formyl peptide receptor 2 [Source:MGI Symbol;Acc:MGI:1278319]	-1.30213	0.00160989	2.7932	0.00515233	2.288	down	10	0.798167	10	0.762265	10	0.816256	36	1.72998	30	1.50369	27	2.15684	protein_coding	17:17887824-17893952	+
ENSMUSG00000016552	Foxred2	FAD-dependent oxidoreductase domain containing 2 [Source:MGI Symbol;Acc:MGI:106315]	1.11939	8.80314e-30	29.0554	2.70342e-28	27.5681	up	395	5.80823	465	6.52999	413	6.21054	282	2.49656	288	2.6594	178	2.61955	protein_coding	15:77940522-77956722	-
ENSMUSG00000034227	Foxj1	forkhead box J1 [Source:MGI Symbol;Acc:MGI:1347474]	-3.07684	0.000703183	3.15293	0.00244363	2.61196	down	0	0	2	0.0513214	2	0.0549564	9	0.145594	17	0.286846	15	0.403374	protein_coding	11:116330704-116335399	-
ENSMUSG00000074738	Fndc10	fibronectin type III domain containing 10 [Source:MGI Symbol;Acc:MGI:2444790]	2.28393	9.90884e-11	10.004	8.9283e-10	9.04923	up	39	1.28441	55	1.72988	46	1.54928	18	0.35691	12	0.248179	7	0.230727	protein_coding	4:155694342-155696481	+
ENSMUSG00000034295	Fhod3	formin homology 2 domain containing 3 [Source:MGI Symbol;Acc:MGI:1925847]	-3.47808	2.01433e-11	10.6959	1.94083e-10	9.71201	down	4	0.0521192	3	0.0373311	4	0.0533003	50	0.392241	68	0.556404	38	0.495543	protein_coding	18:24708623-25133501	+
ENSMUSG00000050035	Fhl4	four and a half LIM domains 4 [Source:MGI Symbol;Acc:MGI:1338765]	1.45372	5.07788e-05	4.29432	0.000220764	3.65607	up	29	0.600784	44	0.870533	28	0.593213	18	0.224511	18	0.234173	11	0.228072	protein_coding	10:85096287-85102495	-
ENSMUSG00000041842	Fhdc1	FH2 domain containing 1 [Source:MGI Symbol;Acc:MGI:2684972]	-2.22081	2.89009e-10	9.53909	2.4775e-09	8.60599	down	11	0.131	7	0.0796141	16	0.194864	89	0.638139	83	0.620728	36	0.429084	protein_coding	3:84442198-84480429	-
ENSMUSG00000030849	Fgfr2	fibroblast growth factor receptor 2 [Source:MGI Symbol;Acc:MGI:95523]	2.3985	0.00416407	2.38048	0.0121226	1.9164	up	9	0.261568	4	0.111024	16	0.475549	0	0	5	0.0912549	2	0.0581745	protein_coding	7:130162451-133123350	-
ENSMUSG00000047632	Fgfbp3	fibroblast growth factor binding protein 3 [Source:MGI Symbol;Acc:MGI:1919764]	-1.18277	1.0467e-06	5.98018	5.97247e-06	5.22385	down	24	0.954557	38	1.4434	33	1.34226	116	2.77776	92	2.29785	67	2.66702	protein_coding	19:36917550-36919615	-
ENSMUSG00000021974	Fgf9	fibroblast growth factor 9 [Source:MGI Symbol;Acc:MGI:104723]	-1.13807	0.0165841	1.78031	0.0407984	1.38936	down	7	0.137308	11	0.206064	6	0.12036	28	0.330675	26	0.320269	14	0.274843	protein_coding	14:58070547-58112720	+
ENSMUSG00000027208	Fgf7	fibroblast growth factor 7 [Source:MGI Symbol;Acc:MGI:95521]	-3.64118	8.27879e-15	14.082	1.07408e-13	12.969	down	3	0.0791297	7	0.176331	3	0.0809229	79	1.25456	72	1.1926	54	1.42551	protein_coding	2:126034658-126091185	+
ENSMUSG00000022871	Fetub	fetuin beta [Source:MGI Symbol;Acc:MGI:1890221]	1.69248	0.00169739	2.77022	0.00540179	2.26746	up	14	0.627668	22	0.94197	12	0.550194	8	0.215942	7	0.197081	4	0.179482	protein_coding	16:22918334-22939778	+
ENSMUSG00000026938	Fcna	ficolin A [Source:MGI Symbol;Acc:MGI:1340905]	1.13438	3.18904e-10	9.49634	2.72523e-09	8.5646	up	128	6.56565	114	5.58451	138	7.23901	78	2.40884	94	3.02788	50	2.56683	protein_coding	2:25624666-25628030	-
ENSMUSG00000047746	Fbxo40	F-box protein 40 [Source:MGI Symbol;Acc:MGI:2443753]	1.21019	0.0111323	1.95341	0.0288722	1.53952	up	20	0.274394	18	0.235847	14	0.196429	10	0.082602	8	0.0689253	10	0.137311	protein_coding	16:36963460-36990467	-
ENSMUSG00000073633	Fbxo36	F-box protein 36 [Source:MGI Symbol;Acc:MGI:1289192]	-1.29792	5.4547e-06	5.26323	2.79449e-05	4.5537	down	18	1.408	23	1.71819	28	2.23986	92	4.33275	92	4.5192	38	2.97491	protein_coding	1:84839841-84900487	+
ENSMUSG00000034391	Fbxo15	F-box protein 15 [Source:MGI Symbol;Acc:MGI:1354755]	-1.62001	1.60302e-15	14.7951	2.19615e-14	13.6583	down	149	5.49803	92	3.24206	119	4.49056	593	13.1741	516	11.9568	319	11.7807	protein_coding	18:84934782-84981473	+
ENSMUSG00000048232	Fbxo10	F-box protein 10 [Source:MGI Symbol;Acc:MGI:2686937]	1.36926	0.00814967	2.08886	0.0219344	1.65887	up	11	0.167262	23	0.333999	14	0.217703	10	0.0915484	10	0.0954879	4	0.060873	protein_coding	4:45034247-45084604	-
ENSMUSG00000027204	Fbn1	fibrillin 1 [Source:MGI Symbol;Acc:MGI:95489]	-2.61564	0.000214687	3.66819	0.00083152	3.08013	down	3	0.0176622	1	0.00562259	3	0.0180625	23	0.0815263	19	0.070246	13	0.0765998	protein_coding	2:125300594-125507993	-
ENSMUSG00000027386	Fbln7	fibulin 7 [Source:MGI Symbol;Acc:MGI:1917620]	-3.85753	0.00644276	2.19093	0.017823	1.74902	down	0	0	0	0	1	0.0223282	6	0.0788711	6	0.0822651	7	0.15296	protein_coding	2:128862981-128897034	+
ENSMUSG00000000392	Fap	fibroblast activation protein [Source:MGI Symbol;Acc:MGI:109608]	-2.4733	6.90179e-44	43.161	3.48254e-42	41.4581	down	48	1.22972	41	1.00314	37	0.969389	361	5.56823	292	4.69776	233	5.9742	protein_coding	2:62500943-62574075	-
ENSMUSG00000042377	Fam83g	family with sequence similarity 83, member G [Source:MGI Symbol;Acc:MGI:1916890]	-2.80136	0.00952768	2.02101	0.0252021	1.59856	down	3	0.0442517	0	0	0	0	14	0.124332	7	0.0648411	6	0.0885767	protein_coding	11:61684091-61709951	+
ENSMUSG00000079652	Fam71f2	family with sequence similarity 71, member F2 [Source:MGI Symbol;Acc:MGI:2141439]	-2.2542	1.9661e-117	100	4.13361e-115	100	down	139	8.30209	162	9.24059	156	9.52861	1024	36.8229	1081	40.5454	673	40.2298	protein_coding	6:29279593-29290680	+
ENSMUSG00000022938	Fam3b	family with sequence similarity 3, member B [Source:MGI Symbol;Acc:MGI:1270150]	-1.89599	2.18184e-06	5.66118	1.18438e-05	4.92651	down	10	0.812897	5	0.388166	14	1.16385	63	3.08334	55	2.80764	24	1.95257	protein_coding	16:97470965-97514816	-
ENSMUSG00000030858	Fam24b	family with sequence similarity 24 member B [Source:MGI Symbol;Acc:MGI:1916568]	-1.97281	0.00233432	2.63184	0.00718883	2.14334	down	5	0.518222	2	0.197965	3	0.31798	23	1.43522	18	1.17155	10	1.0373	protein_coding	7:131325944-131329516	-
ENSMUSG00000032657	Fam189b	family with sequence similarity 189, member B [Source:MGI Symbol;Acc:MGI:1915771]	-1.23185	0.0102331	1.98999	0.0268686	1.57076	down	4	0.091441	9	0.196488	11	0.257162	35	0.48172	23	0.330181	15	0.343188	protein_coding	3:89183143-89189295	+
ENSMUSG00000078907	Fam186b	family with sequence similarity 186, member B [Source:MGI Symbol;Acc:MGI:3647604]	1.50864	7.00652e-05	4.1545	0.0002979	3.52593	up	28	0.619199	32	0.675826	29	0.655847	13	0.173086	18	0.24997	9	0.199193	protein_coding	15:99271018-99295888	-
ENSMUSG00000034334	Fam151b	family with sequence similarity 151, member B [Source:MGI Symbol;Acc:MGI:1921192]	-1.6638	8.01785e-06	5.09594	3.99472e-05	4.39851	down	9	0.530354	19	1.06927	9	0.542373	42	1.49011	65	2.40536	40	2.35908	protein_coding	13:92449625-92484015	-
ENSMUSG00000058503	Fam133b	family with sequence similarity 133, member B [Source:MGI Symbol;Acc:MGI:1915402]	-1.75178	3.49563e-195	100	1.84919e-192	100	down	782	28.3654	751	26.0156	734	27.2276	4094	89.4078	3442	78.4036	2256	81.8994	protein_coding	5:3543833-3570238	+
ENSMUSG00000027371	Fahd2a	fumarylacetoacetate hydrolase domain containing 2A [Source:MGI Symbol;Acc:MGI:1915376]	1.13093	6.73647e-08	7.17157	4.42771e-07	6.35382	up	88	4.24219	81	3.7291	102	5.02851	61	1.77045	63	1.90718	35	1.68863	protein_coding	2:127436215-127444565	-
ENSMUSG00000075184	F930017D23Rik	RIKEN cDNA F930017D23 gene [Source:MGI Symbol;Acc:MGI:3822538]	1.15835	0.0209875	1.67804	0.0499963	1.30106	up	23	0.757122	16	0.503003	10	0.336643	14	0.277467	7	0.144704	7	0.230619	lincRNA	10:43593397-43709668	+
ENSMUSG00000031138	F9	coagulation factor IX [Source:MGI Symbol;Acc:MGI:88384]	-1.73104	4.73694e-28	27.3245	1.33933e-26	25.8731	down	59	1.52093	59	1.45251	75	1.9772	323	5.01308	289	4.6784	204	5.26315	protein_coding	X:59999464-60030759	+
ENSMUSG00000031196	F8	coagulation factor VIII [Source:MGI Symbol;Acc:MGI:88383]	1.16852	0.00237414	2.62449	0.00730187	2.13657	up	27	0.194492	24	0.165106	27	0.1989	13	0.0563803	19	0.0859479	12	0.0865126	protein_coding	X:75172715-75382615	-
ENSMUSG00000097727	F630040K05Rik	RIKEN cDNA F630040K05 gene [Source:MGI Symbol;Acc:MGI:4437734]	-1.52065	1.85306e-07	6.73211	1.15809e-06	5.93626	down	20	0.535142	18	0.459964	19	0.519906	76	1.22433	72	1.2098	58	1.5532	lincRNA	17:45734506-45788594	+
ENSMUSG00000078122	F630028O10Rik	RIKEN cDNA F630028O10 gene [Source:MGI Symbol;Acc:MGI:3641813]	1.32374	0.0156898	1.80438	0.0389764	1.4092	up	15	0.381513	12	0.291482	13	0.338138	7	0.107192	6	0.0958325	7	0.178187	antisense	X:96239926-96243636	+
ENSMUSG00000026579	F5	coagulation factor V [Source:MGI Symbol;Acc:MGI:88382]	3.92149	9.08654e-05	4.0416	0.000378007	3.4225	up	8	0.075885	14	0.126825	13	0.126108	2	0.011422	1	0.00595675	0	0	protein_coding	1:164151838-164220277	+
ENSMUSG00000043251	Exoc3l	exocyst complex component 3-like [Source:MGI Symbol;Acc:MGI:3041195]	-1.02201	0.000869437	3.06076	0.00296053	2.52863	down	21	0.592728	20	0.539111	22	0.635025	48	0.815686	68	1.20528	45	1.27118	protein_coding	8:105289924-105296101	-
ENSMUSG00000017724	Etv4	ets variant 4 [Source:MGI Symbol;Acc:MGI:99423]	1.04164	1.78172e-10	9.74916	1.565e-09	8.80549	up	144	4.23752	145	4.07502	127	3.82195	102	1.80715	94	1.73708	62	1.826	protein_coding	11:101769742-101785371	-
ENSMUSG00000028967	Errfi1	ERBB receptor feedback inhibitor 1 [Source:MGI Symbol;Acc:MGI:1921405]	-1.4213	2.02714e-115	100	4.15539e-113	100	down	491	11.3981	514	11.3954	495	11.7514	2015	28.1627	1948	28.3978	1183	27.4851	protein_coding	4:150853919-150868892	+
ENSMUSG00000075302	Erich2	glutamate rich 2 [Source:MGI Symbol;Acc:MGI:1913998]	-3.92039	6.85178e-09	8.1642	5.03415e-08	7.29807	down	1	0.0402963	4	0.153935	1	0.0412095	53	1.28584	39	0.9869	25	1.00824	protein_coding	2:70508819-70540884	+
ENSMUSG00000022014	Epsti1	epithelial stromal interaction 1 (breast) [Source:MGI Symbol;Acc:MGI:1915168]	-1.00626	3.89999e-31	30.4089	1.25404e-29	28.9017	down	287	10.8167	307	11.05	320	12.3338	967	21.9425	890	21.0643	509	19.1995	protein_coding	14:77904239-78002657	+
ENSMUSG00000055493	Epm2a	epilepsy, progressive myoclonic epilepsy, type 2 gene alpha [Source:MGI Symbol;Acc:MGI:1341085]	1.12302	9.67237e-06	5.01447	4.75037e-05	4.32327	up	57	1.22216	61	1.2491	62	1.3595	42	0.542188	46	0.619379	19	0.407726	protein_coding	10:11343404-11459644	+
ENSMUSG00000033805	Ephx4	epoxide hydrolase 4 [Source:MGI Symbol;Acc:MGI:2686228]	-1.31443	0.00478753	2.31989	0.0137208	1.86262	down	9	0.495937	9	0.47363	6	0.338117	34	1.128	31	1.07273	13	0.716947	protein_coding	5:107402736-107430035	+
ENSMUSG00000038776	Ephx1	epoxide hydrolase 1, microsomal [Source:MGI Symbol;Acc:MGI:95405]	1.06141	3.87624e-05	4.41159	0.000172181	3.76401	up	59	2.44745	54	2.13928	55	2.33322	45	1.12388	39	1.01594	20	0.830331	protein_coding	1:180976210-181020904	-
ENSMUSG00000006445	Epha2	Eph receptor A2 [Source:MGI Symbol;Acc:MGI:95278]	-2.33558	8.42095e-17	16.0746	1.28208e-15	14.8921	down	11	0.198124	18	0.30962	20	0.368389	125	1.3555	112	1.2668	78	1.40604	protein_coding	4:141301240-141329384	+
ENSMUSG00000027624	Epb41l1	erythrocyte membrane protein band 4.1 like 1 [Source:MGI Symbol;Acc:MGI:103010]	1.11473	1.74072e-08	7.75927	1.22358e-07	6.91237	up	100	1.08595	140	1.45195	90	0.999504	69	0.451133	79	0.538742	46	0.499951	protein_coding	2:156420909-156543214	+
ENSMUSG00000022505	Emp2	epithelial membrane protein 2 [Source:MGI Symbol;Acc:MGI:1098726]	1.00167	0.000432429	3.36408	0.00157203	2.80354	up	47	0.962928	39	0.763085	51	1.06856	33	0.407058	36	0.463172	19	0.389592	protein_coding	16:10281749-10313968	-
ENSMUSG00000058070	Eml1	echinoderm microtubule associated protein like 1 [Source:MGI Symbol;Acc:MGI:1915769]	-4.19063	3.85177e-16	15.4143	5.57011e-15	14.2541	down	2	0.0472374	3	0.0676689	5	0.12077	107	1.52155	79	1.17173	50	1.18191	protein_coding	12:108370957-108539617	+
ENSMUSG00000003410	Elavl3	ELAV like RNA binding protein 3 [Source:MGI Symbol;Acc:MGI:109157]	-2.39392	0.0133528	1.87443	0.033881	1.47004	down	2	0.0281125	0	0	2	0.0287496	9	0.0761655	8	0.0706161	9	0.126611	protein_coding	9:22015005-22052023	-
ENSMUSG00000027954	Efna1	ephrin A1 [Source:MGI Symbol;Acc:MGI:103236]	1.01679	0.00344841	2.46238	0.0102169	1.99068	up	29	1.25237	31	1.27852	29	1.28075	19	0.494008	23	0.623743	14	0.605093	protein_coding	3:89271733-89281142	-
ENSMUSG00000044083	Efcab8	EF-hand calcium binding domain 8 [Source:MGI Symbol;Acc:MGI:3644206]	-1.29119	0.000578918	3.23738	0.0020518	2.68786	down	9	0.148863	13	0.205352	16	0.270642	37	0.36846	47	0.488185	33	0.546282	protein_coding	2:153779931-153844751	+
ENSMUSG00000035064	Eef2k	eukaryotic elongation factor-2 kinase [Source:MGI Symbol;Acc:MGI:1195261]	1.49248	5.54636e-23	22.256	1.21435e-21	20.9157	up	194	2.07793	203	2.07652	176	1.92785	97	0.625527	95	0.638993	67	0.71823	protein_coding	7:120842831-120907450	+
ENSMUSG00000021367	Edn1	endothelin 1 [Source:MGI Symbol;Acc:MGI:95283]	-1.38813	5.04444e-18	17.2972	8.25586e-17	16.0832	down	70	2.30644	72	2.26563	57	1.92066	272	5.39583	242	5.00729	153	5.04539	protein_coding	13:42301476-42307990	+
ENSMUSG00000034488	Edil3	EGF-like repeats and discoidin I-like domains 3 [Source:MGI Symbol;Acc:MGI:1329025]	-1.12784	2.69817e-23	22.5689	6.03647e-22	21.2192	down	166	2.20037	167	2.11406	131	1.77579	529	4.22172	470	3.91227	299	3.96661	protein_coding	13:88821472-89323223	+
ENSMUSG00000039063	Echdc3	enoyl Coenzyme A hydratase domain containing 3 [Source:MGI Symbol;Acc:MGI:1915106]	1.07759	2.46912e-19	18.6075	4.39644e-18	17.3569	up	273	10.3947	299	10.8726	248	9.65678	201	4.60776	187	4.4713	110	4.1918	protein_coding	2:6188465-6213033	-
ENSMUSG00000022838	Eaf2	ELL associated factor 2 [Source:MGI Symbol;Acc:MGI:2146616]	-1.08612	0.00424043	2.37259	0.0123165	1.90951	down	16	0.600453	16	0.573444	9	0.345409	32	0.723027	42	0.98981	34	1.27702	protein_coding	16:36792884-36875003	-
ENSMUSG00000078580	E430018J23Rik	RIKEN cDNA E430018J23 gene [Source:MGI Symbol;Acc:MGI:2141981]	1.16403	7.62173e-06	5.11795	3.81296e-05	4.41874	up	74	1.56901	57	1.1542	60	1.301	56	0.71487	36	0.479336	19	0.403187	protein_coding	7:127389673-127393629	-
ENSMUSG00000066170	E230001N04Rik	RIKEN cDNA E230001N04 gene [Source:MGI Symbol;Acc:MGI:2443549]	1.56526	6.18353e-10	9.20876	5.11366e-09	8.29127	up	65	1.71	71	1.78383	69	1.85636	35	0.554365	29	0.479097	24	0.631907	lincRNA	17:28522720-28525398	+
ENSMUSG00000087222	E030042O20Rik	RIKEN cDNA E030042O20 gene [Source:MGI Symbol;Acc:MGI:2444099]	1.17597	0.00281942	2.54984	0.00852586	2.06926	up	24	1.18534	27	1.27352	22	1.11118	16	0.475769	14	0.434212	11	0.54373	processed_transcript	2:75704770-75710024	+
ENSMUSG00000024253	Dync2li1	dynein cytoplasmic 2 light intermediate chain 1 [Source:MGI Symbol;Acc:MGI:1913996]	1.14622	0.00131152	2.88223	0.00427246	2.36932	up	28	1.45745	32	1.59074	28	1.49048	20	0.626775	20	0.653747	11	0.573045	protein_coding	17:84626496-84655588	+
ENSMUSG00000037887	Dusp8	dual specificity phosphatase 8 [Source:MGI Symbol;Acc:MGI:106626]	-1.55088	9.2936e-16	15.0318	1.29818e-14	13.8867	down	43	0.630841	41	0.574444	46	0.690147	199	1.75772	168	1.54776	119	1.74726	protein_coding	7:142079490-142095843	-
ENSMUSG00000047067	Dusp28	dual specificity phosphatase 28 [Source:MGI Symbol;Acc:MGI:1914696]	1.10065	0.00160571	2.79433	0.00513996	2.28904	up	39	2.09182	34	1.74161	27	1.481	24	0.775026	29	0.976789	8	0.429446	protein_coding	1:92906981-92908435	+
ENSMUSG00000026544	Dusp23	dual specificity phosphatase 23 [Source:MGI Symbol;Acc:MGI:1915690]	1.61653	0.00088592	3.05261	0.00300853	2.52165	up	20	0.99969	21	1.00246	16	0.817877	8	0.240753	12	0.376669	4	0.200104	protein_coding	1:172630764-172632962	-
ENSMUSG00000073102	Drc1	dynein regulatory complex subunit 1 [Source:MGI Symbol;Acc:MGI:2685906]	-3.69729	0.010639	1.9731	0.0277684	1.55645	down	0	0	0	0	1	0.0291685	10	0.171723	4	0.0716449	4	0.114183	protein_coding	5:30281388-30366695	+
ENSMUSG00000061589	Dot1l	DOT1-like, histone H3 methyltransferase (S. cerevisiae) [Source:MGI Symbol;Acc:MGI:2143886]	-1.09403	3.72423e-142	100	1.01789e-139	100	down	2346	24.2864	2461	24.3309	2365	25.0379	8047	50.1551	6967	45.2923	4585	47.5044	protein_coding	10:80755206-80795461	+
ENSMUSG00000030882	Dnhd1	dynein heavy chain domain 1 [Source:MGI Symbol;Acc:MGI:1924755]	-1.10125	1.95643e-12	11.7085	2.08877e-11	10.6801	down	75	0.363639	82	0.379696	76	0.376839	226	0.659726	253	0.770325	157	0.761849	protein_coding	7:105650827-105721799	+
ENSMUSG00000021879	Dnah12	dynein, axonemal, heavy chain 12 [Source:MGI Symbol;Acc:MGI:107720]	-2.24988	1.18927e-09	8.92472	9.61682e-09	8.01697	down	11	0.0645566	11	0.0616528	7	0.0420125	67	0.236738	56	0.206386	50	0.293682	protein_coding	14:26693274-26891703	+
ENSMUSG00000027314	Dll4	delta like canonical Notch ligand 4 [Source:MGI Symbol;Acc:MGI:1859388]	-2.3455	4.79427e-24	23.3193	1.12799e-22	21.9477	down	22	0.413803	27	0.485006	30	0.577065	223	2.52535	152	1.79539	134	2.52253	protein_coding	2:119325784-119335962	+
ENSMUSG00000047495	Dlgap2	DLG associated protein 2 [Source:MGI Symbol;Acc:MGI:2443181]	-2.24822	0.00496232	2.30431	0.014155	1.84909	down	2	0.0313028	2	0.0298948	2	0.0320122	16	0.150771	10	0.098287	10	0.156644	protein_coding	8:14095865-14847680	+
ENSMUSG00000031730	Dhodh	dihydroorotate dehydrogenase [Source:MGI Symbol;Acc:MGI:1928378]	1.04143	2.1139e-11	10.6749	2.03199e-10	9.69208	up	193	6.67106	155	5.1166	153	5.4083	124	2.58051	112	2.43108	75	2.59453	protein_coding	8:109591343-109608673	-
ENSMUSG00000022861	Dgkg	diacylglycerol kinase, gamma [Source:MGI Symbol;Acc:MGI:105060]	2.04742	1.2025e-11	10.9199	1.19009e-10	9.92442	up	63	1.24898	60	1.136	51	1.03399	18	0.214849	25	0.311242	11	0.218257	protein_coding	16:22468461-22657221	-
ENSMUSG00000030747	Dgat2	diacylglycerol O-acyltransferase 2 [Source:MGI Symbol;Acc:MGI:1915050]	1.5204	3.15297e-24	23.5013	7.46112e-23	22.1272	up	210	6.54306	206	6.12973	188	5.99035	115	2.15728	89	1.74139	65	2.02691	protein_coding	7:99153658-99182719	-
ENSMUSG00000022419	Deptor	DEP domain containing MTOR-interacting protein [Source:MGI Symbol;Acc:MGI:2146322]	1.04885	1.7401e-21	20.7594	3.54044e-20	19.4509	up	312	2.57274	382	3.00827	318	2.68164	236	1.17165	244	1.2635	145	1.19665	protein_coding	15:55112317-55259271	+
ENSMUSG00000028175	Depdc1a	DEP domain containing 1a [Source:MGI Symbol;Acc:MGI:1923381]	-1.24977	1.36285e-07	6.86555	8.6358e-07	6.0637	down	39	0.827159	26	0.526635	32	0.694075	124	1.5834	100	1.33189	71	1.5071	protein_coding	3:159495433-159529955	+
ENSMUSG00000037921	Ddx60	DEAD (Asp-Glu-Ala-Asp) box polypeptide 60 [Source:MGI Symbol;Acc:MGI:2384570]	-1.2756	3.12777e-90	89.5048	4.27436e-88	87.3691	down	499	5.38158	550	5.66479	548	6.04396	1963	12.746	1845	12.4954	1144	12.348	protein_coding	8:61928087-62038244	+
ENSMUSG00000022303	Dcstamp	dendrocyte expressed seven transmembrane protein [Source:MGI Symbol;Acc:MGI:1923016]	-1.07402	3.18028e-74	73.4975	3.16081e-72	71.5002	down	693	24.4574	653	22.0091	652	23.5319	2105	44.7275	2011	44.5689	1264	44.6461	protein_coding	15:39745930-39760938	+
ENSMUSG00000019929	Dcn	decorin [Source:MGI Symbol;Acc:MGI:94872]	-2.73641	5.95787e-34	33.2249	2.15205e-32	31.6671	down	25	1.00225	29	1.11031	16	0.655976	224	5.40666	241	6.06731	133	5.33639	protein_coding	10:97479609-97518143	+
ENSMUSG00000035107	Dcbld2	discoidin, CUB and LCCL domain containing 2 [Source:MGI Symbol;Acc:MGI:1920629]	-1.11062	2.53496e-151	100	7.9944e-149	100	down	1955	21.0006	2029	20.8151	1777	19.5211	6398	41.3785	5853	39.4827	3679	39.5525	protein_coding	16:58408443-58469727	+
ENSMUSG00000047642	D930020B18Rik	RIKEN cDNA D930020B18 gene [Source:MGI Symbol;Acc:MGI:2442001]	1.1246	0.00184934	2.73298	0.00582992	2.23434	up	23	0.486056	39	0.78711	28	0.605131	23	0.292639	19	0.252148	11	0.232654	protein_coding	10:121641588-121693915	+
ENSMUSG00000090891	D6Ertd527e	DNA segment, Chr 6, ERATO Doi 527, expressed [Source:MGI Symbol;Acc:MGI:1261919]	-2.07115	4.40308e-06	5.35624	2.285e-05	4.64111	down	7	0.22263	6	0.182242	7	0.227675	35	0.670191	42	0.838837	29	0.923087	protein_coding	6:87104746-87112997	+
ENSMUSG00000097287	D130017N08Rik	RIKEN cDNA D130017N08 gene [Source:MGI Symbol;Acc:MGI:2443273]	1.00325	2.09588e-06	5.67863	1.1418e-05	4.94241	up	76	2.08175	120	3.13912	89	2.49309	67	1.10493	80	1.37609	36	0.986909	lincRNA	5:143758354-143768575	+
ENSMUSG00000078700	D030028A08Rik	RIKEN cDNA D030028A08 gene [Source:MGI Symbol;Acc:MGI:2441931]	1.31778	5.70196e-06	5.24398	2.91207e-05	4.5358	up	57	1.13418	53	1.00715	39	0.793602	25	0.299496	32	0.399852	19	0.378372	processed_transcript	11:96916270-96965060	+
ENSMUSG00000026832	Cytip	cytohesin 1 interacting protein [Source:MGI Symbol;Acc:MGI:2183535]	-1.83891	8.90635e-74	73.0503	8.74582e-72	71.0582	down	174	14.3262	155	12.1878	180	15.156	947	46.9436	804	41.57	571	47.0519	protein_coding	2:58129137-58195532	-
ENSMUSG00000028621	Cyb5rl	cytochrome b5 reductase-like [Source:MGI Symbol;Acc:MGI:1919657]	1.45959	7.3946e-07	6.13109	4.30319e-06	5.36621	up	51	0.656989	53	0.652043	43	0.566485	22	0.17063	29	0.234601	17	0.219178	protein_coding	4:107066988-107088268	+
ENSMUSG00000050232	Cxcr3	chemokine (C-X-C motif) receptor 3 [Source:MGI Symbol;Acc:MGI:1277207]	-2.65642	6.76222e-10	9.16991	5.56416e-09	8.2546	down	6	0.244292	6	0.233303	7	0.291466	70	1.71594	53	1.35512	32	1.30397	protein_coding	X:101731535-101734269	-
ENSMUSG00000029379	Cxcl3	chemokine (C-X-C motif) ligand 3 [Source:MGI Symbol;Acc:MGI:3037818]	-2.09273	0.000830443	3.08069	0.00283717	2.54711	down	1	0.0201481	4	0.0769675	6	0.123628	24	0.291133	29	0.366924	9	0.181483	protein_coding	5:90786103-90789600	+
ENSMUSG00000060183	Cxcl11	chemokine (C-X-C motif) ligand 11 [Source:MGI Symbol;Acc:MGI:1860203]	-1.96999	6.20231e-16	15.2074	8.79099e-15	14.056	down	25	0.464405	24	0.425776	24	0.455933	162	1.81183	121	1.41152	84	1.5617	polymorphic_pseudogene	5:92359544-92365485	-
ENSMUSG00000028111	Ctsk	cathepsin K [Source:MGI Symbol;Acc:MGI:107823]	-1.47375	9.75045e-08	7.01098	6.27296e-07	6.20253	down	19	0.885638	21	0.934834	23	1.09638	87	2.44156	85	2.48809	52	2.42586	protein_coding	3:95499256-95509362	+
ENSMUSG00000032482	Cspg5	chondroitin sulfate proteoglycan 5 [Source:MGI Symbol;Acc:MGI:1352747]	-1.83489	2.58518e-05	4.58751	0.000117828	3.92875	down	9	0.167362	7	0.124316	7	0.133121	47	0.52621	33	0.385366	25	0.465281	protein_coding	9:110243783-110262576	+
ENSMUSG00000038067	Csf3	colony stimulating factor 3 (granulocyte) [Source:MGI Symbol;Acc:MGI:1339751]	-1.21147	2.04013e-172	100	8.36403e-170	100	down	2966	147.939	3239	154.289	3114	158.841	10186	305.888	10826	339.097	6532	326.076	protein_coding	11:98701263-98703629	+
ENSMUSG00000018916	Csf2	colony stimulating factor 2 (granulocyte-macrophage) [Source:MGI Symbol;Acc:MGI:1339752]	-1.78226	4.96056e-05	4.30447	0.000216122	3.6653	down	5	0.440488	9	0.757215	9	0.810848	39	2.06859	34	1.88099	27	2.38061	protein_coding	11:54247271-54249667	-
ENSMUSG00000032021	Crtam	cytotoxic and regulatory T cell molecule [Source:MGI Symbol;Acc:MGI:1859822]	-2.50068	4.94069e-11	10.3062	4.58271e-10	9.33888	down	7	0.0977699	7	0.0933722	11	0.15712	72	0.60546	66	0.578888	43	0.601085	protein_coding	9:40969691-41004628	-
ENSMUSG00000031825	Crispld2	cysteine-rich secretory protein LCCL domain containing 2 [Source:MGI Symbol;Acc:MGI:1926142]	-3.0085	4.22357e-05	4.37432	0.00018644	3.72946	down	1	0.0168527	3	0.0482841	2	0.0344693	26	0.263809	26	0.275161	11	0.185534	protein_coding	8:119992438-120052793	+
ENSMUSG00000021680	Crhbp	corticotropin releasing hormone binding protein [Source:MGI Symbol;Acc:MGI:88497]	-3.94284	4.24756e-17	16.3719	6.58995e-16	15.1811	down	6	0.2377	4	0.151339	3	0.121544	72	1.71734	117	2.91077	64	2.53757	protein_coding	13:95431371-95444924	-
ENSMUSG00000023272	Creld2	cysteine-rich with EGF-like domains 2 [Source:MGI Symbol;Acc:MGI:1923987]	-1.16929	5.62942e-50	49.2495	3.38157e-48	47.4709	down	309	15.9427	374	18.4284	322	16.9899	1104	34.294	1100	35.6402	682	35.2167	protein_coding	15:88819646-88826683	+
ENSMUSG00000032291	Crabp1	cellular retinoic acid binding protein I [Source:MGI Symbol;Acc:MGI:88490]	2.90551	0.0117313	1.93065	0.030225	1.51963	up	3	0.263634	4	0.335701	10	0.898695	1	0.0529086	2	0.110371	0	0	protein_coding	9:54764748-54773110	+
ENSMUSG00000078937	Cpt1b	carnitine palmitoyltransferase 1b, muscle [Source:MGI Symbol;Acc:MGI:1098297]	-1.37438	0.00850955	2.07009	0.0228206	1.64167	down	6	0.146069	6	0.139499	6	0.149379	23	0.337116	24	0.366911	13	0.316745	protein_coding	15:89416405-89425863	-
ENSMUSG00000033615	Cplx1	complexin 1 [Source:MGI Symbol;Acc:MGI:104727]	-3.89468	0.00565719	2.2474	0.015883	1.79907	down	0	0	0	0	1	0.0329262	8	0.155076	6	0.121312	6	0.193339	protein_coding	5:108518554-108550024	-
ENSMUSG00000025586	Cpeb1	cytoplasmic polyadenylation element binding protein 1 [Source:MGI Symbol;Acc:MGI:108442]	4.21028	0.00312402	2.50529	0.0093675	2.02838	up	4	0.090618	7	0.151448	5	0.11584	0	0	1	0.0142265	0	0	protein_coding	7:81347026-81455465	-
ENSMUSG00000020836	Coro6	coronin 6 [Source:MGI Symbol;Acc:MGI:2183448]	1.00053	9.1185e-24	23.0401	2.10909e-22	21.6759	up	408	10.255	443	10.6339	394	10.1276	343	5.19059	276	4.35641	179	4.50287	protein_coding	11:77462411-77470484	+
ENSMUSG00000031502	Col4a1	collagen, type IV, alpha 1 [Source:MGI Symbol;Acc:MGI:88454]	-1.89269	6.4544e-30	29.1901	2.00465e-28	27.698	down	55	0.585986	62	0.630854	44	0.479413	280	1.79609	296	1.98043	185	1.97268	protein_coding	8:11198423-11312826	-
ENSMUSG00000016356	Col20a1	collagen, type XX, alpha 1 [Source:MGI Symbol;Acc:MGI:1920618]	-1.43261	4.20661e-38	37.3761	1.7598e-36	35.7545	down	140	1.96866	143	1.9204	150	2.15708	585	4.95273	589	5.20119	329	4.63019	protein_coding	2:180986535-181018363	+
ENSMUSG00000022371	Col14a1	collagen, type XIV, alpha 1 [Source:MGI Symbol;Acc:MGI:1341272]	-1.70258	2.97893e-05	4.52594	0.000134429	3.87151	down	7	0.076405	11	0.114664	9	0.100461	42	0.276006	43	0.294738	27	0.294949	protein_coding	15:55307750-55520803	+
ENSMUSG00000078653	Cntd1	cyclin N-terminal domain containing 1 [Source:MGI Symbol;Acc:MGI:1923965]	-1.09949	0.00501159	2.30002	0.0142806	1.84525	down	12	0.398933	16	0.507985	8	0.271983	36	0.720555	38	0.793315	24	0.798527	protein_coding	11:101279012-101296317	+
ENSMUSG00000024873	Cnih2	cornichon family AMPA receptor auxiliary protein 2 [Source:MGI Symbol;Acc:MGI:1277225]	-1.21844	0.00203748	2.69091	0.00637038	2.19583	down	9	0.472303	14	0.701647	12	0.644009	46	1.45339	29	0.955697	28	1.47061	protein_coding	19:5092868-5098521	-
ENSMUSG00000026114	Cnga3	cyclic nucleotide gated channel alpha 3 [Source:MGI Symbol;Acc:MGI:1341818]	-2.43035	0.0109614	1.96013	0.0285147	1.54493	down	1	0.0198307	1	0.0189387	2	0.0405601	8	0.0955153	11	0.136985	8	0.158777	protein_coding	1:37214434-37263384	+
ENSMUSG00000042190	Cmklr1	chemokine-like receptor 1 [Source:MGI Symbol;Acc:MGI:109603]	1.41429	0.0108649	1.96397	0.028286	1.54843	up	13	0.31791	13	0.30361	17	0.42515	5	0.0736167	13	0.19964	3	0.0734246	protein_coding	5:113612354-113650426	-
ENSMUSG00000002190	Clgn	calmegin [Source:MGI Symbol;Acc:MGI:107472]	1.19667	0.00880752	2.05515	0.0235197	1.62857	up	15	0.270931	28	0.482989	16	0.295542	11	0.119621	10	0.113426	11	0.198847	protein_coding	8:83389867-83428552	+
ENSMUSG00000023349	Clec4n	C-type lectin domain family 4, member n [Source:MGI Symbol;Acc:MGI:1861231]	1.45324	2.46198e-26	25.6087	6.51193e-25	24.1863	up	228	14.0956	232	13.6978	233	14.7312	131	4.87603	124	4.8141	70	4.33119	protein_coding	6:123229843-123247021	+
ENSMUSG00000059639	Clec4a4	C-type lectin domain family 4, member a4 [Source:MGI Symbol;Acc:MGI:3624119]	3.23139	0.0131517	1.88102	0.0334171	1.47603	up	8	0.726579	2	0.173474	5	0.464403	0	0	1	0.0570343	1	0.0908977	protein_coding	6:122990367-123024105	+
ENSMUSG00000030159	Clec1b	C-type lectin domain family 1, member b [Source:MGI Symbol;Acc:MGI:1913287]	-1.69987	5.55642e-06	5.2552	2.84216e-05	4.54635	down	12	0.775906	11	0.679255	9	0.595118	54	2.10217	48	1.949	31	2.00609	protein_coding	6:129397297-129409335	+
ENSMUSG00000004473	Clec11a	C-type lectin domain family 11, member a [Source:MGI Symbol;Acc:MGI:1298219]	1.20817	0.00170825	2.76745	0.0054332	2.26494	up	32	0.757321	25	0.565044	22	0.532457	18	0.256477	17	0.252652	9	0.213173	protein_coding	7:44302687-44306902	-
ENSMUSG00000006216	Clcnkb	chloride channel, voltage-sensitive Kb [Source:MGI Symbol;Acc:MGI:1930643]	-1.30826	0.0072576	2.13921	0.0198164	1.70298	down	7	0.208163	14	0.3976	3	0.0912346	25	0.447602	35	0.653609	16	0.476196	protein_coding	4:141404353-141416014	-
ENSMUSG00000029862	Clcn1	chloride channel, voltage-sensitive 1 [Source:MGI Symbol;Acc:MGI:88417]	-1.78292	0.00504233	2.29737	0.0143558	1.84297	down	2	0.039762	5	0.0949338	4	0.0813262	15	0.179546	21	0.262181	12	0.23877	protein_coding	6:42286685-42315756	+
ENSMUSG00000068547	Clca4a	chloride channel accessory 4A [Source:MGI Symbol;Acc:MGI:2139744]	1.87061	8.42885e-06	5.07423	4.17976e-05	4.37885	up	27	0.633459	31	0.69459	25	0.599828	14	0.197755	8	0.117866	7	0.164366	protein_coding	3:144952480-144975045	-
ENSMUSG00000057337	Chst3	carbohydrate sulfotransferase 3 [Source:MGI Symbol;Acc:MGI:1858224]	-1.09644	1.03953e-09	8.98316	8.46014e-09	8.07262	down	60	0.69232	75	0.826474	47	0.554607	201	1.39636	176	1.2753	119	1.37424	protein_coding	10:60181532-60219260	-
ENSMUSG00000074916	Chst14	carbohydrate sulfotransferase 14 [Source:MGI Symbol;Acc:MGI:1919386]	1.23434	8.37631e-10	9.07695	6.84762e-09	8.16446	up	113	3.81054	93	2.99505	100	3.44858	57	1.15725	63	1.33411	45	1.51873	protein_coding	2:118926496-118928585	+
ENSMUSG00000034612	Chst11	carbohydrate sulfotransferase 11 [Source:MGI Symbol;Acc:MGI:1927166]	-1.62066	0.011656	1.93345	0.0300735	1.52182	down	4	0.0510064	3	0.0365341	4	0.0521624	16	0.122837	16	0.128123	11	0.140384	protein_coding	10:82985498-83195900	+
ENSMUSG00000032113	Chek1	checkpoint kinase 1 [Source:MGI Symbol;Acc:MGI:1202065]	-1.23362	1.37021e-13	12.8632	1.61539e-12	11.7917	down	75	1.55604	69	1.36716	59	1.25182	248	3.09782	202	2.63181	156	3.23924	protein_coding	9:36708482-36727065	-
ENSMUSG00000020284	Cfap410	cilia and flagella associated protein 410 [Source:MGI Symbol;Acc:MGI:1915134]	1.15929	1.376e-05	4.86138	6.56913e-05	4.18249	up	51	3.9982	55	4.11784	55	4.40951	38	1.79359	37	1.82155	18	1.4123	protein_coding	10:77978524-77986905	+
ENSMUSG00000038987	Cfap157	cilia and flagella associated protein 157 [Source:MGI Symbol;Acc:MGI:2447809]	-1.72175	0.0103065	1.98689	0.0270238	1.56825	down	2	0.0814776	4	0.155626	4	0.166648	13	0.318858	15	0.383746	13	0.530044	protein_coding	2:32777381-32784428	-
ENSMUSG00000027035	Cers6	ceramide synthase 6 [Source:MGI Symbol;Acc:MGI:2442564]	-1.08941	5.2544e-248	100	3.74639e-245	100	down	3688	36.9314	3872	37.0299	3661	37.4919	11951	72.0535	11433	71.8967	7153	71.6891	protein_coding	2:68861441-69114282	+
ENSMUSG00000068267	Cenpb	centromere protein B [Source:MGI Symbol;Acc:MGI:88376]	1.05093	1.45028e-64	63.8385	1.18916e-62	61.9248	up	1382	19.9347	1398	19.2584	1454	21.4485	963	8.36321	1010	9.14884	634	9.15272	protein_coding	2:131175182-131180067	-
ENSMUSG00000016028	Celsr1	cadherin, EGF LAG seven-pass G-type receptor 1 [Source:MGI Symbol;Acc:MGI:1100883]	1.16245	0.000147159	3.83221	0.000588888	3.22997	up	38	0.236901	45	0.267922	39	0.248646	23	0.0863292	27	0.105704	19	0.118549	protein_coding	15:85898929-86034203	-
ENSMUSG00000052435	Cebpe	CCAAT/enhancer binding protein (C/EBP), epsilon [Source:MGI Symbol;Acc:MGI:103572]	1.07682	7.62056e-06	5.11801	3.81296e-05	4.41874	up	75	4.25936	68	3.68811	56	3.25239	44	1.50446	51	1.81885	26	1.4778	protein_coding	14:54710360-54712174	-
ENSMUSG00000054385	Ceacam2	carcinoembryonic antigen-related cell adhesion molecule 2 [Source:MGI Symbol;Acc:MGI:1347246]	2.80318	0.0152793	1.8159	0.0380625	1.4195	up	5	0.112226	8	0.171485	3	0.0688618	2	0.0270272	1	0.0140951	0	0	protein_coding	7:25516042-25539857	-
ENSMUSG00000049848	Ceacam19	carcinoembryonic antigen-related cell adhesion molecule 19 [Source:MGI Symbol;Acc:MGI:2443001]	2.09687	1.15373e-10	9.9379	1.0305e-09	8.98695	up	61	1.27913	52	1.04136	44	0.943563	14	0.17675	23	0.302871	10	0.209868	protein_coding	7:19875742-19887965	-
ENSMUSG00000042200	Cdrt4	CMT1A duplicated region transcript 4 [Source:MGI Symbol;Acc:MGI:1913588]	-4.9066	0.000586628	3.23164	0.00207733	2.68249	down	0	0	0	0	0	0	10	0.586897	9	0.550938	3	0.292683	protein_coding	11:62951193-62993095	+
ENSMUSG00000033022	Cdo1	cysteine dioxygenase 1, cytosolic [Source:MGI Symbol;Acc:MGI:105925]	-1.45955	2.93141e-11	10.5329	2.77233e-10	9.55716	down	33	1.45817	31	1.30818	38	1.71716	136	3.61808	139	3.85702	84	3.71478	protein_coding	18:46713193-46728395	-
ENSMUSG00000031292	Cdkl5	cyclin-dependent kinase-like 5 [Source:MGI Symbol;Acc:MGI:1278336]	-1.15648	8.05221e-05	4.09408	0.000337494	3.47173	down	19	0.409631	29	0.597104	19	0.418915	76	0.986504	83	1.12373	35	0.75521	protein_coding	X:160771923-160994704	-
ENSMUSG00000048895	Cdk5r1	cyclin-dependent kinase 5, regulatory subunit 1 (p35) [Source:MGI Symbol;Acc:MGI:101764]	-2.20059	4.23934e-129	100	1.06955e-126	100	down	187	3.16661	184	2.97566	181	3.13446	1349	13.7534	1142	12.144	758	12.8464	protein_coding	11:80477023-80481184	+
ENSMUSG00000032595	Cdhr4	cadherin-related family member 4 [Source:MGI Symbol;Acc:MGI:1916648]	-1.37443	0.0116655	1.9331	0.0300885	1.5216	down	5	0.142093	10	0.271403	5	0.145313	12	0.205319	25	0.446156	25	0.711054	protein_coding	9:107992497-107999684	+
ENSMUSG00000027435	Cd93	CD93 antigen [Source:MGI Symbol;Acc:MGI:106664]	-3.00926	1.20128e-29	28.9204	3.66848e-28	27.4355	down	18	0.189997	13	0.131048	15	0.161919	189	1.2011	163	1.08045	119	1.25713	protein_coding	2:148436640-148443563	-
ENSMUSG00000003379	Cd79a	CD79A antigen (immunoglobulin-associated alpha) [Source:MGI Symbol;Acc:MGI:101774]	1.35586	0.00107869	2.9671	0.00358811	2.44513	up	23	1.11256	24	1.10871	24	1.18724	17	0.495096	13	0.394895	6	0.290473	protein_coding	7:24897381-24902197	+
ENSMUSG00000028459	Cd72	CD72 antigen [Source:MGI Symbol;Acc:MGI:88345]	-1.75542	2.97468e-248	100	2.21736e-245	100	down	1466	40.0004	1422	37.0546	1380	38.5072	7771	127.659	6453	110.57	4262	116.387	protein_coding	4:43446462-43454628	-
ENSMUSG00000015854	Cd5l	CD5 antigen-like [Source:MGI Symbol;Acc:MGI:1334419]	-4.41436	0.000100163	3.99929	0.00041333	3.3837	down	2	0.069232	0	0	0	0	20	0.416824	27	0.586927	9	0.311802	protein_coding	3:87357881-87371073	+
ENSMUSG00000017652	Cd40	CD40 antigen [Source:MGI Symbol;Acc:MGI:88336]	-1.34237	3.22611e-225	100	1.95944e-222	100	down	2235	52.7524	2173	48.982	2066	49.8686	8538	121.33	7729	114.56	4801	113.411	protein_coding	2:165055627-165072948	+
ENSMUSG00000032093	Cd3e	CD3 antigen, epsilon polypeptide [Source:MGI Symbol;Acc:MGI:88332]	-5.79172	3.02071e-11	10.5199	2.85514e-10	9.54437	down	1	0.0482067	1	0.0460383	1	0.0492992	74	2.14775	70	2.11909	63	3.03954	protein_coding	9:44998740-45009627	-
ENSMUSG00000002944	Cd36	CD36 molecule [Source:MGI Symbol;Acc:MGI:107899]	-1.47982	0	100	0	100	down	4391	115.603	4842	121.743	4516	121.588	19334	306.46	18536	306.454	11281	297.244	protein_coding	5:17781690-17888801	-
ENSMUSG00000034652	Cd300a	CD300A molecule [Source:MGI Symbol;Acc:MGI:2443411]	1.03064	2.04398e-47	46.6895	1.12859e-45	44.9475	up	834	12.687	921	13.3803	816	12.6945	596	5.45864	622	5.94191	387	5.892	protein_coding	11:114890041-114904654	+
ENSMUSG00000090176	Cd200r2	Cd200 receptor 2 [Source:MGI Symbol;Acc:MGI:3042847]	1.41986	0.000133653	3.87402	0.000539317	3.26816	up	33	1.32902	28	1.07693	31	1.27676	13	0.315214	21	0.531104	10	0.403066	protein_coding	16:44867097-44915840	+
ENSMUSG00000051439	Cd14	CD14 antigen [Source:MGI Symbol;Acc:MGI:88318]	-1.28013	1.04931e-221	100	5.93368e-219	100	down	9925	426.262	10432	427.884	9584	420.945	34638	895.663	37417	1009.16	21188	910.743	protein_coding	18:36725067-36726798	-
ENSMUSG00000043953	Ccrl2	chemokine (C-C motif) receptor-like 2 [Source:MGI Symbol;Acc:MGI:1920904]	-1.73984	6.91101e-226	100	4.35899e-223	100	down	727	20.8368	751	20.5565	801	23.478	3852	66.4704	3666	65.983	2242	64.3119	protein_coding	9:111054486-111057519	-
ENSMUSG00000037944	Ccr7	chemokine (C-C motif) receptor 7 [Source:MGI Symbol;Acc:MGI:103011]	-3.11876	2.60866e-19	18.5836	4.6248e-18	17.3349	down	8	0.285048	10	0.340283	9	0.327947	140	3.00332	99	2.21517	64	2.28228	protein_coding	11:99144196-99155077	-
ENSMUSG00000005124	Ccn4	cellular communication network factor 4 [Source:MGI Symbol;Acc:MGI:1197008]	-4.09798	0.00923184	2.03471	0.0245091	1.61067	down	0	0	0	0	0	0	4	0.0333001	5	0.0434164	3	0.0415165	protein_coding	15:66891320-66923201	+
ENSMUSG00000035042	Ccl5	chemokine (C-C motif) ligand 5 [Source:MGI Symbol;Acc:MGI:98262]	-1.68876	0	100	0	100	down	5712	756.713	5890	745.196	5965	808.138	27390	2184.64	27803	2313.01	17150	2273.88	protein_coding	11:83525778-83530518	-
ENSMUSG00000031779	Ccl22	chemokine (C-C motif) ligand 22 [Source:MGI Symbol;Acc:MGI:1306779]	-3.67647	0	100	0	100	down	295	9.38224	266	8.07939	293	9.52982	5682	108.801	5058	101.02	3250	103.449	protein_coding	8:94745590-94751699	+
ENSMUSG00000045838	Ccdc9b	coiled-coil domain containing 9B [Source:MGI Symbol;Acc:MGI:2685199]	1.28021	1.4164e-06	5.84881	7.9248e-06	5.10101	up	62	0.929119	51	0.729898	60	0.919524	31	0.279696	38	0.357608	22	0.329961	protein_coding	2:118754158-118762661	-
ENSMUSG00000059562	Ccdc154	coiled-coil domain containing 154 [Source:MGI Symbol;Acc:MGI:2685163]	-5.19347	5.48424e-05	4.26088	0.000236674	3.62585	down	1	0.0291593	0	0	0	0	26	0.456454	18	0.329605	8	0.233468	protein_coding	17:25162461-25171913	+
ENSMUSG00000087578	Ccdc142os	coiled-coil domain containing 142, opposite strand [Source:MGI Symbol;Acc:MGI:3783052]	1.23519	0.00097679	3.0102	0.00328717	2.48318	up	33	2.6103	26	1.9641	25	2.02232	18	0.857226	19	0.943787	9	0.712491	antisense	6:83106608-83109054	-
ENSMUSG00000044033	Ccdc141	coiled-coil domain containing 141 [Source:MGI Symbol;Acc:MGI:1919735]	-2.6342	9.13168e-25	24.0394	2.25189e-23	22.6475	down	16	0.125728	24	0.180108	16	0.128577	197	0.932014	148	0.730324	101	0.794313	protein_coding	2:77009902-77170636	-
ENSMUSG00000048924	Ccdc125	coiled-coil domain containing 125 [Source:MGI Symbol;Acc:MGI:1923291]	1.46301	1.22004e-06	5.91363	6.89197e-06	5.16166	up	58	1.69405	46	1.28312	49	1.46361	19	0.334115	36	0.660303	16	0.46771	protein_coding	13:100669717-100697240	+
ENSMUSG00000022947	Cbr3	carbonyl reductase 3 [Source:MGI Symbol;Acc:MGI:1309992]	1.13659	1.24634e-05	4.90436	5.99904e-05	4.22192	up	65	3.91545	68	3.91192	49	3.01854	31	1.12428	42	1.58877	31	1.86892	protein_coding	16:93683215-93690990	+
ENSMUSG00000025150	Cbr2	carbonyl reductase 2 [Source:MGI Symbol;Acc:MGI:107200]	1.40583	0.000720759	3.14221	0.00249941	2.60216	up	22	1.39686	19	1.15212	43	2.79211	19	0.726325	13	0.518345	9	0.571918	protein_coding	11:120729489-120732114	-
ENSMUSG00000006362	Cbfa2t3	CBFA2/RUNX1 translocation partner 3 [Source:MGI Symbol;Acc:MGI:1338013]	1.86461	0.00102577	2.98895	0.00343508	2.46406	up	13	0.119845	18	0.158475	16	0.150844	7	0.0388527	9	0.0521031	1	0.0092265	protein_coding	8:122625141-122699109	-
ENSMUSG00000004044	Cavin1	caveolae associated 1 [Source:MGI Symbol;Acc:MGI:1277968]	1.26857	0.00576301	2.23935	0.0161386	1.79213	up	18	0.363393	16	0.308487	22	0.454213	12	0.145858	12	0.152135	6	0.121232	protein_coding	11:100956733-100970887	-
ENSMUSG00000000058	Cav2	caveolin 2 [Source:MGI Symbol;Acc:MGI:107571]	1.84368	1.05106e-24	23.9784	2.57258e-23	22.5896	up	151	3.89396	147	3.6203	163	4.29868	65	1.00919	58	0.939262	41	1.05818	protein_coding	6:17281185-17289115	+
ENSMUSG00000020424	Castor1	cytosolic arginine sensor for mTORC1 subunit 1 [Source:MGI Symbol;Acc:MGI:1919212]	-1.05924	1.40596e-13	12.852	1.65635e-12	11.7808	down	107	4.79108	111	4.74663	81	3.70909	288	7.76405	320	8.99795	187	8.38014	protein_coding	11:4218225-4222409	+
ENSMUSG00000043541	Casc1	cancer susceptibility candidate 1 [Source:MGI Symbol;Acc:MGI:2444480]	-1.94178	3.75757e-06	5.42509	1.96996e-05	4.70554	down	7	0.191815	9	0.235526	9	0.252208	44	0.725909	36	0.619483	39	1.06957	protein_coding	6:145174834-145211005	-
ENSMUSG00000021338	Carmil1	capping protein regulator and myosin 1 linker 1 [Source:MGI Symbol;Acc:MGI:1915982]	-2.20664	6.4705e-29	28.1891	1.90845e-27	26.7193	down	38	0.536923	38	0.512772	28	0.404593	224	1.90556	249	2.20938	141	1.99392	protein_coding	13:24012344-24280795	-
ENSMUSG00000000805	Car4	carbonic anhydrase 4 [Source:MGI Symbol;Acc:MGI:1096574]	-4.14926	0.00891572	2.04984	0.0237661	1.62404	down	0	0	0	0	0	0	8	0.270272	3	0.105713	2	0.112319	protein_coding	11:84957786-84966044	+
ENSMUSG00000090236	Car15	carbonic anhydrase 15 [Source:MGI Symbol;Acc:MGI:1931324]	-2.79872	0.00845593	2.07284	0.0226975	1.64402	down	0	0	1	0.0524614	2	0.112354	7	0.231511	11	0.379458	8	0.439823	protein_coding	16:17835276-17838364	-
ENSMUSG00000024617	Camk2a	calcium/calmodulin-dependent protein kinase II alpha [Source:MGI Symbol;Acc:MGI:88256]	-1.16904	3.19567e-21	20.4954	6.42228e-20	19.1923	down	139	1.97112	121	1.63869	128	1.85627	470	4.01275	388	3.4552	260	3.69004	protein_coding	18:60925618-60988152	+
ENSMUSG00000053395	Cacng8	calcium channel, voltage-dependent, gamma subunit 8 [Source:MGI Symbol;Acc:MGI:1932376]	1.74871	2.07605e-17	16.6828	3.28939e-16	15.4829	up	120	4.45829	116	4.11583	100	3.79944	46	1.02894	47	1.09655	34	1.26423	protein_coding	7:3390683-3415648	+
ENSMUSG00000003352	Cacnb3	calcium channel, voltage-dependent, beta 3 subunit [Source:MGI Symbol;Acc:MGI:103307]	-1.20528	0.0109989	1.95865	0.0285877	1.54382	down	7	0.196318	6	0.160704	11	0.315491	33	0.557214	25	0.440297	14	0.392961	protein_coding	15:98630840-98644529	+
ENSMUSG00000041460	Cacna2d4	calcium channel, voltage-dependent, alpha 2/delta subunit 4 [Source:MGI Symbol;Acc:MGI:2442632]	1.83143	0.00177056	2.75189	0.00560856	2.25115	up	17	0.206467	12	0.139186	13	0.161465	4	0.0292488	7	0.053388	4	0.0486208	protein_coding	6:119236526-119352407	+
ENSMUSG00000036377	C530008M17Rik	RIKEN cDNA C530008M17 gene [Source:MGI Symbol;Acc:MGI:2444817]	-1.58757	0.0200178	1.69858	0.0479931	1.31882	down	2	0.0764405	5	0.182506	3	0.117259	15	0.345168	13	0.312019	10	0.382519	protein_coding	5:76656512-76873554	+
ENSMUSG00000024371	C2	complement component 2 (within H-2S) [Source:MGI Symbol;Acc:MGI:88226]	1.18304	0.0106207	1.97385	0.0277294	1.55706	up	19	0.688122	20	0.691758	15	0.555566	13	0.283466	8	0.181947	9	0.326223	protein_coding	17:34862604-34898265	-
ENSMUSG00000044092	C130050O18Rik	RIKEN cDNA C130050O18 gene [Source:MGI Symbol;Acc:MGI:2442694]	1.08771	4.89665e-09	8.3101	3.68518e-08	7.43354	up	123	5.35773	112	4.65915	109	4.85551	67	1.7571	82	2.24302	56	2.44132	protein_coding	5:139405280-139415623	+
ENSMUSG00000105509	C130013H08Rik	RIKEN cDNA C130013H08 gene [Source:MGI Symbol;Acc:MGI:3697343]	1.58679	0.000103543	3.98488	0.000426098	3.37049	up	26	0.496325	32	0.583385	23	0.449007	14	0.160904	16	0.191803	5	0.0955263	antisense	3:110250015-110253706	+
ENSMUSG00000116138	C030006K11Rik	RIKEN cDNA C030006K11 gene [Source:MGI Symbol;Acc:MGI:1925941]	1.05457	2.3548e-17	16.628	3.72027e-16	15.4294	up	238	9.21637	247	9.13466	241	9.54405	176	4.10338	166	4.03678	105	4.06942	protein_coding	15:76721465-76723845	-
ENSMUSG00000109946	Brd3os	bromodomain containing 3, opposite strand [Source:MGI Symbol;Acc:MGI:106557]	1.23263	4.32928e-10	9.36358	3.64455e-09	8.43836	up	113	4.19601	104	3.68811	91	3.45567	67	1.49789	58	1.35248	42	1.56087	protein_coding	2:27442324-27444221	+
ENSMUSG00000050108	Bpifc	BPI fold containing family C [Source:MGI Symbol;Acc:MGI:3026884]	1.93853	1.1556e-06	5.93719	6.55506e-06	5.18342	up	33	0.856956	45	1.11601	28	0.743593	11	0.171982	21	0.342458	4	0.10396	protein_coding	10:85959340-86011895	-
ENSMUSG00000028115	Bnipl	BCL2/adenovirus E1B 19kD interacting protein like [Source:MGI Symbol;Acc:MGI:2384749]	-2.03292	0.0154846	1.8101	0.0385446	1.41404	down	0	0	2	0.0743735	4	0.159283	13	0.304765	13	0.31788	6	0.233823	protein_coding	3:95241271-95251193	-
ENSMUSG00000049086	Bmyc	brain expressed myelocytomatosis oncogene [Source:MGI Symbol;Acc:MGI:88184]	1.19472	1.55809e-07	6.80741	9.80846e-07	6.0084	up	78	5.59237	89	6.09401	63	4.61928	48	2.07199	49	2.20618	31	2.22445	protein_coding	2:25706739-25707721	+
ENSMUSG00000022098	Bmp1	bone morphogenetic protein 1 [Source:MGI Symbol;Acc:MGI:88176]	-1.99657	0.0187212	1.72767	0.0453416	1.3435	down	1	0.0191309	1	0.0182704	4	0.0782577	14	0.161253	14	0.168192	4	0.076587	protein_coding	14:70474558-70520234	-
ENSMUSG00000040093	Bmf	BCL2 modifying factor [Source:MGI Symbol;Acc:MGI:2176433]	1.24297	1.831e-11	10.7373	1.77462e-10	9.7509	up	139	2.1104	114	1.65298	112	1.739	71	0.649013	79	0.753217	47	0.714179	protein_coding	2:118528757-118549687	-
ENSMUSG00000027420	Bfsp1	beaded filament structural protein 1, in lens-CP94 [Source:MGI Symbol;Acc:MGI:101770]	1.85637	0.00179006	2.74713	0.00566595	2.24673	up	17	0.505113	9	0.255385	16	0.486175	7	0.125223	5	0.093294	3	0.0892115	protein_coding	2:143826528-143863173	-
ENSMUSG00000092060	Bend4	BEN domain containing 4 [Source:MGI Symbol;Acc:MGI:3648414]	-1.36186	2.04008e-241	100	1.39397e-238	100	down	2034	17.3382	2051	16.6968	1979	17.2517	7903	40.5594	7159	38.3222	4811	41.044	protein_coding	5:67392147-67428310	-
ENSMUSG00000099757	BE692007	expressed sequence BE692007 [Source:MGI Symbol;Acc:MGI:3035348]	-1.50756	7.33647e-34	33.1345	2.62687e-32	31.5806	down	109	8.05253	115	8.11365	109	8.23503	494	21.9725	417	19.3458	296	21.8856	processed_transcript	19:11470166-11484578	-
ENSMUSG00000041347	Bdkrb1	bradykinin receptor, beta 1 [Source:MGI Symbol;Acc:MGI:88144]	-6.86924	1.45233e-08	7.83793	1.03148e-07	6.98654	down	1	0.0536772	0	0	0	0	70	2.26221	57	1.92136	35	1.88026	protein_coding	12:105603085-105605428	+
ENSMUSG00000028167	Bdh2	3-hydroxybutyrate dehydrogenase, type 2 [Source:MGI Symbol;Acc:MGI:1917022]	-1.32812	0.00332194	2.47861	0.00989043	2.00478	down	11	0.661484	7	0.40201	8	0.491982	38	1.3758	35	1.32172	13	0.782402	protein_coding	3:135281221-135304426	+
ENSMUSG00000044150	Bclaf3	Bclaf1 and Thrap3 family member 3 [Source:MGI Symbol;Acc:MGI:2685992]	-1.07959	2.91849e-63	62.5348	2.35765e-61	60.6275	down	554	11.5998	634	12.6777	583	12.4836	1923	24.2418	1697	22.3134	1154	24.1828	protein_coding	X:159526688-159593081	+
ENSMUSG00000022508	Bcl6	B cell leukemia/lymphoma 6 [Source:MGI Symbol;Acc:MGI:107187]	-1.33082	1.5338e-153	100	4.93192e-151	100	down	858	17.1547	914	17.4524	850	17.3799	3232	38.9056	3187	40.0148	2002	40.0608	protein_coding	16:23965052-23988852	-
ENSMUSG00000044165	Bcl2l15	BCLl2-like 15 [Source:MGI Symbol;Acc:MGI:2685412]	-1.39859	0.0020363	2.69116	0.00636791	2.196	down	6	0.222329	9	0.318492	10	0.378945	25	0.557737	39	0.907512	20	0.74171	protein_coding	3:103832601-103854618	+
ENSMUSG00000091996	BC049352	cDNA sequence BC049352 [Source:MGI Symbol;Acc:MGI:3040681]	-1.11621	5.44135e-06	5.26429	2.78939e-05	4.55449	down	31	1.23576	27	1.02789	32	1.30453	101	2.42404	91	2.27802	58	2.31398	protein_coding	9:45182007-45250020	+
ENSMUSG00000056418	BC043934	cDNA sequence BC043934 [Source:MGI Symbol;Acc:MGI:2679715]	1.9014	0.00358138	2.44595	0.010565	1.97613	up	12	0.358972	11	0.314257	12	0.367107	7	0.126073	2	0.037571	3	0.0898174	lincRNA	9:96435783-96438138	-
ENSMUSG00000117698	BC037704	cDNA sequence BC037704 [Source:MGI Symbol;Acc:MGI:2652856]	1.07062	8.38295e-07	6.0766	4.84568e-06	5.31464	up	86	3.03208	89	2.99671	84	3.02868	58	1.23116	75	1.66053	27	0.95272	processed_transcript	19:43675178-43677176	+
ENSMUSG00000042215	Bag2	BCL2-associated athanogene 2 [Source:MGI Symbol;Acc:MGI:1891254]	1.35576	3.12654e-22	21.5049	6.60723e-21	20.18	up	210	7.95721	232	8.39541	202	7.82754	132	3.01135	122	2.90299	69	2.61668	protein_coding	1:33745484-33757795	-
ENSMUSG00000001039	B9d1	B9 protein domain 1 [Source:MGI Symbol;Acc:MGI:1351471]	1.16076	0.00347029	2.45963	0.0102706	1.98841	up	26	2.24288	19	1.5653	30	2.64659	14	0.72712	19	1.02927	10	0.863361	protein_coding	11:61505144-61512931	+
ENSMUSG00000028541	B4galt2	UDP-Gal:betaGlcNAc beta 1,4- galactosyltransferase, polypeptide 2 [Source:MGI Symbol;Acc:MGI:1858493]	-1.12221	0.00329899	2.48162	0.0098364	2.00716	down	9	0.154973	20	0.328893	10	0.176094	44	0.456154	38	0.410904	26	0.44807	protein_coding	4:117869260-117883487	-
ENSMUSG00000050796	B3galt6	UDP-Gal:betaGal beta 1,3-galactosyltransferase, polypeptide 6 [Source:MGI Symbol;Acc:MGI:2152819]	1.77563	2.46032e-10	9.60901	2.128e-09	8.67203	up	59	1.30597	58	1.22609	73	1.65248	22	0.293191	26	0.361409	22	0.487376	protein_coding	4:155989466-155992649	-
ENSMUSG00000106547	B230303O12Rik	RIKEN cDNA B230303O12 gene [Source:MGI Symbol;Acc:MGI:2442644]	-1.50817	1.66073e-12	11.7797	1.78351e-11	10.7487	down	42	0.812094	35	0.646305	32	0.63276	145	1.68799	142	1.72421	105	2.03192	lincRNA	5:146188620-146194809	-
ENSMUSG00000089706	B230216N24Rik	RIKEN cDNA B230216N24 gene [Source:MGI Symbol;Acc:MGI:1925853]	1.1979	3.21119e-05	4.49333	0.000144394	3.84045	up	41	8.37566	47	9.1695	53	11.0724	32	3.93578	30	3.84858	17	3.47572	processed_transcript	1:98031116-98057680	-
ENSMUSG00000002602	Axl	AXL receptor tyrosine kinase [Source:MGI Symbol;Acc:MGI:1347244]	-1.48788	3.91192e-91	90.4076	5.43658e-89	88.2647	down	348	5.75062	384	6.06009	340	5.74575	1561	15.5305	1450	15.0469	853	14.1073	protein_coding	7:25757273-25788705	-
ENSMUSG00000021983	Atp8a2	ATPase, aminophospholipid transporter-like, class I, type 8A, member 2 [Source:MGI Symbol;Acc:MGI:1354710]	-2.41248	0.0134383	1.87165	0.0340506	1.46788	down	2	0.0109387	0	0	2	0.0111866	6	0.0197576	14	0.0480848	7	0.0383173	protein_coding	14:59638540-60197179	-
ENSMUSG00000020566	Atp6v1c2	ATPase, H+ transporting, lysosomal V1 subunit C2 [Source:MGI Symbol;Acc:MGI:1916025]	-2.4771	0.000641431	3.19285	0.00225002	2.64781	down	1	0.0494583	2	0.0944674	4	0.202317	22	0.655101	20	0.621174	9	0.445494	protein_coding	12:17284721-17329359	-
ENSMUSG00000026463	Atp2b4	ATPase, Ca++ transporting, plasma membrane 4 [Source:MGI Symbol;Acc:MGI:88111]	-1.78319	0	100	0	100	down	1170	7.03279	1280	7.34791	1144	7.03234	5973	21.6162	5824	21.984	3911	23.5282	protein_coding	1:133699457-133801041	-
ENSMUSG00000033508	Asprv1	aspartic peptidase, retroviral-like 1 [Source:MGI Symbol;Acc:MGI:1915105]	-1.33351	3.28129e-05	4.48396	0.000147182	3.83214	down	10	0.455579	24	1.04421	22	1.02499	62	1.7006	83	2.37458	37	1.68704	protein_coding	6:86628164-86629710	+
ENSMUSG00000042607	Asb4	ankyrin repeat and SOCS box-containing 4 [Source:MGI Symbol;Acc:MGI:1929751]	-1.79839	7.13333e-05	4.14671	0.000302742	3.51893	down	7	0.150136	4	0.0819331	11	0.241275	41	0.52944	37	0.498348	21	0.450782	protein_coding	6:5383386-5433022	+
ENSMUSG00000018909	Arrb1	arrestin, beta 1 [Source:MGI Symbol;Acc:MGI:99473]	1.35571	1.23238e-82	81.9093	1.45395e-80	79.8375	up	1087	10.7417	1131	10.6738	966	9.76231	652	3.87915	597	3.70477	348	3.44177	protein_coding	7:99535466-99606771	+
ENSMUSG00000049804	Armcx4	armadillo repeat containing, X-linked 4 [Source:MGI Symbol;Acc:MGI:2147887]	-5.22099	0.000141247	3.85002	0.0005669	3.24649	down	0	0	0	0	0	0	10	0.0530674	9	0.0498159	7	0.0617504	protein_coding	X:134686519-134696757	+
ENSMUSG00000063820	Arl9	ADP-ribosylation factor-like 9 [Source:MGI Symbol;Acc:MGI:1915496]	-1.18355	0.000373934	3.4272	0.00137708	2.86104	down	16	2.8051	15	2.51149	22	3.94442	59	6.22768	43	4.73413	48	8.42228	protein_coding	5:77004055-77010606	+
ENSMUSG00000043157	Arl11	ADP-ribosylation factor-like 11 [Source:MGI Symbol;Acc:MGI:2444054]	1.15067	2.42756e-29	28.6148	7.27779e-28	27.138	up	373	17.7384	390	17.7126	392	19.0645	255	7.30117	247	7.37644	162	7.71048	protein_coding	14:61309753-61311936	+
ENSMUSG00000054901	Arhgef33	Rho guanine nucleotide exchange factor (GEF) 33 [Source:MGI Symbol;Acc:MGI:2685787]	1.28954	0.00373948	2.42719	0.0109919	1.95893	up	14	0.303318	27	0.558659	24	0.531758	10	0.130442	11	0.14966	12	0.260203	protein_coding	17:80307407-80400081	+
ENSMUSG00000025154	Arhgap19	Rho GTPase activating protein 19 [Source:MGI Symbol;Acc:MGI:1918335]	-1.02192	0.000128652	3.89058	0.00052093	3.28322	down	38	0.524823	30	0.395697	18	0.254234	94	0.781632	80	0.693845	50	0.691129	protein_coding	19:41766588-41802047	-
ENSMUSG00000022602	Arc	activity regulated cytoskeletal-associated protein [Source:MGI Symbol;Acc:MGI:88067]	-1.56077	0.00361066	2.44241	0.0106418	1.97298	down	7	0.161541	6	0.132236	4	0.0944013	31	0.430718	25	0.362301	10	0.230965	protein_coding	15:74669083-74672570	-
ENSMUSG00000090698	Apold1	apolipoprotein L domain containing 1 [Source:MGI Symbol;Acc:MGI:2685921]	-2.26828	1.04617e-16	15.9804	1.58121e-15	14.801	down	16	0.316134	22	0.415132	14	0.282886	125	1.48699	124	1.53857	72	1.42378	protein_coding	6:134981718-134986836	+
ENSMUSG00000022548	Apod	apolipoprotein D [Source:MGI Symbol;Acc:MGI:88056]	-1.92933	0.000525885	3.27911	0.00187927	2.72601	down	4	0.135927	3	0.0973597	7	0.243263	23	0.470565	32	0.682872	14	0.476139	protein_coding	16:31296192-31314808	-
ENSMUSG00000037032	Apbb1	amyloid beta (A4) precursor protein-binding, family B, member 1 [Source:MGI Symbol;Acc:MGI:107765]	2.84263	0.00427579	2.36898	0.0124148	1.90606	up	7	0.181913	10	0.248186	5	0.132882	1	0.0156463	3	0.0489587	0	0	protein_coding	7:105558483-105581653	-
ENSMUSG00000024897	Apba1	amyloid beta (A4) precursor protein binding, family A, member 1 [Source:MGI Symbol;Acc:MGI:1860297]	-1.08059	4.5419e-08	7.34276	3.04384e-07	6.51658	down	43	0.457789	48	0.488034	55	0.598814	165	1.05761	136	0.909241	94	1.00158	protein_coding	19:23758887-23949596	+
ENSMUSG00000049562	Ap5b1	adaptor-related protein complex 5, beta 1 subunit [Source:MGI Symbol;Acc:MGI:2685808]	1.03026	4.75361e-10	9.32298	3.98336e-09	8.39975	up	140	3.54289	158	3.81855	121	3.13146	96	1.46267	100	1.58918	65	1.64628	protein_coding	19:5568025-5571261	+
ENSMUSG00000034107	Ano7	anoctamin 7 [Source:MGI Symbol;Acc:MGI:3052714]	1.15481	0.000707643	3.15019	0.00245757	2.60949	up	38	0.672231	41	0.692678	28	0.506554	19	0.202365	32	0.355491	11	0.194755	protein_coding	1:93373930-93404303	+
ENSMUSG00000078137	Ankrd63	ankyrin repeat domain 63 [Source:MGI Symbol;Acc:MGI:2686183]	-1.50999	7.45965e-06	5.12728	3.74673e-05	4.42635	down	14	0.202982	16	0.221545	13	0.192755	61	0.532481	49	0.446137	44	0.638471	protein_coding	2:118699103-118703963	-
ENSMUSG00000002289	Angptl4	angiopoietin-like 4 [Source:MGI Symbol;Acc:MGI:1888999]	2.18498	0.00122066	2.91341	0.00401234	2.3966	up	16	0.340886	11	0.223818	10	0.217882	3	0.0384819	2	0.0267586	5	0.106615	protein_coding	17:33773750-33781830	-
ENSMUSG00000004105	Angptl2	angiopoietin-like 2 [Source:MGI Symbol;Acc:MGI:1347002]	1.56806	8.63359e-29	28.0638	2.53278e-27	26.5964	up	248	5.23468	223	4.49527	221	4.77049	119	1.51228	112	1.48457	68	1.4365	protein_coding	2:33216069-33247717	+
ENSMUSG00000070385	Ampd1	adenosine monophosphate deaminase 1 [Source:MGI Symbol;Acc:MGI:88015]	-2.88976	1.64761e-06	5.78314	9.12195e-06	5.03991	down	3	0.0902794	2	0.0574791	4	0.123101	31	0.561662	33	0.623627	21	0.63248	protein_coding	3:103074014-103099720	+
ENSMUSG00000050947	Amigo1	adhesion molecule with Ig like domain 1 [Source:MGI Symbol;Acc:MGI:2653612]	1.44687	0.000184898	3.73307	0.000724527	3.13995	up	29	0.372832	26	0.319228	36	0.473315	19	0.147067	9	0.072661	14	0.180137	protein_coding	3:108186335-108192286	+
ENSMUSG00000060244	Alyref2	Aly/REF export factor 2 [Source:MGI Symbol;Acc:MGI:1913144]	1.08405	4.71165e-05	4.32683	0.000205879	3.68639	up	73	4.04156	46	2.43218	56	3.17064	44	1.46664	43	1.49499	20	1.10819	protein_coding	1:171503478-171504750	+
ENSMUSG00000032845	Alpk2	alpha-kinase 2 [Source:MGI Symbol;Acc:MGI:2449492]	-3.07347	9.71768e-36	35.0124	3.72337e-34	33.4291	down	16	0.151811	14	0.12686	23	0.223174	224	1.27961	209	1.2453	137	1.30096	protein_coding	18:65265529-65394066	-
ENSMUSG00000025701	Alox5	arachidonate 5-lipoxygenase [Source:MGI Symbol;Acc:MGI:87999]	1.70428	8.59687e-36	35.0657	3.30164e-34	33.4813	up	289	7.2202	267	6.37052	239	6.10635	116	1.74484	124	1.94544	72	1.8003	protein_coding	6:116410077-116461178	-
ENSMUSG00000013584	Aldh1a2	aldehyde dehydrogenase family 1, subfamily A2 [Source:MGI Symbol;Acc:MGI:107928]	-1.74125	2.13246e-05	4.67112	9.86186e-05	4.00604	down	10	0.311299	7	0.208108	10	0.318354	37	0.693467	46	0.899248	31	0.965828	protein_coding	9:71215789-71296243	+
ENSMUSG00000038587	Akap12	A kinase (PRKA) anchor protein (gravin) 12 [Source:MGI Symbol;Acc:MGI:1932576]	-6.50641	4.78486e-187	100	2.24191e-184	100	down	17	0.193403	16	0.173838	13	0.151248	1888	12.9319	2070	14.7886	1341	15.2687	protein_coding	10:4266380-4359470	+
ENSMUSG00000041323	Ak7	adenylate kinase 7 [Source:MGI Symbol;Acc:MGI:1926051]	-4.2957	0.000160597	3.79426	0.000638456	3.19487	down	1	0.0227422	1	0.0217193	0	0	25	0.342309	16	0.228505	10	0.227611	protein_coding	12:105705976-105782447	+
ENSMUSG00000026817	Ak1	adenylate kinase 1 [Source:MGI Symbol;Acc:MGI:87977]	1.48308	4.40993e-08	7.35557	2.95902e-07	6.52885	up	50	1.69012	63	2.03377	62	2.14325	31	0.630893	30	0.636815	19	0.642779	protein_coding	2:32621758-32635058	+
ENSMUSG00000034382	AI661453	expressed sequence AI661453 [Source:MGI Symbol;Acc:MGI:2146908]	1.7806	0.00239275	2.6211	0.00734946	2.13374	up	14	0.202773	15	0.207485	13	0.192556	4	0.0348809	4	0.036382	7	0.101471	protein_coding	17:47436615-47470638	+
ENSMUSG00000056145	AI504432	expressed sequence AI504432 [Source:MGI Symbol;Acc:MGI:2139742]	-1.22019	1.698e-06	5.77006	9.38504e-06	5.02756	down	30	0.379663	28	0.338414	25	0.323556	101	0.769563	79	0.627839	65	0.823286	lincRNA	3:107039504-107054347	+
ENSMUSG00000041936	Agrn	agrin [Source:MGI Symbol;Acc:MGI:87961]	-1.43787	0	100	0	100	down	3075	31.4498	3161	30.8752	2999	31.3676	12638	77.8209	11548	74.169	7711	78.9301	protein_coding	4:156165290-156197488	-
ENSMUSG00000020178	Adora2a	adenosine A2a receptor [Source:MGI Symbol;Acc:MGI:99402]	-2.50319	3.99848e-42	41.3981	1.85229e-40	39.7323	down	41	1.1131	31	0.803755	38	1.05503	296	4.83824	305	5.19988	194	5.27122	protein_coding	10:75316877-75334784	+
ENSMUSG00000002885	Adgre5	adhesion G protein-coupled receptor E5 [Source:MGI Symbol;Acc:MGI:1347095]	1.66603	4.54232e-20	19.3427	8.40739e-19	18.0753	up	147	3.47661	146	3.29764	127	3.07167	61	0.868588	68	1.00993	40	0.9468	protein_coding	8:83723251-83741326	-
ENSMUSG00000031486	Adgra2	adhesion G protein-coupled receptor A2 [Source:MGI Symbol;Acc:MGI:1925810]	-1.20012	2.00372e-05	4.69816	9.29682e-05	4.03167	down	15	0.206117	31	0.406814	27	0.379418	80	0.661847	91	0.785248	45	0.618863	protein_coding	8:27085583-27123436	+
ENSMUSG00000050994	Adgb	androglobin [Source:MGI Symbol;Acc:MGI:3605549]	-1.28211	1.98956e-07	6.70124	1.23821e-06	5.90721	down	25	0.337863	43	0.554985	36	0.497548	149	1.21236	89	0.755325	83	1.12263	protein_coding	10:10335703-10472326	-
ENSMUSG00000020654	Adcy3	adenylate cyclase 3 [Source:MGI Symbol;Acc:MGI:99675]	1.62907	3.46928e-05	4.45976	0.00015536	3.80866	up	31	0.388689	26	0.311334	32	0.410321	12	0.0905874	11	0.0866118	13	0.163134	protein_coding	12:4133103-4213525	+
ENSMUSG00000032363	Adamts7	a disintegrin-like and metallopeptidase (reprolysin type) with thrombospondin type 1 motif, 7 [Source:MGI Symbol;Acc:MGI:1347346]	-1.25064	0.0197192	1.70511	0.0473741	1.32446	down	5	0.0660155	8	0.100874	5	0.0675116	24	0.19078	19	0.157534	12	0.158569	protein_coding	9:90163069-90208071	+
ENSMUSG00000032561	Acpp	acid phosphatase, prostate [Source:MGI Symbol;Acc:MGI:1928480]	-2.32312	0	100	0	100	down	439	6.90161	463	6.95151	453	7.2831	3522	33.3366	3219	31.7797	1965	30.9178	protein_coding	9:104288251-104337748	-
ENSMUSG00000036880	Acaa2	acetyl-Coenzyme A acyltransferase 2 (mitochondrial 3-oxoacyl-Coenzyme A thiolase) [Source:MGI Symbol;Acc:MGI:1098623]	1.04161	1.92419e-17	16.7158	3.05467e-16	15.515	up	259	12.0408	260	11.5436	244	11.6005	172	4.81426	187	5.45935	114	5.3042	protein_coding	18:74779197-74806208	+
ENSMUSG00000118499	AC160138.1	eukaryotic translation initiation factor 1 (Eif1) pseudogene	-2.29365	0.0197917	1.70352	0.047522	1.32311	down	2	0.375883	2	0.358976	0	0	12	1.35785	7	0.826161	6	1.12859	processed_pseudogene	12:3438515-3438889	+
ENSMUSG00000079222	AC132444.1		-1.2713	4.79564e-05	4.31915	0.000209382	3.67906	down	16	0.935809	22	1.22886	16	0.957017	72	2.5354	53	1.94665	41	2.4	protein_coding	GL456221.1:17591-30203	-
ENSMUSG00000032131	Abcg4	ATP binding cassette subfamily G member 4 [Source:MGI Symbol;Acc:MGI:1890594]	-1.5091	4.46428e-09	8.35025	3.37372e-08	7.47189	down	25	0.440599	20	0.336624	31	0.558724	97	1.02925	104	1.15101	73	1.28761	protein_coding	9:44273188-44288615	-
ENSMUSG00000027048	Abcb11	ATP-binding cassette, sub-family B (MDR/TAP), member 11 [Source:MGI Symbol;Acc:MGI:1351619]	-3.03009	0.0164615	1.78353	0.0405517	1.39199	down	1	0.0144039	1	0.013756	0	0	6	0.0520327	7	0.0633171	7	0.100911	protein_coding	2:69238282-69342616	-
ENSMUSG00000020620	Abca8b	ATP-binding cassette, sub-family A (ABC1), member 8b [Source:MGI Symbol;Acc:MGI:1351668]	1.0856	5.25349e-05	4.27955	0.000227855	3.64234	up	55	0.522201	61	0.553117	46	0.446648	33	0.18864	45	0.268307	20	0.190049	protein_coding	11:109932190-109995845	-
ENSMUSG00000015243	Abca1	ATP-binding cassette, sub-family A (ABC1), member 1 [Source:MGI Symbol;Acc:MGI:99607]	-3.56781	0	100	0	100	down	265	1.81999	319	2.09231	299	2.10003	5023	20.7698	5087	21.9396	3228	22.1879	protein_coding	4:53030787-53159895	-
ENSMUSG00000025375	Aatk	apoptosis-associated tyrosine kinase [Source:MGI Symbol;Acc:MGI:1197518]	2.98086	1.35083e-14	13.8694	1.72123e-13	12.7642	up	51	0.556837	50	0.521364	48	0.535959	9	0.0591625	8	0.0548519	7	0.076492	protein_coding	11:120007313-120047167	-
ENSMUSG00000042510	AA986860	expressed sequence AA986860 [Source:MGI Symbol;Acc:MGI:2138143]	-1.57587	9.35473e-05	4.02897	0.000388179	3.41097	down	9	0.218049	11	0.254516	10	0.247767	41	0.598054	34	0.517289	36	0.872918	protein_coding	1:130731976-130744622	+
ENSMUSG00000033213	AA467197	expressed sequence AA467197 [Source:MGI Symbol;Acc:MGI:3034182]	-2.0919	5.77979e-56	55.2381	3.90052e-54	53.4089	down	98	13.308	96	12.45	78	10.8321	511	41.7786	563	48.0108	389	52.8685	protein_coding	2:122636986-122641191	+
ENSMUSG00000054181	A930012O16Rik	RIKEN cDNA A930012O16 gene [Source:MGI Symbol;Acc:MGI:2442255]	1.98175	0.00326028	2.48675	0.00972804	2.01197	up	15	0.68603	9	0.393103	14	0.654805	10	0.275358	3	0.0861622	0	0	processed_transcript	2:57236227-57238508	-
ENSMUSG00000086725	A630052C17Rik	RIKEN cDNA A630052C17 gene [Source:MGI Symbol;Acc:MGI:2444673]	1.07441	0.00199017	2.70111	0.00623672	2.20504	up	41	1.31167	35	1.06935	29	0.948791	16	0.308181	35	0.703156	13	0.416239	processed_transcript	11:29170909-29173558	-
ENSMUSG00000067577	A430093F15Rik	RIKEN cDNA A430093F15 gene [Source:MGI Symbol;Acc:MGI:2685520]	-1.14255	1.83343e-05	4.73674	8.58304e-05	4.06636	down	36	1.19963	19	0.604658	32	1.0905	109	2.18684	96	2.0089	46	1.53413	processed_transcript	19:10740947-10786043	+
ENSMUSG00000096960	A230028O05Rik	RIKEN cDNA A230028O05 gene [Source:MGI Symbol;Acc:MGI:2442126]	-1.48038	5.71219e-72	71.2432	5.4147e-70	69.2664	down	262	6.61127	305	7.35014	309	7.97397	1165	17.6993	1218	19.3008	739	18.6633	lincRNA	16:25059639-25069058	+
ENSMUSG00000097493	9930014A18Rik	RIKEN cDNA 9930014A18 gene [Source:MGI Symbol;Acc:MGI:2444091]	1.34445	5.79498e-07	6.23695	3.42581e-06	5.46524	up	76	1.30135	48	0.784933	69	1.20826	44	0.453605	38	0.408608	17	0.291332	processed_transcript	15:60822271-60831793	+
ENSMUSG00000106164	9430085M18Rik	RIKEN cDNA 9430085M18 gene [Source:MGI Symbol;Acc:MGI:1924611]	1.33531	0.0148997	1.82682	0.0372582	1.42878	up	11	0.658115	14	0.799926	15	0.917768	6	0.216126	8	0.300568	6	0.35927	lincRNA	5:101703586-101705850	+
ENSMUSG00000097403	9230116N13Rik	RIKEN cDNA 9230116N13 gene [Source:MGI Symbol;Acc:MGI:2443255]	1.19247	0.00800032	2.09689	0.0215785	1.66598	up	20	0.672181	25	0.802432	19	0.653043	13	0.263054	21	0.44322	3	0.100911	processed_transcript	1:136411916-136415519	-
ENSMUSG00000051237	9230109A22Rik	RIKEN cDNA 9230109A22 gene [Source:MGI Symbol;Acc:MGI:2445011]	-4.24742	0.00602758	2.21986	0.0168063	1.77453	down	0	0	0	0	0	0	3	0.0686983	6	0.143309	4	0.152265	lincRNA	15:25137530-25238830	-
ENSMUSG00000092626	9130230N09Rik	RIKEN cDNA 9130230N09 gene [Source:MGI Symbol;Acc:MGI:1924921]	1.60568	0.0043248	2.36403	0.0125393	1.90173	up	18	1.91343	9	0.913684	16	1.73938	7	0.448007	6	0.400531	5	0.53195	processed_transcript	11:22858931-22861264	+
ENSMUSG00000117655	6720468P15Rik	RIKEN cDNA 6720468P15 gene [Source:MGI Symbol;Acc:MGI:1925323]	2.98473	0.0104363	1.98145	0.0273132	1.56363	up	12	0.530576	4	0.168903	2	0.0904333	2	0.0532405	1	0.0277658	0	0	lincRNA	19:57497390-57512784	+
ENSMUSG00000075585	6330403L08Rik	RIKEN cDNA 6330403L08 gene [Source:MGI Symbol;Acc:MGI:1917994]	2.16957	4.62352e-13	12.335	5.18258e-12	11.2855	up	64	0.816842	60	0.731344	60	0.783144	23	0.176739	22	0.176329	8	0.10219	antisense	5:138995056-139000577	+
ENSMUSG00000073755	5730409E04Rik	RIKEN cDNA 5730409E04Rik gene [Source:MGI Symbol;Acc:MGI:3609248]	1.39227	1.75505e-10	9.75571	1.54487e-09	8.81111	up	87	2.1246	89	2.07568	85	2.1228	55	0.808661	47	0.720775	26	0.635465	protein_coding	4:126609818-126614371	+
ENSMUSG00000112470	5330439M10Rik	RIKEN cDNA 5330439M10 gene [Source:MGI Symbol;Acc:MGI:1925487]	-1.27363	0.000177479	3.75085	0.000698626	3.15576	down	14	2.83533	15	2.90121	16	3.31381	52	6.34051	46	5.85028	39	7.90496	lincRNA	10:118112517-118124094	+
ENSMUSG00000042087	4933440N22Rik	RIKEN cDNA 4933440N22 gene [Source:MGI Symbol;Acc:MGI:1921721]	1.95715	0.000494485	3.30585	0.00177522	2.75075	up	16	0.57769	19	0.65515	15	0.553858	2	0.0434761	8	0.181388	6	0.216813	TEC	6:117905808-117907760	-
ENSMUSG00000085184	4933439K11Rik	RIKEN cDNA 4933439K11 gene [Source:MGI Symbol;Acc:MGI:1918569]	1.68516	0.000138721	3.85786	0.000558255	3.25317	up	23	2.70617	25	2.80918	25	3.00815	8	0.566713	8	0.591101	12	1.41309	processed_transcript	1:172538133-172558129	-
ENSMUSG00000086443	4933421A08Rik	RIKEN cDNA 4933421A08 gene [Source:MGI Symbol;Acc:MGI:1918347]	1.09781	7.13621e-09	8.14653	5.22471e-08	7.28194	up	96	4.13059	118	4.84881	110	4.84023	84	2.17603	66	1.78332	44	1.89476	processed_transcript	4:122961309-122963475	+
ENSMUSG00000097494	4933406C10Rik	RIKEN cDNA 4933406C10 gene [Source:MGI Symbol;Acc:MGI:1921326]	-1.08996	0.0153788	1.81308	0.0382929	1.41688	down	5	0.215793	10	0.412174	13	0.573778	32	0.831503	29	0.785977	16	0.691112	lincRNA	12:32919384-32953789	-
ENSMUSG00000111342	4933404K13Rik	RIKEN cDNA 4933404K13 gene [Source:MGI Symbol;Acc:MGI:1918268]	-3.62772	0.0121494	1.91545	0.0311894	1.50599	down	0	0	1	0.0858521	0	0	7	0.378863	6	0.338714	4	0.359881	lincRNA	10:43824200-43833392	+
ENSMUSG00000107195	4930589O11Rik	RIKEN cDNA 4930589O11 gene [Source:MGI Symbol;Acc:MGI:1925464]	1.91364	0.0111538	1.95258	0.0289051	1.53903	up	9	0.68946	8	0.585287	9	0.705085	3	0.138367	5	0.240536	1	0.0766702	TEC	5:65493096-65494015	+
ENSMUSG00000106269	4930580E04Rik	RIKEN cDNA 4930580E04 gene [Source:MGI Symbol;Acc:MGI:1923106]	-4.45705	0.00308138	2.51126	0.00924807	2.03395	down	0	0	0	0	0	0	7	0.430476	3	0.192429	5	0.511135	lincRNA	5:23387109-23388601	+
ENSMUSG00000096971	4930556M19Rik	RIKEN cDNA 4930556M19 gene [Source:MGI Symbol;Acc:MGI:1922509]	1.22812	0.00051591	3.28743	0.00184524	2.73395	up	27	0.771033	32	0.872714	34	0.992935	21	0.361056	19	0.340727	11	0.314385	processed_transcript	15:10714836-10790123	+
ENSMUSG00000029138	4930548H24Rik	RIKEN cDNA 4930548H24 gene [Source:MGI Symbol;Acc:MGI:1914906]	-1.28588	0.00588419	2.23031	0.016447	1.78391	down	9	0.231751	6	0.147551	9	0.237003	24	0.37208	26	0.420433	23	0.592744	protein_coding	5:31485740-31488476	+
ENSMUSG00000085521	4930526A20Rik	RIKEN cDNA 4930526A20 gene [Source:MGI Symbol;Acc:MGI:3612449]	-3.32704	7.18017e-12	11.1439	7.27736e-11	10.138	down	6	0.259747	5	0.20672	2	0.0885447	75	1.95482	53	1.44085	39	1.68976	transcribed_processed_pseudogene	17:28075050-28076677	-
ENSMUSG00000074039	4930520O04Rik	RIKEN cDNA 4930520O04 gene [Source:MGI Symbol;Acc:MGI:1922366]	1.65151	2.77715e-06	5.5564	1.48492e-05	4.8283	up	37	2.02933	35	1.83329	36	2.01923	15	0.495323	19	0.654408	10	0.548923	processed_transcript	9:114368303-114377229	+
ENSMUSG00000097592	4930500F10Rik	RIKEN cDNA 4930500F10 gene [Source:MGI Symbol;Acc:MGI:1922262]	1.04183	0.0140878	1.85116	0.0354877	1.44992	up	20	1.1516	20	1.0998	22	1.29547	10	0.346672	17	0.614703	11	0.633907	antisense	9:106247960-106249413	+
ENSMUSG00000115422	4930452G13Rik	RIKEN cDNA 4930452G13 gene [Source:MGI Symbol;Acc:MGI:1921239]	-4.04673	0.0112506	1.94882	0.029133	1.53562	down	0	0	0	0	0	0	6	0.0923118	4	0.0641895	2	0.0511505	lincRNA	14:79702920-79714464	+
ENSMUSG00000069873	4930438A08Rik	RIKEN cDNA 4930438A08 gene [Source:MGI Symbol;Acc:MGI:1921238]	1.51209	3.89466e-18	17.4095	6.4254e-17	16.1921	up	152	5.11834	157	5.04891	143	4.9244	65	1.31778	88	1.86085	49	1.65136	protein_coding	11:58274799-58294289	+
ENSMUSG00000026736	4930426L09Rik	RIKEN cDNA 4930426L09 gene [Source:MGI Symbol;Acc:MGI:1921879]	1.33443	0.000116463	3.93381	0.000475686	3.32268	up	31	1.49441	39	1.79549	32	1.57757	16	0.464379	20	0.605453	15	0.7237	bidirectional_promoter_lncRNA	2:18998343-18999804	+
ENSMUSG00000085704	4921531C22Rik	RIKEN cDNA 4921531C22 gene [Source:MGI Symbol;Acc:MGI:1913980]	1.39808	0.00244452	2.61181	0.00748604	2.12575	up	15	0.554946	21	0.741978	23	0.870201	12	0.267292	12	0.278795	5	0.185135	processed_transcript	2:179975993-179979013	+
ENSMUSG00000071181	3830408C21Rik	RIKEN cDNA 3830408C21 gene [Source:MGI Symbol;Acc:MGI:1917940]	1.09546	0.000756437	3.12123	0.00261044	2.58329	up	31	3.05998	38	3.58222	37	3.735	26	1.54517	20	1.23974	17	1.67944	processed_transcript	13:107022553-107055497	+
ENSMUSG00000085355	3010003L21Rik	RIKEN cDNA 3010003L21 gene [Source:MGI Symbol;Acc:MGI:1924094]	2.18774	0.0156716	1.80489	0.0389451	1.40955	up	7	0.282397	7	0.269694	7	0.288797	5	0.121444	0	0	1	0.0403758	antisense	6:148944867-148947129	+
ENSMUSG00000070282	3000002C10Rik	RIKEN cDNA 3000002C10 gene [Source:MGI Symbol;Acc:MGI:3036226]	1.00852	1.50238e-06	5.82322	8.37158e-06	5.07719	up	100	1.77214	76	1.28625	88	1.59483	72	0.768205	61	0.678848	36	0.638501	transcribed_processed_pseudogene	9:109827943-109832706	-
ENSMUSG00000097787	2700046G09Rik	RIKEN cDNA 2700046G09 gene [Source:MGI Symbol;Acc:MGI:1914438]	1.15007	0.000157793	3.80191	0.000628372	3.20178	up	42	1.79726	39	1.59382	43	1.88175	33	0.850199	24	0.644935	15	0.64241	bidirectional_promoter_lncRNA	19:32389216-32391190	+
ENSMUSG00000104891	2510017J16Rik	RIKEN cDNA 2510017J16 gene [Source:MGI Symbol;Acc:MGI:1913824]	-1.91343	7.50176e-05	4.12484	0.000316332	3.49986	down	5	0.279011	7	0.373045	6	0.342401	31	1.0415	33	1.1564	22	1.22867	antisense	5:3585112-3586374	+
ENSMUSG00000100017	2410022M11Rik	RIKEN cDNA 2410022M11 gene [Source:MGI Symbol;Acc:MGI:1917005]	2.29748	0.000145208	3.83801	0.000581648	3.23534	up	16	0.590084	18	0.633985	15	0.565741	3	0.0666133	9	0.208439	1	0.0369108	bidirectional_promoter_lncRNA	14:56811989-56813899	+
ENSMUSG00000097178	2310002F09Rik	RIKEN cDNA 2310002F09 gene [Source:MGI Symbol;Acc:MGI:1916779]	-1.54464	3.13868e-13	12.5033	3.57439e-12	11.4468	down	35	1.53499	39	1.63349	32	1.43523	151	3.98714	155	4.26888	90	3.9504	processed_transcript	7:43695209-43797958	-
ENSMUSG00000101268	2010310C07Rik	RIKEN cDNA 2010310C07 gene [Source:MGI Symbol;Acc:MGI:1919381]	-3.68776	0.012465	1.90431	0.0318698	1.49662	down	0	0	0	0	1	0.0856002	8	0.403161	10	0.525637	1	0.0837727	antisense	6:42370671-42381215	+
ENSMUSG00000078607	1810010H24Rik	RIKEN cDNA 1810010H24 gene [Source:MGI Symbol;Acc:MGI:1916316]	1.74355	0.00183261	2.73693	0.00578611	2.23761	up	15	0.630395	14	0.561904	15	0.644681	8	0.202422	6	0.158349	3	0.126184	protein_coding	11:107025681-107030443	+
ENSMUSG00000008307	1700109H08Rik	RIKEN cDNA 1700109H08 gene [Source:MGI Symbol;Acc:MGI:1924286]	-2.7399	1.32419e-88	87.8781	1.70987e-86	85.767	down	344	29.675	381	31.3884	401	35.376	4200	218.136	3106	168.259	2310	199.436	protein_coding	5:3571566-3584356	+
ENSMUSG00000097675	1700101I11Rik	RIKEN cDNA 1700101I11 gene [Source:MGI Symbol;Acc:MGI:1915180]	-1.15763	0.00073352	3.13459	0.00253991	2.59518	down	13	0.49048	16	0.576514	18	0.694516	42	0.954053	57	1.3505	34	1.28386	processed_transcript	6:129531950-129533817	-
ENSMUSG00000118506	1700094D03Rik	RIKEN cDNA 1700094D03 gene [Source:MGI Symbol;Acc:MGI:1920795]	-1.57791	2.78001e-14	13.556	3.46687e-13	12.4601	down	31	0.705464	40	0.869332	43	1.00072	174	2.38401	173	2.47231	92	2.09537	protein_coding	3:90062796-90068347	+
ENSMUSG00000084792	1700056N10Rik	RIKEN cDNA 1700056N10 gene [Source:MGI Symbol;Acc:MGI:1920642]	-1.00244	0.00550525	2.25922	0.0155068	1.80948	down	12	0.81087	19	1.22613	14	0.967455	53	2.15621	34	1.44276	28	1.8936	lincRNA	16:17047520-17049111	+
ENSMUSG00000099681	1700052K11Rik	RIKEN cDNA 1700052K11 gene [Source:MGI Symbol;Acc:MGI:1920681]	1.20619	0.000135096	3.86936	0.000544737	3.26381	up	44	0.83631	35	0.635324	40	0.777512	22	0.251758	23	0.274528	20	0.380456	antisense	11:105177726-105181433	-
ENSMUSG00000043629	1700019D03Rik	RIKEN cDNA 1700019D03 gene [Source:MGI Symbol;Acc:MGI:1914330]	1.2465	0.00122238	2.91279	0.00401719	2.39608	up	21	2.31981	27	2.84846	33	3.72804	18	1.19716	17	1.17931	9	0.99503	protein_coding	1:52922324-53020179	-
ENSMUSG00000085609	1700016P03Rik	RIKEN cDNA 1700016P03 gene [Source:MGI Symbol;Acc:MGI:1922792]	-1.34139	0.0204577	1.68914	0.0488975	1.31071	down	4	0.326666	5	0.389965	6	0.501103	15	0.737532	20	1.02569	13	1.06254	processed_transcript	11:75172560-75177633	+
ENSMUSG00000031927	1700012B09Rik	RIKEN cDNA 1700012B09 gene [Source:MGI Symbol;Acc:MGI:1916575]	-2.44315	6.50328e-22	21.1869	1.35684e-20	19.8675	down	17	1.86916	17	1.78508	24	2.69861	155	10.2606	144	9.94266	102	11.2242	protein_coding	9:14756587-14771030	-
ENSMUSG00000095040	1700001J03Rik	RIKEN cDNA 1700001J03 gene [Source:MGI Symbol;Acc:MGI:1916532]	-1.93452	0.00463852	2.33362	0.0133451	1.87468	down	4	0.358212	3	0.256574	2	0.183165	16	0.862672	14	0.78732	13	1.16515	protein_coding	5:146182441-146185304	-
ENSMUSG00000117315	1600022D10Rik	RIKEN cDNA 1600022D10 gene [Source:MGI Symbol;Acc:MGI:1920502]	1.42253	0.00238799	2.62197	0.0073362	2.13453	up	15	0.676807	23	0.991091	19	0.876717	9	0.24449	11	0.311681	7	0.316105	lincRNA	17:71144538-71181987	+
ENSMUSG00000094690	1600014C23Rik	RIKEN cDNA 1600014C23 gene [Source:MGI Symbol;Acc:MGI:1919490]	-2.0496	0.00145344	2.8376	0.00469376	2.32848	down	1	0.136058	4	0.519753	5	0.695708	19	1.55641	18	1.53795	15	2.04257	protein_coding	17:45732864-45733844	-
ENSMUSG00000096221	1500002C15Rik	RIKEN cDNA 1500002C15 gene [Source:MGI Symbol;Acc:MGI:1916196]	1.15369	6.01976e-08	7.22042	3.98217e-07	6.39988	up	83	2.67965	98	3.02162	80	2.64133	53	1.0302	52	1.05426	43	1.38941	antisense	4:155732545-155734727	-
ENSMUSG00000033688	1300017J02Rik	RIKEN cDNA 1300017J02 gene [Source:MGI Symbol;Acc:MGI:1919025]	-1.13837	0.00435958	2.36056	0.0126312	1.89855	down	14	0.432003	7	0.206286	14	0.441793	42	0.780285	38	0.736352	20	0.617658	protein_coding	9:103250521-103305082	-
