# Supplementary material for: Emapunil attenuates ulcerative colitis by suppressing Z-DNA binding protein 1 driven pyroptosis and pro-inflammatory polarization in macrophages
Source: Front Immunol. 2026 May 26;17:1813664. doi: 10.3389/fimmu.2026.1813664 (PMC13246352; doi:10.3389/fimmu.2026.1813664)
Supplement: Supplementary file 5 [file Table3.xlsx]

## Sheet: Path_Result
PathwayID	PathwayTerm	QGeneInPath	QGeneSum	BGGeneInPath	BGGeneSum	P-Value	FDR	Enrichment	(-log10P)
Path:04060	Cytokine-cytokine receptor interaction	34	315	292	8759	1.02342e-09	2.84512e-07	3.23773	8.98994
Path:04640	Hematopoietic cell lineage	14	315	94	8759	5.87025e-06	0.000815965	4.14137	5.23134
Path:05323	Rheumatoid arthritis	13	315	87	8759	1.22145e-05	0.00113187	4.15497	4.91313
Path:05144	Malaria	9	315	55	8759	0.000132601	0.00791506	4.55013	3.87745
Path:04061	Viral protein interaction with cytokine and cytokine receptor	12	315	95	8759	0.000142357	0.00791506	3.51238	3.84662
Path:05321	Inflammatory bowel disease	9	315	62	8759	0.000339231	0.0157177	4.03641	3.4695
Path:04668	TNF signaling pathway	12	315	113	8759	0.00072248	0.0286928	2.95289	3.14117
Path:00980	Metabolism of xenobiotics by cytochrome P450	9	315	72	8759	0.00103912	0.0361095	3.47579	2.98333
Path:04064	NF-kappa B signaling pathway	11	315	105	8759	0.0013351	0.0412398	2.91305	2.87449
Path:04940	Type I diabetes mellitus	8	315	65	8759	0.00216692	0.0568987	3.42232	2.66416
Path:04625	C-type lectin receptor signaling pathway	11	315	112	8759	0.00225139	0.0568987	2.73098	2.64755
Path:04978	Mineral absorption	7	315	53	8759	0.0027064	0.0626982	3.67254	2.56761
Path:04672	Intestinal immune network for IgA production	6	315	43	8759	0.00409106	0.0874858	3.87996	2.38816
Path:05146	Amoebiasis	10	315	107	8759	0.00503095	0.0933488	2.59872	2.29835
Path:00532	Glycosaminoglycan biosynthesis - chondroitin sulfate / dermatan sulfate	4	315	20	8759	0.00503681	0.0933488	5.56127	2.29784
Path:05134	Legionellosis	7	315	60	8759	0.00547628	0.0951503	3.24407	2.26151
Path:05418	Fluid shear stress and atherosclerosis	12	315	145	8759	0.00595086	0.0973141	2.30122	2.22542
Path:05200	Pathways in cancer	31	315	541	8759	0.00657212	0.101503	1.59334	2.18229
Path:00785	Lipoic acid metabolism	2	315	4	8759	0.00737251	0.107872	13.9032	2.13238
Path:04979	Cholesterol metabolism	6	315	49	8759	0.00784075	0.108986	3.40486	2.10564
Path:05164	Influenza A	13	315	173	8759	0.00947379	0.114063	2.08949	2.02348
Path:04010	MAPK signaling pathway	19	315	294	8759	0.00963632	0.114063	1.79701	2.01609
Path:04620	Toll-like receptor signaling pathway	9	315	100	8759	0.00968699	0.114063	2.50257	2.01381
Path:05143	African trypanosomiasis	5	315	37	8759	0.00987311	0.114063	3.75761	2.00555
Path:04015	Rap1 signaling pathway	15	315	214	8759	0.0102575	0.114063	1.94904	1.98896
Path:00480	Glutathione metabolism	7	315	70	8759	0.0125464	0.132116	2.78063	1.90148
Path:04658	Th1 and Th2 cell differentiation	8	315	88	8759	0.0135787	0.132116	2.52785	1.86714
Path:04216	Ferroptosis	5	315	40	8759	0.0136586	0.132116	3.47579	1.86459
Path:05166	Human T-cell leukemia virus 1 infection	16	315	242	8759	0.0137819	0.132116	1.83844	1.86069
Path:00730	Thiamine metabolism	3	315	15	8759	0.0151988	0.140843	5.56127	1.81819
Path:00983	Drug metabolism - other enzymes	8	315	91	8759	0.0163779	0.146873	2.44451	1.78574
Path:05332	Graft-versus-host disease	6	315	58	8759	0.0173606	0.15082	2.87652	1.76043
Path:04630	JAK-STAT signaling pathway	12	315	168	8759	0.0179493	0.150951	1.98617	1.74595
Path:04610	Complement and coagulation cascades	8	315	93	8759	0.0184616	0.150951	2.39194	1.73373
Path:05133	Pertussis	7	315	77	8759	0.0203729	0.161819	2.52785	1.69095
Path:05202	Transcriptional misregulation in cancer	14	315	215	8759	0.0230232	0.17779	1.81065	1.63783
Path:04623	Cytosolic DNA-sensing pathway	6	315	63	8759	0.0251341	0.188845	2.64822	1.59974
Path:05204	Chemical carcinogenesis - DNA adducts	8	315	100	8759	0.0272486	0.199345	2.22451	1.56466
Path:05152	Tuberculosis	12	315	180	8759	0.0289323	0.206235	1.85376	1.53862
Path:00400	Phenylalanine, tyrosine and tryptophan biosynthesis	2	315	8	8759	0.0312731	0.217348	6.95159	1.50483
Path:04659	Th17 cell differentiation	8	315	104	8759	0.0333981	0.226455	2.13895	1.47628
Path:04514	Cell adhesion molecules	11	315	167	8759	0.0383335	0.238523	1.83156	1.41642
Path:04512	ECM-receptor interaction	7	315	88	8759	0.0386601	0.238523	2.21187	1.41274
Path:05340	Primary immunodeficiency	4	315	36	8759	0.0391309	0.238523	3.08959	1.40748
Path:05140	Leishmaniasis	6	315	70	8759	0.0394678	0.238523	2.3834	1.40376
Path:00982	Drug metabolism - cytochrome P450	6	315	70	8759	0.0394678	0.238523	2.3834	1.40376
Path:04115	p53 signaling pathway	6	315	72	8759	0.044351	0.262332	2.3172	1.3531
Path:05330	Allograft rejection	5	315	58	8759	0.0566774	0.328257	2.3971	1.24659
Path:05310	Asthma	3	315	25	8759	0.0590872	0.335229	3.33676	1.22851
Path:04933	AGE-RAGE signaling pathway in diabetic complications	7	315	101	8759	0.0711554	0.388901	1.92717	1.14779
Path:00601	Glycosphingolipid biosynthesis - lacto and neolacto series	3	315	27	8759	0.0713452	0.388901	3.08959	1.14664
Path:04014	Ras signaling pathway	13	315	231	8759	0.073282	0.391777	1.56486	1.135
Path:00430	Taurine and hypotaurine metabolism	2	315	13	8759	0.0774495	0.400872	4.2779	1.11098
Path:00650	Butanoate metabolism	3	315	28	8759	0.0778673	0.400872	2.97925	1.10865
Path:05162	Measles	9	315	146	8759	0.0801746	0.405246	1.71409	1.09596
Path:04062	Chemokine signaling pathway	11	315	192	8759	0.0857233	0.425555	1.59307	1.0669
Path:00590	Arachidonic acid metabolism	6	315	86	8759	0.0887958	0.433074	1.93998	1.05161
Path:04151	PI3K-Akt signaling pathway	18	315	359	8759	0.0961353	0.454745	1.39419	1.01712
Path:04810	Regulation of actin cytoskeleton	12	315	219	8759	0.0965107	0.454745	1.52364	1.01542
Path:04931	Insulin resistance	7	315	110	8759	0.100972	0.460168	1.76949	0.995798
Path:05145	Toxoplasmosis	7	315	110	8759	0.100972	0.460168	1.76949	0.995798
Path:02010	ABC transporters	4	315	50	8759	0.104272	0.46409	2.22451	0.981831
Path:04145	Phagosome	10	315	177	8759	0.105236	0.46409	1.57098	0.977837
Path:04657	IL-17 signaling pathway	6	315	91	8759	0.10899	0.46409	1.83339	0.962612
Path:05410	Hypertrophic cardiomyopathy	6	315	91	8759	0.10899	0.46409	1.83339	0.962612
Path:00603	Glycosphingolipid biosynthesis - globo and isoglobo series	2	315	16	8759	0.111134	0.46409	3.47579	0.954153
Path:04621	NOD-like receptor signaling pathway	11	315	202	8759	0.111849	0.46409	1.51421	0.951368
Path:04066	HIF-1 signaling pathway	7	315	114	8759	0.116117	0.474713	1.70741	0.935105
Path:04350	TGF-beta signaling pathway	6	315	94	8759	0.122147	0.488801	1.77487	0.913119
Path:00910	Nitrogen metabolism	2	315	17	8759	0.123079	0.488801	3.27134	0.909814
Path:04662	B cell receptor signaling pathway	5	315	76	8759	0.137662	0.538749	1.82937	0.861187
Path:04713	Circadian entrainment	6	315	98	8759	0.14084	0.538749	1.70243	0.851273
Path:00280	Valine, leucine and isoleucine degradation	4	315	56	8759	0.14147	0.538749	1.98617	0.849336
Path:04380	Osteoclast differentiation	7	315	123	8759	0.1542	0.568133	1.58248	0.811917
Path:01524	Platinum drug resistance	5	315	79	8759	0.154508	0.568133	1.7599	0.81105
Path:00250	Alanine, aspartate and glutamate metabolism	3	315	38	8759	0.155317	0.568133	2.19524	0.808781
Path:00770	Pantothenate and CoA biosynthesis	2	315	20	8759	0.160526	0.573012	2.78063	0.794455
Path:04925	Aldosterone synthesis and secretion	6	315	102	8759	0.160773	0.573012	1.63567	0.793787
Path:00350	Tyrosine metabolism	3	315	39	8759	0.164069	0.576637	2.13895	0.784974
Path:05142	Chagas disease	6	315	103	8759	0.165939	0.576637	1.61979	0.780053
Path:04921	Oxytocin signaling pathway	8	315	153	8759	0.18569	0.632266	1.45393	0.731211
Path:00360	Phenylalanine metabolism	2	315	22	8759	0.186496	0.632266	2.52785	0.729331
Path:04913	Ovarian steroidogenesis	4	315	63	8759	0.190389	0.637688	1.76548	0.720359
Path:04928	Parathyroid hormone synthesis, secretion and action	6	315	108	8759	0.192778	0.638005	1.5448	0.714942
Path:00232	Caffeine metabolism	1	315	6	8759	0.197335	0.640383	4.63439	0.704796
Path:00514	Other types of O-glycan biosynthesis	3	315	43	8759	0.200407	0.640383	1.93998	0.698086
Path:04975	Fat digestion and absorption	3	315	43	8759	0.200407	0.640383	1.93998	0.698086
Path:00534	Glycosaminoglycan biosynthesis - heparan sulfate / heparin	2	315	24	8759	0.212995	0.666058	2.3172	0.671631
Path:03320	PPAR signaling pathway	5	315	89	8759	0.216089	0.666058	1.56215	0.665366
Path:04371	Apelin signaling pathway	7	315	136	8759	0.217812	0.666058	1.43121	0.661919
Path:04080	Neuroactive ligand-receptor interaction	16	315	358	8759	0.218026	0.666058	1.24274	0.661491
Path:05032	Morphine addiction	5	315	91	8759	0.229245	0.692718	1.52782	0.639701
Path:00340	Histidine metabolism	2	315	26	8759	0.239819	0.711279	2.13895	0.620116
Path:05222	Small cell lung cancer	5	315	93	8759	0.242626	0.711279	1.49497	0.615062
Path:04024	cAMP signaling pathway	10	315	215	8759	0.245953	0.711279	1.29332	0.609147
Path:04020	Calcium signaling pathway	11	315	240	8759	0.246163	0.711279	1.27446	0.608777
Path:05414	Dilated cardiomyopathy	5	315	94	8759	0.249395	0.711279	1.47906	0.603112
Path:04114	Oocyte meiosis	6	315	118	8759	0.25079	0.711279	1.41388	0.60069
Path:04966	Collecting duct acid secretion	2	315	27	8759	0.253297	0.711279	2.05973	0.596369
Path:04927	Cortisol synthesis and secretion	4	315	72	8759	0.259595	0.721675	1.5448	0.585703
Path:00512	Mucin type O-glycan biosynthesis	2	315	28	8759	0.266792	0.734338	1.98617	0.573827
Path:05320	Autoimmune thyroid disease	4	315	74	8759	0.275629	0.735719	1.50305	0.559675
Path:00380	Tryptophan metabolism	3	315	51	8759	0.277512	0.735719	1.63567	0.556719
Path:00062	Fatty acid elongation	2	315	29	8759	0.280285	0.735719	1.91768	0.552401
Path:04971	Gastric acid secretion	4	315	75	8759	0.283707	0.735719	1.48301	0.547129
Path:00071	Fatty acid degradation	3	315	52	8759	0.287392	0.735719	1.60421	0.541525
Path:00270	Cysteine and methionine metabolism	3	315	52	8759	0.287392	0.735719	1.60421	0.541525
Path:04072	Phospholipase D signaling pathway	7	315	149	8759	0.289113	0.735719	1.30634	0.538933
Path:04976	Bile secretion	5	315	100	8759	0.290911	0.735719	1.39032	0.53624
Path:05163	Human cytomegalovirus infection	11	315	251	8759	0.293241	0.735719	1.2186	0.532775
Path:01523	Antifolate resistance	2	315	30	8759	0.293758	0.735719	1.85376	0.53201
Path:04261	Adrenergic signaling in cardiomyocytes	7	315	152	8759	0.306326	0.749129	1.28056	0.513817
Path:04750	Inflammatory mediator regulation of TRP channels	6	315	127	8759	0.306608	0.749129	1.31369	0.513417
Path:00410	beta-Alanine metabolism	2	315	31	8759	0.307197	0.749129	1.79396	0.512584
Path:01240	Biosynthesis of cofactors	7	315	154	8759	0.317914	0.765271	1.26392	0.49769
Path:04926	Relaxin signaling pathway	6	315	129	8759	0.319322	0.765271	1.29332	0.495772
Path:04923	Regulation of lipolysis in adipocytes	3	315	56	8759	0.327113	0.777242	1.48963	0.485302
Path:05416	Viral myocarditis	4	315	83	8759	0.349247	0.822802	1.34007	0.456867
Path:00072	NA	1	315	12	8759	0.355827	0.831261	2.3172	0.448761
Path:00230	Purine metabolism	6	315	136	8759	0.364336	0.844045	1.22675	0.438498
Path:01212	Fatty acid metabolism	3	315	61	8759	0.376691	0.863681	1.36753	0.424014
Path:03450	Non-homologous end-joining	1	315	13	8759	0.379026	0.863681	2.13895	0.421331
Path:04724	Glutamatergic synapse	5	315	113	8759	0.383872	0.866587	1.23037	0.415814
Path:00561	Glycerolipid metabolism	3	315	62	8759	0.386535	0.866587	1.34547	0.412811
Path:05167	Kaposi sarcoma-associated herpesvirus infection	9	315	220	8759	0.394676	0.869959	1.13753	0.403759
Path:04727	GABAergic synapse	4	315	89	8759	0.39863	0.869959	1.24972	0.39943
Path:00533	Glycosaminoglycan biosynthesis - keratan sulfate	1	315	14	8759	0.401391	0.869959	1.98617	0.396432
Path:04270	Vascular smooth muscle contraction	6	315	142	8759	0.40319	0.869959	1.17492	0.394491
Path:04914	Progesterone-mediated oocyte maturation	4	315	90	8759	0.406815	0.869959	1.23584	0.390603
Path:04912	GnRH signaling pathway	4	315	90	8759	0.406815	0.869959	1.23584	0.390603
Path:00604	Glycosphingolipid biosynthesis - ganglio series	1	315	15	8759	0.422953	0.883645	1.85376	0.373708
Path:05169	Epstein-Barr virus infection	9	315	226	8759	0.425741	0.883645	1.10733	0.370854
Path:05168	Herpes simplex virus 1 infection	17	315	443	8759	0.426818	0.883645	1.06706	0.369757
Path:05225	Hepatocellular carcinoma	7	315	173	8759	0.43018	0.883645	1.12511	0.36635
Path:01522	Endocrine resistance	4	315	93	8759	0.431231	0.883645	1.19597	0.36529
Path:04720	Long-term potentiation	3	315	67	8759	0.435106	0.883645	1.24506	0.361405
Path:05224	Breast cancer	6	315	147	8759	0.435466	0.883645	1.13495	0.361046
Path:01100	Metabolic pathways	57	315	1546	8759	0.440223	0.886826	1.0252	0.356327
Path:05031	Amphetamine addiction	3	315	69	8759	0.454146	0.892514	1.20897	0.342804
Path:00830	Retinol metabolism	4	315	96	8759	0.455374	0.892514	1.1586	0.341632
Path:05205	Proteoglycans in cancer	8	315	205	8759	0.458196	0.892514	1.08513	0.338949
Path:04962	Vasopressin-regulated water reabsorption	2	315	43	8759	0.461302	0.892514	1.29332	0.336015
Path:05221	Acute myeloid leukemia	3	315	70	8759	0.463566	0.892514	1.1917	0.333888
Path:00450	Selenocompound metabolism	1	315	17	8759	0.463782	0.892514	1.63567	0.333686
Path:04218	Cellular senescence	7	315	179	8759	0.46552	0.892514	1.0874	0.332062
Path:04520	Adherens junction	3	315	71	8759	0.472916	0.894358	1.17492	0.325216
Path:04920	Adipocytokine signaling pathway	3	315	71	8759	0.472916	0.894358	1.17492	0.325216
Path:04152	AMPK signaling pathway	5	315	126	8759	0.476363	0.894789	1.10343	0.322062
Path:05218	Melanoma	3	315	72	8759	0.482191	0.899657	1.1586	0.316781
Path:04924	Renin secretion	3	315	75	8759	0.509537	0.934254	1.11225	0.292824
Path:04068	FoxO signaling pathway	5	315	131	8759	0.510815	0.934254	1.06131	0.291736
Path:04726	Serotonergic synapse	5	315	131	8759	0.510815	0.934254	1.06131	0.291736
Path:05030	Cocaine addiction	2	315	48	8759	0.519536	0.939659	1.1586	0.284385
Path:04721	Synaptic vesicle cycle	3	315	77	8759	0.527344	0.939659	1.08336	0.277906
Path:05412	Arrhythmogenic right ventricular cardiomyopathy	3	315	77	8759	0.527344	0.939659	1.08336	0.277906
Path:05171	Coronavirus disease - COVID-19	9	315	246	8759	0.527668	0.939659	1.01731	0.277639
Path:00520	Amino sugar and nucleotide sugar metabolism	2	315	49	8759	0.530671	0.939659	1.13495	0.275175
Path:00531	Glycosaminoglycan degradation	1	315	21	8759	0.537003	0.940137	1.32411	0.270024
Path:04728	Dopaminergic synapse	5	315	135	8759	0.537704	0.940137	1.02986	0.269457
Path:01521	EGFR tyrosine kinase inhibitor resistance	3	315	79	8759	0.544787	0.946028	1.05594	0.263773
Path:04974	Protein digestion and absorption	4	315	108	8759	0.54788	0.946028	1.02986	0.261315
Path:04964	Proximal tubule bicarbonate reclamation	1	315	22	8759	0.553693	0.950165	1.26392	0.256731
Path:00515	Mannose type O-glycan biosynthesis	1	315	23	8759	0.569784	0.965904	1.20897	0.24429
Path:04725	Cholinergic synapse	4	315	112	8759	0.576872	0.965904	0.993084	0.23892
Path:04260	Cardiac muscle contraction	3	315	83	8759	0.578527	0.965904	1.00505	0.237676
Path:04330	Notch signaling pathway	2	315	54	8759	0.583669	0.965904	1.02986	0.233833
Path:00330	Arginine and proline metabolism	2	315	54	8759	0.583669	0.965904	1.02986	0.233833
Path:04510	Focal adhesion	7	315	200	8759	0.583712	0.965904	0.973222	0.233801
Path:04972	Pancreatic secretion	4	315	114	8759	0.590969	0.971855	0.975661	0.228435
Path:04612	Antigen processing and presentation	3	315	85	8759	0.594798	0.971855	0.981401	0.225631
Path:04970	Salivary secretion	3	315	86	8759	0.602779	0.971855	0.969989	0.219842
Path:04911	Insulin secretion	3	315	86	8759	0.602779	0.971855	0.969989	0.219842
Path:05150	Staphylococcus aureus infection	4	315	116	8759	0.604787	0.971855	0.95884	0.218397
Path:00240	Pyrimidine metabolism	2	315	58	8759	0.622803	0.992852	0.95884	0.205649
Path:04392	Hippo signaling pathway - multiple species	1	315	27	8759	0.628568	0.992852	1.02986	0.201648
Path:04744	Phototransduction	1	315	27	8759	0.628568	0.992852	1.02986	0.201648
Path:04360	Axon guidance	6	315	180	8759	0.633249	0.994594	0.926878	0.198426
Path:05165	Human papillomavirus infection	12	315	357	8759	0.637766	0.995402	0.934667	0.195339
Path:04742	Taste transduction	3	315	91	8759	0.641114	0.995402	0.916693	0.193065
Path:04110	Cell cycle	4	315	122	8759	0.644505	0.995402	0.911684	0.190774
Path:04710	Circadian rhythm	1	315	29	8759	0.654884	1	0.95884	0.183835
Path:04611	Platelet activation	4	315	124	8759	0.657148	1	0.896979	0.182337
Path:04150	mTOR signaling pathway	5	315	156	8759	0.66603	1	0.891229	0.176506
Path:04929	GnRH secretion	2	315	63	8759	0.667654	1	0.882741	0.175448
Path:00310	Lysine degradation	2	315	63	8759	0.667654	1	0.882741	0.175448
Path:04390	Hippo signaling pathway	5	315	157	8759	0.671527	1	0.885553	0.172936
Path:00053	Ascorbate and aldarate metabolism	1	315	31	8759	0.679342	1	0.896979	0.167912
Path:00052	Galactose metabolism	1	315	32	8759	0.690914	1	0.868948	0.160576
Path:04664	Fc epsilon RI signaling pathway	2	315	66	8759	0.692443	1	0.842617	0.159616
Path:04934	Cushing syndrome	5	315	162	8759	0.698116	1	0.858221	0.156072
Path:05020	Prion disease	8	315	254	8759	0.699636	1	0.875791	0.155128
Path:04916	Melanogenesis	3	315	100	8759	0.703387	1	0.83419	0.152805
Path:05135	Yersinia infection	4	315	134	8759	0.715759	1	0.83004	0.145233
Path:04660	T cell receptor signaling pathway	3	315	102	8759	0.716052	1	0.817834	0.145056
Path:04622	RIG-I-like receptor signaling pathway	2	315	70	8759	0.723106	1	0.794467	0.140798
Path:00040	Pentose and glucuronate interconversions	1	315	35	8759	0.723194	1	0.794467	0.140745
Path:04217	Necroptosis	5	315	171	8759	0.74216	1	0.813051	0.129503
Path:05322	Systemic lupus erythematosus	4	315	139	8759	0.742176	1	0.800183	0.129493
Path:04910	Insulin signaling pathway	4	315	139	8759	0.742176	1	0.800183	0.129493
Path:05216	Thyroid cancer	1	315	37	8759	0.742823	1	0.751523	0.129114
Path:04550	Signaling pathways regulating pluripotency of stem cells	4	315	140	8759	0.74723	1	0.794467	0.126546
Path:04723	Retrograde endocannabinoid signaling	4	315	140	8759	0.74723	1	0.794467	0.126546
Path:05214	Glioma	2	315	74	8759	0.751154	1	0.751523	0.124271
Path:05033	Nicotine addiction	1	315	40	8759	0.769696	1	0.695159	0.113681
Path:00260	Glycine, serine and threonine metabolism	1	315	40	8759	0.769696	1	0.695159	0.113681
Path:00513	Various types of N-glycan biosynthesis	1	315	40	8759	0.769696	1	0.695159	0.113681
Path:04932	Non-alcoholic fatty liver disease	4	315	146	8759	0.775979	1	0.761818	0.11015
Path:05219	Bladder cancer	1	315	41	8759	0.778017	1	0.678204	0.109011
Path:00860	Porphyrin metabolism	1	315	42	8759	0.786038	1	0.662056	0.104557
Path:05226	Gastric cancer	4	315	150	8759	0.793676	1	0.741503	0.100357
Path:05203	Viral carcinogenesis	6	315	217	8759	0.798615	1	0.768839	0.0976626
Path:05132	Salmonella infection	7	315	250	8759	0.801293	1	0.778578	0.0962088
Path:04722	Neurotrophin signaling pathway	3	315	121	8759	0.816216	1	0.689414	0.0881947
Path:04540	Gap junction	2	315	86	8759	0.821062	1	0.646659	0.0856239
Path:04146	Peroxisome	2	315	86	8759	0.821062	1	0.646659	0.0856239
Path:04973	Carbohydrate digestion and absorption	1	315	48	8759	0.828445	1	0.579299	0.0817363
Path:04071	Sphingolipid signaling pathway	3	315	124	8759	0.828944	1	0.672734	0.081475
Path:04310	Wnt signaling pathway	4	315	160	8759	0.833035	1	0.695159	0.0793366
Path:05034	Alcoholism	5	315	196	8759	0.83941	1	0.709346	0.0760257
Path:00600	Sphingolipid metabolism	1	315	50	8759	0.840629	1	0.556127	0.0753958
Path:00510	N-Glycan biosynthesis	1	315	50	8759	0.840629	1	0.556127	0.0753958
Path:00140	Steroid hormone biosynthesis	2	315	91	8759	0.844608	1	0.611129	0.0733448
Path:03460	Fanconi anemia pathway	1	315	51	8759	0.846393	1	0.545223	0.0724279
Path:05160	Hepatitis C	4	315	164	8759	0.846935	1	0.678204	0.0721501
Path:05170	Human immunodeficiency virus 1 infection	6	315	233	8759	0.849511	1	0.716043	0.0708308
Path:04340	Hedgehog signaling pathway	1	315	52	8759	0.85195	1	0.534737	0.0695861
Path:05206	MicroRNAs in cancer	8	315	303	8759	0.859298	1	0.734161	0.0658563
Path:04070	Phosphatidylinositol signaling system	2	315	95	8759	0.861385	1	0.585397	0.0648027
Path:04210	Apoptosis	3	315	136	8759	0.872569	1	0.613375	0.0592004
Path:05215	Prostate cancer	2	315	99	8759	0.876492	1	0.561744	0.0572519
Path:04140	Autophagy - animal	3	315	138	8759	0.878801	1	0.604486	0.0561095
Path:03015	mRNA surveillance pathway	2	315	100	8759	0.880025	1	0.556127	0.0555049
Path:05213	Endometrial cancer	1	315	58	8759	0.881324	1	0.47942	0.0548645
Path:04370	VEGF signaling pathway	1	315	58	8759	0.881324	1	0.47942	0.0548645
Path:04922	Glucagon signaling pathway	2	315	104	8759	0.893244	1	0.534737	0.0490298
Path:04961	Endocrine and other factor-regulated calcium reabsorption	1	315	61	8759	0.893753	1	0.455842	0.0487823
Path:04213	Longevity regulating pathway - multiple species	1	315	62	8759	0.897601	1	0.44849	0.0469166
Path:05217	Basal cell carcinoma	1	315	63	8759	0.90131	1	0.441371	0.0451258
Path:04137	Mitophagy - animal	1	315	66	8759	0.911652	1	0.421308	0.0401709
Path:03008	Ribosome biogenesis in eukaryotes	2	315	113	8759	0.918198	1	0.492148	0.0370635
Path:05230	Central carbon metabolism in cancer	1	315	69	8759	0.920913	1	0.402991	0.0357812
Path:04144	Endocytosis	6	315	267	8759	0.923274	1	0.624862	0.0346693
Path:00562	Inositol phosphate metabolism	1	315	72	8759	0.929207	1	0.386199	0.0318877
Path:05223	Non-small cell lung cancer	1	315	72	8759	0.929207	1	0.386199	0.0318877
Path:04919	Thyroid hormone signaling pathway	2	315	120	8759	0.933707	1	0.463439	0.0297892
Path:04918	Thyroid hormone synthesis	1	315	74	8759	0.934248	1	0.375761	0.0295378
Path:05100	Bacterial invasion of epithelial cells	1	315	76	8759	0.938931	1	0.365873	0.0273662
Path:05220	Chronic myeloid leukemia	1	315	76	8759	0.938931	1	0.365873	0.0273662
Path:05212	Pancreatic cancer	1	315	76	8759	0.938931	1	0.365873	0.0273662
Path:05022	Pathways of neurodegeneration - multiple diseases	11	315	456	8759	0.94337	1	0.670767	0.0253181
Path:01230	Biosynthesis of amino acids	1	315	79	8759	0.94534	1	0.351979	0.0244119
Path:05010	Alzheimer disease	8	315	355	8759	0.94586	1	0.626622	0.0241734
Path:04141	Protein processing in endoplasmic reticulum	3	315	169	8759	0.946135	1	0.493604	0.024047
Path:04022	cGMP-PKG signaling pathway	3	315	171	8759	0.94898	1	0.487831	0.022743
Path:03013	Nucleocytoplasmic transport	3	315	172	8759	0.95035	1	0.484994	0.0221166
Path:04142	Lysosome	2	315	131	8759	0.952592	1	0.424524	0.021093
Path:04012	ErbB signaling pathway	1	315	83	8759	0.952854	1	0.335016	0.0209735
Path:05235	PD-L1 expression and PD-1 checkpoint pathway in cancer	1	315	88	8759	0.960815	1	0.315981	0.0173601
Path:05210	Colorectal cancer	1	315	88	8759	0.960815	1	0.315981	0.0173601
Path:04211	Longevity regulating pathway	1	315	90	8759	0.963611	1	0.308959	0.0160984
Path:05017	Spinocerebellar ataxia	2	315	141	8759	0.965212	1	0.394416	0.0153774
Path:04666	Fc gamma R-mediated phagocytosis	1	315	92	8759	0.966207	1	0.302243	0.0149297
Path:05012	Parkinson disease	4	315	233	8759	0.97098	1	0.477362	0.0127899
Path:00564	Glycerophospholipid metabolism	1	315	98	8759	0.97294	1	0.283738	0.0119138
Path:05231	Choline metabolism in cancer	1	315	98	8759	0.97294	1	0.283738	0.0119138
Path:04530	Tight junction	2	315	166	8759	0.984218	1	0.335016	0.00690875
Path:04714	Thermogenesis	3	315	215	8759	0.98526	1	0.387996	0.00644933
Path:04670	Leukocyte transendothelial migration	1	315	116	8759	0.986119	1	0.23971	0.00607066
Path:04935	Growth hormone synthesis, secretion and action	1	315	116	8759	0.986119	1	0.23971	0.00607066
Path:04650	Natural killer cell mediated cytotoxicity	1	315	117	8759	0.986625	1	0.237661	0.00584792
Path:00190	Oxidative phosphorylation	1	315	119	8759	0.987582	1	0.233667	0.00542673
Path:04915	Estrogen signaling pathway	1	315	134	8759	0.992889	1	0.20751	0.00309909
Path:03040	Spliceosome	1	315	134	8759	0.992889	1	0.20751	0.00309909
Path:05161	Hepatitis B	1	315	163	8759	0.997587	1	0.170591	0.00104918
Path:03010	Ribosome	1	315	175	8759	0.998459	1	0.158893	0.000669836
Path:05016	Huntington disease	2	315	286	8759	0.999715	1	0.19445	0.000123663
Path:05014	Amyotrophic lateral sclerosis	3	315	352	8759	0.999793	1	0.236986	9.00905e-05
Path:04740	Olfactory transduction	8	315	1157	8759	1	1	0.192265	1.23569e-12

## Sheet: Path2Gene
PathwayID	PathwayTerm	QueryID	Symbol	Description	P-Value	FDR	Enrichment
Path:04060	Cytokine-cytokine receptor interaction	ENSMUSG00000024810	Il33	interleukin 33 [Source:MGI Symbol;Acc:MGI:1924375]	1.02342e-09	2.84512e-07	3.23773
Path:04060	Cytokine-cytokine receptor interaction	ENSMUSG00000034394	Lif	leukemia inhibitory factor [Source:MGI Symbol;Acc:MGI:96787]	1.02342e-09	2.84512e-07	3.23773
Path:04060	Cytokine-cytokine receptor interaction	ENSMUSG00000031779	Ccl22	chemokine (C-C motif) ligand 22 [Source:MGI Symbol;Acc:MGI:1306779]	1.02342e-09	2.84512e-07	3.23773
Path:04060	Cytokine-cytokine receptor interaction	ENSMUSG00000027398	Il1b	interleukin 1 beta [Source:MGI Symbol;Acc:MGI:96543]	1.02342e-09	2.84512e-07	3.23773
Path:04060	Cytokine-cytokine receptor interaction	ENSMUSG00000035042	Ccl5	chemokine (C-C motif) ligand 5 [Source:MGI Symbol;Acc:MGI:98262]	1.02342e-09	2.84512e-07	3.23773
Path:04060	Cytokine-cytokine receptor interaction	ENSMUSG00000027399	Il1a	interleukin 1 alpha [Source:MGI Symbol;Acc:MGI:96542]	1.02342e-09	2.84512e-07	3.23773
Path:04060	Cytokine-cytokine receptor interaction	ENSMUSG00000017652	Cd40	CD40 antigen [Source:MGI Symbol;Acc:MGI:88336]	1.02342e-09	2.84512e-07	3.23773
Path:04060	Cytokine-cytokine receptor interaction	ENSMUSG00000010142	Tnfrsf13b	tumor necrosis factor receptor superfamily, member 13b [Source:MGI Symbol;Acc:MGI:1889411]	1.02342e-09	2.84512e-07	3.23773
Path:04060	Cytokine-cytokine receptor interaction	ENSMUSG00000038067	Csf3	colony stimulating factor 3 (granulocyte) [Source:MGI Symbol;Acc:MGI:1339751]	1.02342e-09	2.84512e-07	3.23773
Path:04060	Cytokine-cytokine receptor interaction	ENSMUSG00000025746	Il6	interleukin 6 [Source:MGI Symbol;Acc:MGI:96559]	1.02342e-09	2.84512e-07	3.23773
Path:04060	Cytokine-cytokine receptor interaction	ENSMUSG00000026069	Il1rl1	interleukin 1 receptor-like 1 [Source:MGI Symbol;Acc:MGI:98427]	1.02342e-09	2.84512e-07	3.23773
Path:04060	Cytokine-cytokine receptor interaction	ENSMUSG00000028965	Tnfrsf9	tumor necrosis factor receptor superfamily, member 9 [Source:MGI Symbol;Acc:MGI:1101059]	1.02342e-09	2.84512e-07	3.23773
Path:04060	Cytokine-cytokine receptor interaction	ENSMUSG00000039217	Il18	interleukin 18 [Source:MGI Symbol;Acc:MGI:107936]	1.02342e-09	2.84512e-07	3.23773
Path:04060	Cytokine-cytokine receptor interaction	ENSMUSG00000044701	Il27	interleukin 27 [Source:MGI Symbol;Acc:MGI:2384409]	1.02342e-09	2.84512e-07	3.23773
Path:04060	Cytokine-cytokine receptor interaction	ENSMUSG00000004371	Il11	interleukin 11 [Source:MGI Symbol;Acc:MGI:107613]	1.02342e-09	2.84512e-07	3.23773
Path:04060	Cytokine-cytokine receptor interaction	ENSMUSG00000031712	Il15	interleukin 15 [Source:MGI Symbol;Acc:MGI:103014]	1.02342e-09	2.84512e-07	3.23773
Path:04060	Cytokine-cytokine receptor interaction	ENSMUSG00000037944	Ccr7	chemokine (C-C motif) receptor 7 [Source:MGI Symbol;Acc:MGI:103011]	1.02342e-09	2.84512e-07	3.23773
Path:04060	Cytokine-cytokine receptor interaction	ENSMUSG00000026770	Il2ra	interleukin 2 receptor, alpha chain [Source:MGI Symbol;Acc:MGI:96549]	1.02342e-09	2.84512e-07	3.23773
Path:04060	Cytokine-cytokine receptor interaction	ENSMUSG00000004296	Il12b	interleukin 12b [Source:MGI Symbol;Acc:MGI:96540]	1.02342e-09	2.84512e-07	3.23773
Path:04060	Cytokine-cytokine receptor interaction	ENSMUSG00000060183	Cxcl11	chemokine (C-X-C motif) ligand 11 [Source:MGI Symbol;Acc:MGI:1860203]	1.02342e-09	2.84512e-07	3.23773
Path:04060	Cytokine-cytokine receptor interaction	ENSMUSG00000050232	Cxcr3	chemokine (C-X-C motif) receptor 3 [Source:MGI Symbol;Acc:MGI:1277207]	1.02342e-09	2.84512e-07	3.23773
Path:04060	Cytokine-cytokine receptor interaction	ENSMUSG00000024379	Tslp	thymic stromal lymphopoietin [Source:MGI Symbol;Acc:MGI:1855696]	1.02342e-09	2.84512e-07	3.23773
Path:04060	Cytokine-cytokine receptor interaction	ENSMUSG00000057722	Lepr	leptin receptor [Source:MGI Symbol;Acc:MGI:104993]	1.02342e-09	2.84512e-07	3.23773
Path:04060	Cytokine-cytokine receptor interaction	ENSMUSG00000008318	Relt	RELT tumor necrosis factor receptor [Source:MGI Symbol;Acc:MGI:2443373]	1.02342e-09	2.84512e-07	3.23773
Path:04060	Cytokine-cytokine receptor interaction	ENSMUSG00000050395	Tnfsf15	tumor necrosis factor (ligand) superfamily, member 15 [Source:MGI Symbol;Acc:MGI:2180140]	1.02342e-09	2.84512e-07	3.23773
Path:04060	Cytokine-cytokine receptor interaction	ENSMUSG00000097328	Tnfsf12	tumor necrosis factor (ligand) superfamily, member 12 [Source:MGI Symbol;Acc:MGI:1196259]	1.02342e-09	2.84512e-07	3.23773
Path:04060	Cytokine-cytokine receptor interaction	ENSMUSG00000018916	Csf2	colony stimulating factor 2 (granulocyte-macrophage) [Source:MGI Symbol;Acc:MGI:1339752]	1.02342e-09	2.84512e-07	3.23773
Path:04060	Cytokine-cytokine receptor interaction	ENSMUSG00000030745	Il21r	interleukin 21 receptor [Source:MGI Symbol;Acc:MGI:1890475]	1.02342e-09	2.84512e-07	3.23773
Path:04060	Cytokine-cytokine receptor interaction	ENSMUSG00000026072	Il1r1	interleukin 1 receptor, type I [Source:MGI Symbol;Acc:MGI:96545]	1.02342e-09	2.84512e-07	3.23773
Path:04060	Cytokine-cytokine receptor interaction	ENSMUSG00000026070	Il18r1	interleukin 18 receptor 1 [Source:MGI Symbol;Acc:MGI:105383]	1.02342e-09	2.84512e-07	3.23773
Path:04060	Cytokine-cytokine receptor interaction	ENSMUSG00000029379	Cxcl3	chemokine (C-X-C motif) ligand 3 [Source:MGI Symbol;Acc:MGI:3037818]	1.02342e-09	2.84512e-07	3.23773
Path:04060	Cytokine-cytokine receptor interaction	ENSMUSG00000041324	Inhba	inhibin beta-A [Source:MGI Symbol;Acc:MGI:96570]	1.02342e-09	2.84512e-07	3.23773
Path:04060	Cytokine-cytokine receptor interaction	ENSMUSG00000044244	Il20rb	interleukin 20 receptor beta [Source:MGI Symbol;Acc:MGI:2143266]	1.02342e-09	2.84512e-07	3.23773
Path:04060	Cytokine-cytokine receptor interaction	ENSMUSG00000026573	Xcl1	chemokine (C motif) ligand 1 [Source:MGI Symbol;Acc:MGI:104593]	1.02342e-09	2.84512e-07	3.23773
Path:04640	Hematopoietic cell lineage	ENSMUSG00000027398	Il1b	interleukin 1 beta [Source:MGI Symbol;Acc:MGI:96543]	5.87025e-06	0.000815965	4.14137
Path:04640	Hematopoietic cell lineage	ENSMUSG00000027399	Il1a	interleukin 1 alpha [Source:MGI Symbol;Acc:MGI:96542]	5.87025e-06	0.000815965	4.14137
Path:04640	Hematopoietic cell lineage	ENSMUSG00000002944	Cd36	CD36 molecule [Source:MGI Symbol;Acc:MGI:107899]	5.87025e-06	0.000815965	4.14137
Path:04640	Hematopoietic cell lineage	ENSMUSG00000051439	Cd14	CD14 antigen [Source:MGI Symbol;Acc:MGI:88318]	5.87025e-06	0.000815965	4.14137
Path:04640	Hematopoietic cell lineage	ENSMUSG00000038067	Csf3	colony stimulating factor 3 (granulocyte) [Source:MGI Symbol;Acc:MGI:1339751]	5.87025e-06	0.000815965	4.14137
Path:04640	Hematopoietic cell lineage	ENSMUSG00000025746	Il6	interleukin 6 [Source:MGI Symbol;Acc:MGI:96559]	5.87025e-06	0.000815965	4.14137
Path:04640	Hematopoietic cell lineage	ENSMUSG00000004371	Il11	interleukin 11 [Source:MGI Symbol;Acc:MGI:107613]	5.87025e-06	0.000815965	4.14137
Path:04640	Hematopoietic cell lineage	ENSMUSG00000034664	Itga2b	integrin alpha 2b [Source:MGI Symbol;Acc:MGI:96601]	5.87025e-06	0.000815965	4.14137
Path:04640	Hematopoietic cell lineage	ENSMUSG00000026770	Il2ra	interleukin 2 receptor, alpha chain [Source:MGI Symbol;Acc:MGI:96549]	5.87025e-06	0.000815965	4.14137
Path:04640	Hematopoietic cell lineage	ENSMUSG00000032093	Cd3e	CD3 antigen, epsilon polypeptide [Source:MGI Symbol;Acc:MGI:88332]	5.87025e-06	0.000815965	4.14137
Path:04640	Hematopoietic cell lineage	ENSMUSG00000018916	Csf2	colony stimulating factor 2 (granulocyte-macrophage) [Source:MGI Symbol;Acc:MGI:1339752]	5.87025e-06	0.000815965	4.14137
Path:04640	Hematopoietic cell lineage	ENSMUSG00000026072	Il1r1	interleukin 1 receptor, type I [Source:MGI Symbol;Acc:MGI:96545]	5.87025e-06	0.000815965	4.14137
Path:04640	Hematopoietic cell lineage	ENSMUSG00000024334	H2-Oa	histocompatibility 2, O region alpha locus [Source:MGI Symbol;Acc:MGI:95924]	5.87025e-06	0.000815965	4.14137
Path:04640	Hematopoietic cell lineage	ENSMUSG00000037548	H2-DMb2	histocompatibility 2, class II, locus Mb2 [Source:MGI Symbol;Acc:MGI:95923]	5.87025e-06	0.000815965	4.14137
Path:05323	Rheumatoid arthritis	ENSMUSG00000027398	Il1b	interleukin 1 beta [Source:MGI Symbol;Acc:MGI:96543]	1.22145e-05	0.00113187	4.15497
Path:05323	Rheumatoid arthritis	ENSMUSG00000035042	Ccl5	chemokine (C-C motif) ligand 5 [Source:MGI Symbol;Acc:MGI:98262]	1.22145e-05	0.00113187	4.15497
Path:05323	Rheumatoid arthritis	ENSMUSG00000027399	Il1a	interleukin 1 alpha [Source:MGI Symbol;Acc:MGI:96542]	1.22145e-05	0.00113187	4.15497
Path:05323	Rheumatoid arthritis	ENSMUSG00000025746	Il6	interleukin 6 [Source:MGI Symbol;Acc:MGI:96559]	1.22145e-05	0.00113187	4.15497
Path:05323	Rheumatoid arthritis	ENSMUSG00000039217	Il18	interleukin 18 [Source:MGI Symbol;Acc:MGI:107936]	1.22145e-05	0.00113187	4.15497
Path:05323	Rheumatoid arthritis	ENSMUSG00000004371	Il11	interleukin 11 [Source:MGI Symbol;Acc:MGI:107613]	1.22145e-05	0.00113187	4.15497
Path:05323	Rheumatoid arthritis	ENSMUSG00000031712	Il15	interleukin 15 [Source:MGI Symbol;Acc:MGI:103014]	1.22145e-05	0.00113187	4.15497
Path:05323	Rheumatoid arthritis	ENSMUSG00000028111	Ctsk	cathepsin K [Source:MGI Symbol;Acc:MGI:107823]	1.22145e-05	0.00113187	4.15497
Path:05323	Rheumatoid arthritis	ENSMUSG00000018916	Csf2	colony stimulating factor 2 (granulocyte-macrophage) [Source:MGI Symbol;Acc:MGI:1339752]	1.22145e-05	0.00113187	4.15497
Path:05323	Rheumatoid arthritis	ENSMUSG00000020566	Atp6v1c2	ATPase, H+ transporting, lysosomal V1 subunit C2 [Source:MGI Symbol;Acc:MGI:1916025]	1.22145e-05	0.00113187	4.15497
Path:05323	Rheumatoid arthritis	ENSMUSG00000029379	Cxcl3	chemokine (C-X-C motif) ligand 3 [Source:MGI Symbol;Acc:MGI:3037818]	1.22145e-05	0.00113187	4.15497
Path:05323	Rheumatoid arthritis	ENSMUSG00000024334	H2-Oa	histocompatibility 2, O region alpha locus [Source:MGI Symbol;Acc:MGI:95924]	1.22145e-05	0.00113187	4.15497
Path:05323	Rheumatoid arthritis	ENSMUSG00000037548	H2-DMb2	histocompatibility 2, class II, locus Mb2 [Source:MGI Symbol;Acc:MGI:95923]	1.22145e-05	0.00113187	4.15497
Path:05144	Malaria	ENSMUSG00000027398	Il1b	interleukin 1 beta [Source:MGI Symbol;Acc:MGI:96543]	0.000132601	0.00791506	4.55013
Path:05144	Malaria	ENSMUSG00000002944	Cd36	CD36 molecule [Source:MGI Symbol;Acc:MGI:107899]	0.000132601	0.00791506	4.55013
Path:05144	Malaria	ENSMUSG00000017652	Cd40	CD40 antigen [Source:MGI Symbol;Acc:MGI:88336]	0.000132601	0.00791506	4.55013
Path:05144	Malaria	ENSMUSG00000038067	Csf3	colony stimulating factor 3 (granulocyte) [Source:MGI Symbol;Acc:MGI:1339751]	0.000132601	0.00791506	4.55013
Path:05144	Malaria	ENSMUSG00000025746	Il6	interleukin 6 [Source:MGI Symbol;Acc:MGI:96559]	0.000132601	0.00791506	4.55013
Path:05144	Malaria	ENSMUSG00000040152	Thbs1	thrombospondin 1 [Source:MGI Symbol;Acc:MGI:98737]	0.000132601	0.00791506	4.55013
Path:05144	Malaria	ENSMUSG00000039217	Il18	interleukin 18 [Source:MGI Symbol;Acc:MGI:107936]	0.000132601	0.00791506	4.55013
Path:05144	Malaria	ENSMUSG00000026582	Sele	selectin, endothelial cell [Source:MGI Symbol;Acc:MGI:98278]	0.000132601	0.00791506	4.55013
Path:05144	Malaria	ENSMUSG00000090523	Gypc	glycophorin C [Source:MGI Symbol;Acc:MGI:1098566]	0.000132601	0.00791506	4.55013
Path:04061	Viral protein interaction with cytokine and cytokine receptor	ENSMUSG00000031779	Ccl22	chemokine (C-C motif) ligand 22 [Source:MGI Symbol;Acc:MGI:1306779]	0.000142357	0.00791506	3.51238
Path:04061	Viral protein interaction with cytokine and cytokine receptor	ENSMUSG00000035042	Ccl5	chemokine (C-C motif) ligand 5 [Source:MGI Symbol;Acc:MGI:98262]	0.000142357	0.00791506	3.51238
Path:04061	Viral protein interaction with cytokine and cytokine receptor	ENSMUSG00000025746	Il6	interleukin 6 [Source:MGI Symbol;Acc:MGI:96559]	0.000142357	0.00791506	3.51238
Path:04061	Viral protein interaction with cytokine and cytokine receptor	ENSMUSG00000039217	Il18	interleukin 18 [Source:MGI Symbol;Acc:MGI:107936]	0.000142357	0.00791506	3.51238
Path:04061	Viral protein interaction with cytokine and cytokine receptor	ENSMUSG00000037944	Ccr7	chemokine (C-C motif) receptor 7 [Source:MGI Symbol;Acc:MGI:103011]	0.000142357	0.00791506	3.51238
Path:04061	Viral protein interaction with cytokine and cytokine receptor	ENSMUSG00000026770	Il2ra	interleukin 2 receptor, alpha chain [Source:MGI Symbol;Acc:MGI:96549]	0.000142357	0.00791506	3.51238
Path:04061	Viral protein interaction with cytokine and cytokine receptor	ENSMUSG00000060183	Cxcl11	chemokine (C-X-C motif) ligand 11 [Source:MGI Symbol;Acc:MGI:1860203]	0.000142357	0.00791506	3.51238
Path:04061	Viral protein interaction with cytokine and cytokine receptor	ENSMUSG00000050232	Cxcr3	chemokine (C-X-C motif) receptor 3 [Source:MGI Symbol;Acc:MGI:1277207]	0.000142357	0.00791506	3.51238
Path:04061	Viral protein interaction with cytokine and cytokine receptor	ENSMUSG00000026070	Il18r1	interleukin 18 receptor 1 [Source:MGI Symbol;Acc:MGI:105383]	0.000142357	0.00791506	3.51238
Path:04061	Viral protein interaction with cytokine and cytokine receptor	ENSMUSG00000029379	Cxcl3	chemokine (C-X-C motif) ligand 3 [Source:MGI Symbol;Acc:MGI:3037818]	0.000142357	0.00791506	3.51238
Path:04061	Viral protein interaction with cytokine and cytokine receptor	ENSMUSG00000044244	Il20rb	interleukin 20 receptor beta [Source:MGI Symbol;Acc:MGI:2143266]	0.000142357	0.00791506	3.51238
Path:04061	Viral protein interaction with cytokine and cytokine receptor	ENSMUSG00000026573	Xcl1	chemokine (C motif) ligand 1 [Source:MGI Symbol;Acc:MGI:104593]	0.000142357	0.00791506	3.51238
Path:05321	Inflammatory bowel disease	ENSMUSG00000027398	Il1b	interleukin 1 beta [Source:MGI Symbol;Acc:MGI:96543]	0.000339231	0.0157177	4.03641
Path:05321	Inflammatory bowel disease	ENSMUSG00000027399	Il1a	interleukin 1 alpha [Source:MGI Symbol;Acc:MGI:96542]	0.000339231	0.0157177	4.03641
Path:05321	Inflammatory bowel disease	ENSMUSG00000025746	Il6	interleukin 6 [Source:MGI Symbol;Acc:MGI:96559]	0.000339231	0.0157177	4.03641
Path:05321	Inflammatory bowel disease	ENSMUSG00000039217	Il18	interleukin 18 [Source:MGI Symbol;Acc:MGI:107936]	0.000339231	0.0157177	4.03641
Path:05321	Inflammatory bowel disease	ENSMUSG00000004296	Il12b	interleukin 12b [Source:MGI Symbol;Acc:MGI:96540]	0.000339231	0.0157177	4.03641
Path:05321	Inflammatory bowel disease	ENSMUSG00000030745	Il21r	interleukin 21 receptor [Source:MGI Symbol;Acc:MGI:1890475]	0.000339231	0.0157177	4.03641
Path:05321	Inflammatory bowel disease	ENSMUSG00000026070	Il18r1	interleukin 18 receptor 1 [Source:MGI Symbol;Acc:MGI:105383]	0.000339231	0.0157177	4.03641
Path:05321	Inflammatory bowel disease	ENSMUSG00000024334	H2-Oa	histocompatibility 2, O region alpha locus [Source:MGI Symbol;Acc:MGI:95924]	0.000339231	0.0157177	4.03641
Path:05321	Inflammatory bowel disease	ENSMUSG00000037548	H2-DMb2	histocompatibility 2, class II, locus Mb2 [Source:MGI Symbol;Acc:MGI:95923]	0.000339231	0.0157177	4.03641
Path:04668	TNF signaling pathway	ENSMUSG00000034394	Lif	leukemia inhibitory factor [Source:MGI Symbol;Acc:MGI:96787]	0.00072248	0.0286928	2.95289
Path:04668	TNF signaling pathway	ENSMUSG00000027398	Il1b	interleukin 1 beta [Source:MGI Symbol;Acc:MGI:96543]	0.00072248	0.0286928	2.95289
Path:04668	TNF signaling pathway	ENSMUSG00000032487	Ptgs2	prostaglandin-endoperoxide synthase 2 [Source:MGI Symbol;Acc:MGI:97798]	0.00072248	0.0286928	2.95289
Path:04668	TNF signaling pathway	ENSMUSG00000035042	Ccl5	chemokine (C-C motif) ligand 5 [Source:MGI Symbol;Acc:MGI:98262]	0.00072248	0.0286928	2.95289
Path:04668	TNF signaling pathway	ENSMUSG00000025746	Il6	interleukin 6 [Source:MGI Symbol;Acc:MGI:96559]	0.00072248	0.0286928	2.95289
Path:04668	TNF signaling pathway	ENSMUSG00000031712	Il15	interleukin 15 [Source:MGI Symbol;Acc:MGI:103014]	0.00072248	0.0286928	2.95289
Path:04668	TNF signaling pathway	ENSMUSG00000021367	Edn1	endothelin 1 [Source:MGI Symbol;Acc:MGI:95283]	0.00072248	0.0286928	2.95289
Path:04668	TNF signaling pathway	ENSMUSG00000000957	Mmp14	matrix metallopeptidase 14 (membrane-inserted) [Source:MGI Symbol;Acc:MGI:101900]	0.00072248	0.0286928	2.95289
Path:04668	TNF signaling pathway	ENSMUSG00000018916	Csf2	colony stimulating factor 2 (granulocyte-macrophage) [Source:MGI Symbol;Acc:MGI:1339752]	0.00072248	0.0286928	2.95289
Path:04668	TNF signaling pathway	ENSMUSG00000026070	Il18r1	interleukin 18 receptor 1 [Source:MGI Symbol;Acc:MGI:105383]	0.00072248	0.0286928	2.95289
Path:04668	TNF signaling pathway	ENSMUSG00000029379	Cxcl3	chemokine (C-X-C motif) ligand 3 [Source:MGI Symbol;Acc:MGI:3037818]	0.00072248	0.0286928	2.95289
Path:04668	TNF signaling pathway	ENSMUSG00000026582	Sele	selectin, endothelial cell [Source:MGI Symbol;Acc:MGI:98278]	0.00072248	0.0286928	2.95289
Path:00980	Metabolism of xenobiotics by cytochrome P450	ENSMUSG00000025068	Gsto1	glutathione S-transferase omega 1 [Source:MGI Symbol;Acc:MGI:1342273]	0.00103912	0.0361095	3.47579
Path:00980	Metabolism of xenobiotics by cytochrome P450	ENSMUSG00000009093	Gstt4	glutathione S-transferase, theta 4 [Source:MGI Symbol;Acc:MGI:1923136]	0.00103912	0.0361095	3.47579
Path:00980	Metabolism of xenobiotics by cytochrome P450	ENSMUSG00000001665	Gstt3	glutathione S-transferase, theta 3 [Source:MGI Symbol;Acc:MGI:2143526]	0.00103912	0.0361095	3.47579
Path:00980	Metabolism of xenobiotics by cytochrome P450	ENSMUSG00000058135	Gstm1	glutathione S-transferase, mu 1 [Source:MGI Symbol;Acc:MGI:95860]	0.00103912	0.0361095	3.47579
Path:00980	Metabolism of xenobiotics by cytochrome P450	ENSMUSG00000022947	Cbr3	carbonyl reductase 3 [Source:MGI Symbol;Acc:MGI:1309992]	0.00103912	0.0361095	3.47579
Path:00980	Metabolism of xenobiotics by cytochrome P450	ENSMUSG00000038776	Ephx1	epoxide hydrolase 1, microsomal [Source:MGI Symbol;Acc:MGI:95405]	0.00103912	0.0361095	3.47579
Path:00980	Metabolism of xenobiotics by cytochrome P450	ENSMUSG00000025150	Cbr2	carbonyl reductase 2 [Source:MGI Symbol;Acc:MGI:107200]	0.00103912	0.0361095	3.47579
Path:00980	Metabolism of xenobiotics by cytochrome P450	ENSMUSG00000090145	Ugt1a6b	UDP glucuronosyltransferase 1 family, polypeptide A6B [Source:MGI Symbol;Acc:MGI:3580629]	0.00103912	0.0361095	3.47579
Path:00980	Metabolism of xenobiotics by cytochrome P450	ENSMUSG00000025069	Gsto2	glutathione S-transferase omega 2 [Source:MGI Symbol;Acc:MGI:1915464]	0.00103912	0.0361095	3.47579
Path:04064	NF-kappa B signaling pathway	ENSMUSG00000027398	Il1b	interleukin 1 beta [Source:MGI Symbol;Acc:MGI:96543]	0.0013351	0.0412398	2.91305
Path:04064	NF-kappa B signaling pathway	ENSMUSG00000032487	Ptgs2	prostaglandin-endoperoxide synthase 2 [Source:MGI Symbol;Acc:MGI:97798]	0.0013351	0.0412398	2.91305
Path:04064	NF-kappa B signaling pathway	ENSMUSG00000025225	Nfkb2	nuclear factor of kappa light polypeptide gene enhancer in B cells 2, p49/p100 [Source:MGI Symbol;Acc:MGI:1099800]	0.0013351	0.0412398	2.91305
Path:04064	NF-kappa B signaling pathway	ENSMUSG00000000275	Trim25	tripartite motif-containing 25 [Source:MGI Symbol;Acc:MGI:102749]	0.0013351	0.0412398	2.91305
Path:04064	NF-kappa B signaling pathway	ENSMUSG00000017652	Cd40	CD40 antigen [Source:MGI Symbol;Acc:MGI:88336]	0.0013351	0.0412398	2.91305
Path:04064	NF-kappa B signaling pathway	ENSMUSG00000051439	Cd14	CD14 antigen [Source:MGI Symbol;Acc:MGI:88318]	0.0013351	0.0412398	2.91305
Path:04064	NF-kappa B signaling pathway	ENSMUSG00000032688	Malt1	MALT1 paracaspase [Source:MGI Symbol;Acc:MGI:2445027]	0.0013351	0.0412398	2.91305
Path:04064	NF-kappa B signaling pathway	ENSMUSG00000025779	Ly96	lymphocyte antigen 96 [Source:MGI Symbol;Acc:MGI:1341909]	0.0013351	0.0412398	2.91305
Path:04064	NF-kappa B signaling pathway	ENSMUSG00000026072	Il1r1	interleukin 1 receptor, type I [Source:MGI Symbol;Acc:MGI:96545]	0.0013351	0.0412398	2.91305
Path:04064	NF-kappa B signaling pathway	ENSMUSG00000029379	Cxcl3	chemokine (C-X-C motif) ligand 3 [Source:MGI Symbol;Acc:MGI:3037818]	0.0013351	0.0412398	2.91305
Path:04064	NF-kappa B signaling pathway	ENSMUSG00000021453	Gadd45g	growth arrest and DNA-damage-inducible 45 gamma [Source:MGI Symbol;Acc:MGI:1346325]	0.0013351	0.0412398	2.91305
Path:04940	Type I diabetes mellitus	ENSMUSG00000027398	Il1b	interleukin 1 beta [Source:MGI Symbol;Acc:MGI:96543]	0.00216692	0.0568987	3.42232
Path:04940	Type I diabetes mellitus	ENSMUSG00000027399	Il1a	interleukin 1 alpha [Source:MGI Symbol;Acc:MGI:96542]	0.00216692	0.0568987	3.42232
Path:04940	Type I diabetes mellitus	ENSMUSG00000026204	Ptprn	protein tyrosine phosphatase, receptor type, N [Source:MGI Symbol;Acc:MGI:102765]	0.00216692	0.0568987	3.42232
Path:04940	Type I diabetes mellitus	ENSMUSG00000004296	Il12b	interleukin 12b [Source:MGI Symbol;Acc:MGI:96540]	0.00216692	0.0568987	3.42232
Path:04940	Type I diabetes mellitus	ENSMUSG00000070880	Gad1	glutamate decarboxylase 1 [Source:MGI Symbol;Acc:MGI:95632]	0.00216692	0.0568987	3.42232
Path:04940	Type I diabetes mellitus	ENSMUSG00000024334	H2-Oa	histocompatibility 2, O region alpha locus [Source:MGI Symbol;Acc:MGI:95924]	0.00216692	0.0568987	3.42232
Path:04940	Type I diabetes mellitus	ENSMUSG00000060550	H2-Q7	histocompatibility 2, Q region locus 7 [Source:MGI Symbol;Acc:MGI:95936]	0.00216692	0.0568987	3.42232
Path:04940	Type I diabetes mellitus	ENSMUSG00000037548	H2-DMb2	histocompatibility 2, class II, locus Mb2 [Source:MGI Symbol;Acc:MGI:95923]	0.00216692	0.0568987	3.42232
Path:04625	C-type lectin receptor signaling pathway	ENSMUSG00000031779	Ccl22	chemokine (C-C motif) ligand 22 [Source:MGI Symbol;Acc:MGI:1306779]	0.00225139	0.0568987	2.73098
Path:04625	C-type lectin receptor signaling pathway	ENSMUSG00000027398	Il1b	interleukin 1 beta [Source:MGI Symbol;Acc:MGI:96543]	0.00225139	0.0568987	2.73098
Path:04625	C-type lectin receptor signaling pathway	ENSMUSG00000032487	Ptgs2	prostaglandin-endoperoxide synthase 2 [Source:MGI Symbol;Acc:MGI:97798]	0.00225139	0.0568987	2.73098
Path:04625	C-type lectin receptor signaling pathway	ENSMUSG00000025225	Nfkb2	nuclear factor of kappa light polypeptide gene enhancer in B cells 2, p49/p100 [Source:MGI Symbol;Acc:MGI:1099800]	0.00225139	0.0568987	2.73098
Path:04625	C-type lectin receptor signaling pathway	ENSMUSG00000032688	Malt1	MALT1 paracaspase [Source:MGI Symbol;Acc:MGI:2445027]	0.00225139	0.0568987	2.73098
Path:04625	C-type lectin receptor signaling pathway	ENSMUSG00000025746	Il6	interleukin 6 [Source:MGI Symbol;Acc:MGI:96559]	0.00225139	0.0568987	2.73098
Path:04625	C-type lectin receptor signaling pathway	ENSMUSG00000023349	Clec4n	C-type lectin domain family 4, member n [Source:MGI Symbol;Acc:MGI:1861231]	0.00225139	0.0568987	2.73098
Path:04625	C-type lectin receptor signaling pathway	ENSMUSG00000004296	Il12b	interleukin 12b [Source:MGI Symbol;Acc:MGI:96540]	0.00225139	0.0568987	2.73098
Path:04625	C-type lectin receptor signaling pathway	ENSMUSG00000032470	Mras	muscle and microspikes RAS [Source:MGI Symbol;Acc:MGI:1100856]	0.00225139	0.0568987	2.73098
Path:04625	C-type lectin receptor signaling pathway	ENSMUSG00000030159	Clec1b	C-type lectin domain family 1, member b [Source:MGI Symbol;Acc:MGI:1913287]	0.00225139	0.0568987	2.73098
Path:04625	C-type lectin receptor signaling pathway	ENSMUSG00000018334	Ksr1	kinase suppressor of ras 1 [Source:MGI Symbol;Acc:MGI:105051]	0.00225139	0.0568987	2.73098
Path:04978	Mineral absorption	ENSMUSG00000026463	Atp2b4	ATPase, Ca++ transporting, plasma membrane 4 [Source:MGI Symbol;Acc:MGI:88111]	0.0027064	0.0626982	3.67254
Path:04978	Mineral absorption	ENSMUSG00000031762	Mt2	metallothionein 2 [Source:MGI Symbol;Acc:MGI:97172]	0.0027064	0.0626982	3.67254
Path:04978	Mineral absorption	ENSMUSG00000032554	Trf	transferrin [Source:MGI Symbol;Acc:MGI:98821]	0.0027064	0.0626982	3.67254
Path:04978	Mineral absorption	ENSMUSG00000031765	Mt1	metallothionein 1 [Source:MGI Symbol;Acc:MGI:97171]	0.0027064	0.0626982	3.67254
Path:04978	Mineral absorption	ENSMUSG00000025993	Slc40a1	solute carrier family 40 (iron-regulated transporter), member 1 [Source:MGI Symbol;Acc:MGI:1315204]	0.0027064	0.0626982	3.67254
Path:04978	Mineral absorption	ENSMUSG00000042268	Slc26a9	solute carrier family 26, member 9 [Source:MGI Symbol;Acc:MGI:2444594]	0.0027064	0.0626982	3.67254
Path:04978	Mineral absorption	ENSMUSG00000033688	1300017J02Rik	RIKEN cDNA 1300017J02 gene [Source:MGI Symbol;Acc:MGI:1919025]	0.0027064	0.0626982	3.67254
Path:04672	Intestinal immune network for IgA production	ENSMUSG00000017652	Cd40	CD40 antigen [Source:MGI Symbol;Acc:MGI:88336]	0.00409106	0.0874858	3.87996
Path:04672	Intestinal immune network for IgA production	ENSMUSG00000010142	Tnfrsf13b	tumor necrosis factor receptor superfamily, member 13b [Source:MGI Symbol;Acc:MGI:1889411]	0.00409106	0.0874858	3.87996
Path:04672	Intestinal immune network for IgA production	ENSMUSG00000025746	Il6	interleukin 6 [Source:MGI Symbol;Acc:MGI:96559]	0.00409106	0.0874858	3.87996
Path:04672	Intestinal immune network for IgA production	ENSMUSG00000031712	Il15	interleukin 15 [Source:MGI Symbol;Acc:MGI:103014]	0.00409106	0.0874858	3.87996
Path:04672	Intestinal immune network for IgA production	ENSMUSG00000024334	H2-Oa	histocompatibility 2, O region alpha locus [Source:MGI Symbol;Acc:MGI:95924]	0.00409106	0.0874858	3.87996
Path:04672	Intestinal immune network for IgA production	ENSMUSG00000037548	H2-DMb2	histocompatibility 2, class II, locus Mb2 [Source:MGI Symbol;Acc:MGI:95923]	0.00409106	0.0874858	3.87996
Path:05146	Amoebiasis	ENSMUSG00000027398	Il1b	interleukin 1 beta [Source:MGI Symbol;Acc:MGI:96543]	0.00503095	0.0933488	2.59872
Path:05146	Amoebiasis	ENSMUSG00000051439	Cd14	CD14 antigen [Source:MGI Symbol;Acc:MGI:88318]	0.00503095	0.0933488	2.59872
Path:05146	Amoebiasis	ENSMUSG00000025746	Il6	interleukin 6 [Source:MGI Symbol;Acc:MGI:96559]	0.00503095	0.0933488	2.59872
Path:05146	Amoebiasis	ENSMUSG00000042842	Serpinb6b	serine (or cysteine) peptidase inhibitor, clade B, member 6b [Source:MGI Symbol;Acc:MGI:894688]	0.00503095	0.0933488	2.59872
Path:05146	Amoebiasis	ENSMUSG00000031502	Col4a1	collagen, type IV, alpha 1 [Source:MGI Symbol;Acc:MGI:88454]	0.00503095	0.0933488	2.59872
Path:05146	Amoebiasis	ENSMUSG00000004296	Il12b	interleukin 12b [Source:MGI Symbol;Acc:MGI:96540]	0.00503095	0.0933488	2.59872
Path:05146	Amoebiasis	ENSMUSG00000018916	Csf2	colony stimulating factor 2 (granulocyte-macrophage) [Source:MGI Symbol;Acc:MGI:1339752]	0.00503095	0.0933488	2.59872
Path:05146	Amoebiasis	ENSMUSG00000026072	Il1r1	interleukin 1 receptor, type I [Source:MGI Symbol;Acc:MGI:96545]	0.00503095	0.0933488	2.59872
Path:05146	Amoebiasis	ENSMUSG00000029379	Cxcl3	chemokine (C-X-C motif) ligand 3 [Source:MGI Symbol;Acc:MGI:3037818]	0.00503095	0.0933488	2.59872
Path:05146	Amoebiasis	ENSMUSG00000026479	Lamc2	laminin, gamma 2 [Source:MGI Symbol;Acc:MGI:99913]	0.00503095	0.0933488	2.59872
Path:00532	Glycosaminoglycan biosynthesis - chondroitin sulfate / dermatan sulfate	ENSMUSG00000050796	B3galt6	UDP-Gal:betaGal beta 1,3-galactosyltransferase, polypeptide 6 [Source:MGI Symbol;Acc:MGI:2152819]	0.00503681	0.0933488	5.56127
Path:00532	Glycosaminoglycan biosynthesis - chondroitin sulfate / dermatan sulfate	ENSMUSG00000074916	Chst14	carbohydrate sulfotransferase 14 [Source:MGI Symbol;Acc:MGI:1919386]	0.00503681	0.0933488	5.56127
Path:00532	Glycosaminoglycan biosynthesis - chondroitin sulfate / dermatan sulfate	ENSMUSG00000057337	Chst3	carbohydrate sulfotransferase 3 [Source:MGI Symbol;Acc:MGI:1858224]	0.00503681	0.0933488	5.56127
Path:00532	Glycosaminoglycan biosynthesis - chondroitin sulfate / dermatan sulfate	ENSMUSG00000034612	Chst11	carbohydrate sulfotransferase 11 [Source:MGI Symbol;Acc:MGI:1927166]	0.00503681	0.0933488	5.56127
Path:05134	Legionellosis	ENSMUSG00000027398	Il1b	interleukin 1 beta [Source:MGI Symbol;Acc:MGI:96543]	0.00547628	0.0951503	3.24407
Path:05134	Legionellosis	ENSMUSG00000025225	Nfkb2	nuclear factor of kappa light polypeptide gene enhancer in B cells 2, p49/p100 [Source:MGI Symbol;Acc:MGI:1099800]	0.00547628	0.0951503	3.24407
Path:05134	Legionellosis	ENSMUSG00000051439	Cd14	CD14 antigen [Source:MGI Symbol;Acc:MGI:88318]	0.00547628	0.0951503	3.24407
Path:05134	Legionellosis	ENSMUSG00000025746	Il6	interleukin 6 [Source:MGI Symbol;Acc:MGI:96559]	0.00547628	0.0951503	3.24407
Path:05134	Legionellosis	ENSMUSG00000039217	Il18	interleukin 18 [Source:MGI Symbol;Acc:MGI:107936]	0.00547628	0.0951503	3.24407
Path:05134	Legionellosis	ENSMUSG00000004296	Il12b	interleukin 12b [Source:MGI Symbol;Acc:MGI:96540]	0.00547628	0.0951503	3.24407
Path:05134	Legionellosis	ENSMUSG00000029379	Cxcl3	chemokine (C-X-C motif) ligand 3 [Source:MGI Symbol;Acc:MGI:3037818]	0.00547628	0.0951503	3.24407
Path:05418	Fluid shear stress and atherosclerosis	ENSMUSG00000027398	Il1b	interleukin 1 beta [Source:MGI Symbol;Acc:MGI:96543]	0.00595086	0.0973141	2.30122
Path:05418	Fluid shear stress and atherosclerosis	ENSMUSG00000027399	Il1a	interleukin 1 alpha [Source:MGI Symbol;Acc:MGI:96542]	0.00595086	0.0973141	2.30122
Path:05418	Fluid shear stress and atherosclerosis	ENSMUSG00000025068	Gsto1	glutathione S-transferase omega 1 [Source:MGI Symbol;Acc:MGI:1342273]	0.00595086	0.0973141	2.30122
Path:05418	Fluid shear stress and atherosclerosis	ENSMUSG00000009093	Gstt4	glutathione S-transferase, theta 4 [Source:MGI Symbol;Acc:MGI:1923136]	0.00595086	0.0973141	2.30122
Path:05418	Fluid shear stress and atherosclerosis	ENSMUSG00000001665	Gstt3	glutathione S-transferase, theta 3 [Source:MGI Symbol;Acc:MGI:2143526]	0.00595086	0.0973141	2.30122
Path:05418	Fluid shear stress and atherosclerosis	ENSMUSG00000000058	Cav2	caveolin 2 [Source:MGI Symbol;Acc:MGI:107571]	0.00595086	0.0973141	2.30122
Path:05418	Fluid shear stress and atherosclerosis	ENSMUSG00000058135	Gstm1	glutathione S-transferase, mu 1 [Source:MGI Symbol;Acc:MGI:95860]	0.00595086	0.0973141	2.30122
Path:05418	Fluid shear stress and atherosclerosis	ENSMUSG00000034664	Itga2b	integrin alpha 2b [Source:MGI Symbol;Acc:MGI:96601]	0.00595086	0.0973141	2.30122
Path:05418	Fluid shear stress and atherosclerosis	ENSMUSG00000021367	Edn1	endothelin 1 [Source:MGI Symbol;Acc:MGI:95283]	0.00595086	0.0973141	2.30122
Path:05418	Fluid shear stress and atherosclerosis	ENSMUSG00000026072	Il1r1	interleukin 1 receptor, type I [Source:MGI Symbol;Acc:MGI:96545]	0.00595086	0.0973141	2.30122
Path:05418	Fluid shear stress and atherosclerosis	ENSMUSG00000026582	Sele	selectin, endothelial cell [Source:MGI Symbol;Acc:MGI:98278]	0.00595086	0.0973141	2.30122
Path:05418	Fluid shear stress and atherosclerosis	ENSMUSG00000025069	Gsto2	glutathione S-transferase omega 2 [Source:MGI Symbol;Acc:MGI:1915464]	0.00595086	0.0973141	2.30122
Path:05200	Pathways in cancer	ENSMUSG00000032487	Ptgs2	prostaglandin-endoperoxide synthase 2 [Source:MGI Symbol;Acc:MGI:97798]	0.00657212	0.101503	1.59334
Path:05200	Pathways in cancer	ENSMUSG00000025225	Nfkb2	nuclear factor of kappa light polypeptide gene enhancer in B cells 2, p49/p100 [Source:MGI Symbol;Acc:MGI:1099800]	0.00657212	0.101503	1.59334
Path:05200	Pathways in cancer	ENSMUSG00000025746	Il6	interleukin 6 [Source:MGI Symbol;Acc:MGI:96559]	0.00657212	0.101503	1.59334
Path:05200	Pathways in cancer	ENSMUSG00000025068	Gsto1	glutathione S-transferase omega 1 [Source:MGI Symbol;Acc:MGI:1342273]	0.00657212	0.101503	1.59334
Path:05200	Pathways in cancer	ENSMUSG00000009093	Gstt4	glutathione S-transferase, theta 4 [Source:MGI Symbol;Acc:MGI:1923136]	0.00657212	0.101503	1.59334
Path:05200	Pathways in cancer	ENSMUSG00000001665	Gstt3	glutathione S-transferase, theta 3 [Source:MGI Symbol;Acc:MGI:2143526]	0.00657212	0.101503	1.59334
Path:05200	Pathways in cancer	ENSMUSG00000031712	Il15	interleukin 15 [Source:MGI Symbol;Acc:MGI:103014]	0.00657212	0.101503	1.59334
Path:05200	Pathways in cancer	ENSMUSG00000031502	Col4a1	collagen, type IV, alpha 1 [Source:MGI Symbol;Acc:MGI:88454]	0.00657212	0.101503	1.59334
Path:05200	Pathways in cancer	ENSMUSG00000058135	Gstm1	glutathione S-transferase, mu 1 [Source:MGI Symbol;Acc:MGI:95860]	0.00657212	0.101503	1.59334
Path:05200	Pathways in cancer	ENSMUSG00000027314	Dll4	delta like canonical Notch ligand 4 [Source:MGI Symbol;Acc:MGI:1859388]	0.00657212	0.101503	1.59334
Path:05200	Pathways in cancer	ENSMUSG00000034664	Itga2b	integrin alpha 2b [Source:MGI Symbol;Acc:MGI:96601]	0.00657212	0.101503	1.59334
Path:05200	Pathways in cancer	ENSMUSG00000024617	Camk2a	calcium/calmodulin-dependent protein kinase II alpha [Source:MGI Symbol;Acc:MGI:88256]	0.00657212	0.101503	1.59334
Path:05200	Pathways in cancer	ENSMUSG00000021367	Edn1	endothelin 1 [Source:MGI Symbol;Acc:MGI:95283]	0.00657212	0.101503	1.59334
Path:05200	Pathways in cancer	ENSMUSG00000026770	Il2ra	interleukin 2 receptor, alpha chain [Source:MGI Symbol;Acc:MGI:96549]	0.00657212	0.101503	1.59334
Path:05200	Pathways in cancer	ENSMUSG00000019464	Ptger1	prostaglandin E receptor 1 (subtype EP1) [Source:MGI Symbol;Acc:MGI:97793]	0.00657212	0.101503	1.59334
Path:05200	Pathways in cancer	ENSMUSG00000004296	Il12b	interleukin 12b [Source:MGI Symbol;Acc:MGI:96540]	0.00657212	0.101503	1.59334
Path:05200	Pathways in cancer	ENSMUSG00000027208	Fgf7	fibroblast growth factor 7 [Source:MGI Symbol;Acc:MGI:95521]	0.00657212	0.101503	1.59334
Path:05200	Pathways in cancer	ENSMUSG00000027669	Gnb4	guanine nucleotide binding protein (G protein), beta 4 [Source:MGI Symbol;Acc:MGI:104581]	0.00657212	0.101503	1.59334
Path:05200	Pathways in cancer	ENSMUSG00000000811	Txnrd3	thioredoxin reductase 3 [Source:MGI Symbol;Acc:MGI:2386711]	0.00657212	0.101503	1.59334
Path:05200	Pathways in cancer	ENSMUSG00000037759	Ptger2	prostaglandin E receptor 2 (subtype EP2) [Source:MGI Symbol;Acc:MGI:97794]	0.00657212	0.101503	1.59334
Path:05200	Pathways in cancer	ENSMUSG00000041347	Bdkrb1	bradykinin receptor, beta 1 [Source:MGI Symbol;Acc:MGI:88144]	0.00657212	0.101503	1.59334
Path:05200	Pathways in cancer	ENSMUSG00000021303	Gng4	guanine nucleotide binding protein (G protein), gamma 4 [Source:MGI Symbol;Acc:MGI:102703]	0.00657212	0.101503	1.59334
Path:05200	Pathways in cancer	ENSMUSG00000031861	Lpar2	lysophosphatidic acid receptor 2 [Source:MGI Symbol;Acc:MGI:1858422]	0.00657212	0.101503	1.59334
Path:05200	Pathways in cancer	ENSMUSG00000020654	Adcy3	adenylate cyclase 3 [Source:MGI Symbol;Acc:MGI:99675]	0.00657212	0.101503	1.59334
Path:05200	Pathways in cancer	ENSMUSG00000021453	Gadd45g	growth arrest and DNA-damage-inducible 45 gamma [Source:MGI Symbol;Acc:MGI:1346325]	0.00657212	0.101503	1.59334
Path:05200	Pathways in cancer	ENSMUSG00000026479	Lamc2	laminin, gamma 2 [Source:MGI Symbol;Acc:MGI:99913]	0.00657212	0.101503	1.59334
Path:05200	Pathways in cancer	ENSMUSG00000030849	Fgfr2	fibroblast growth factor receptor 2 [Source:MGI Symbol;Acc:MGI:95523]	0.00657212	0.101503	1.59334
Path:05200	Pathways in cancer	ENSMUSG00000038146	Notch3	notch 3 [Source:MGI Symbol;Acc:MGI:99460]	0.00657212	0.101503	1.59334
Path:05200	Pathways in cancer	ENSMUSG00000067714	Lpar5	lysophosphatidic acid receptor 5 [Source:MGI Symbol;Acc:MGI:2685918]	0.00657212	0.101503	1.59334
Path:05200	Pathways in cancer	ENSMUSG00000025069	Gsto2	glutathione S-transferase omega 2 [Source:MGI Symbol;Acc:MGI:1915464]	0.00657212	0.101503	1.59334
Path:05200	Pathways in cancer	ENSMUSG00000021974	Fgf9	fibroblast growth factor 9 [Source:MGI Symbol;Acc:MGI:104723]	0.00657212	0.101503	1.59334
Path:00785	Lipoic acid metabolism	ENSMUSG00000037216	Lipt1	lipoyltransferase 1 [Source:MGI Symbol;Acc:MGI:3645211]	0.00737251	0.107872	13.9032
Path:00785	Lipoic acid metabolism	ENSMUSG00000030725	Lipt2	lipoyl(octanoyl) transferase 2 (putative) [Source:MGI Symbol;Acc:MGI:1914414]	0.00737251	0.107872	13.9032
Path:04979	Cholesterol metabolism	ENSMUSG00000015243	Abca1	ATP-binding cassette, sub-family A (ABC1), member 1 [Source:MGI Symbol;Acc:MGI:99607]	0.00784075	0.108986	3.40486
Path:04979	Cholesterol metabolism	ENSMUSG00000002944	Cd36	CD36 molecule [Source:MGI Symbol;Acc:MGI:107899]	0.00784075	0.108986	3.40486
Path:04979	Cholesterol metabolism	ENSMUSG00000053846	Lipg	lipase, endothelial [Source:MGI Symbol;Acc:MGI:1341803]	0.00784075	0.108986	3.40486
Path:04979	Cholesterol metabolism	ENSMUSG00000031574	Star	steroidogenic acute regulatory protein [Source:MGI Symbol;Acc:MGI:102760]	0.00784075	0.108986	3.40486
Path:04979	Cholesterol metabolism	ENSMUSG00000002289	Angptl4	angiopoietin-like 4 [Source:MGI Symbol;Acc:MGI:1888999]	0.00784075	0.108986	3.40486
Path:04979	Cholesterol metabolism	ENSMUSG00000027048	Abcb11	ATP-binding cassette, sub-family B (MDR/TAP), member 11 [Source:MGI Symbol;Acc:MGI:1351619]	0.00784075	0.108986	3.40486
Path:05164	Influenza A	ENSMUSG00000024810	Il33	interleukin 33 [Source:MGI Symbol;Acc:MGI:1924375]	0.00947379	0.114063	2.08949
Path:05164	Influenza A	ENSMUSG00000027398	Il1b	interleukin 1 beta [Source:MGI Symbol;Acc:MGI:96543]	0.00947379	0.114063	2.08949
Path:05164	Influenza A	ENSMUSG00000035042	Ccl5	chemokine (C-C motif) ligand 5 [Source:MGI Symbol;Acc:MGI:98262]	0.00947379	0.114063	2.08949
Path:05164	Influenza A	ENSMUSG00000027399	Il1a	interleukin 1 alpha [Source:MGI Symbol;Acc:MGI:96542]	0.00947379	0.114063	2.08949
Path:05164	Influenza A	ENSMUSG00000000275	Trim25	tripartite motif-containing 25 [Source:MGI Symbol;Acc:MGI:102749]	0.00947379	0.114063	2.08949
Path:05164	Influenza A	ENSMUSG00000020641	Rsad2	radical S-adenosyl methionine domain containing 2 [Source:MGI Symbol;Acc:MGI:1929628]	0.00947379	0.114063	2.08949
Path:05164	Influenza A	ENSMUSG00000025746	Il6	interleukin 6 [Source:MGI Symbol;Acc:MGI:96559]	0.00947379	0.114063	2.08949
Path:05164	Influenza A	ENSMUSG00000039217	Il18	interleukin 18 [Source:MGI Symbol;Acc:MGI:107936]	0.00947379	0.114063	2.08949
Path:05164	Influenza A	ENSMUSG00000023341	Mx2	MX dynamin-like GTPase 2 [Source:MGI Symbol;Acc:MGI:97244]	0.00947379	0.114063	2.08949
Path:05164	Influenza A	ENSMUSG00000000386	Mx1	MX dynamin-like GTPase 1 [Source:MGI Symbol;Acc:MGI:97243]	0.00947379	0.114063	2.08949
Path:05164	Influenza A	ENSMUSG00000004296	Il12b	interleukin 12b [Source:MGI Symbol;Acc:MGI:96540]	0.00947379	0.114063	2.08949
Path:05164	Influenza A	ENSMUSG00000024334	H2-Oa	histocompatibility 2, O region alpha locus [Source:MGI Symbol;Acc:MGI:95924]	0.00947379	0.114063	2.08949
Path:05164	Influenza A	ENSMUSG00000037548	H2-DMb2	histocompatibility 2, class II, locus Mb2 [Source:MGI Symbol;Acc:MGI:95923]	0.00947379	0.114063	2.08949
Path:04010	MAPK signaling pathway	ENSMUSG00000027398	Il1b	interleukin 1 beta [Source:MGI Symbol;Acc:MGI:96543]	0.00963632	0.114063	1.79701
Path:04010	MAPK signaling pathway	ENSMUSG00000027399	Il1a	interleukin 1 alpha [Source:MGI Symbol;Acc:MGI:96542]	0.00963632	0.114063	1.79701
Path:04010	MAPK signaling pathway	ENSMUSG00000025225	Nfkb2	nuclear factor of kappa light polypeptide gene enhancer in B cells 2, p49/p100 [Source:MGI Symbol;Acc:MGI:1099800]	0.00963632	0.114063	1.79701
Path:04010	MAPK signaling pathway	ENSMUSG00000051439	Cd14	CD14 antigen [Source:MGI Symbol;Acc:MGI:88318]	0.00963632	0.114063	1.79701
Path:04010	MAPK signaling pathway	ENSMUSG00000023034	Nr4a1	nuclear receptor subfamily 4, group A, member 1 [Source:MGI Symbol;Acc:MGI:1352454]	0.00963632	0.114063	1.79701
Path:04010	MAPK signaling pathway	ENSMUSG00000018909	Arrb1	arrestin, beta 1 [Source:MGI Symbol;Acc:MGI:99473]	0.00963632	0.114063	1.79701
Path:04010	MAPK signaling pathway	ENSMUSG00000006445	Epha2	Eph receptor A2 [Source:MGI Symbol;Acc:MGI:95278]	0.00963632	0.114063	1.79701
Path:04010	MAPK signaling pathway	ENSMUSG00000037887	Dusp8	dual specificity phosphatase 8 [Source:MGI Symbol;Acc:MGI:106626]	0.00963632	0.114063	1.79701
Path:04010	MAPK signaling pathway	ENSMUSG00000027208	Fgf7	fibroblast growth factor 7 [Source:MGI Symbol;Acc:MGI:95521]	0.00963632	0.114063	1.79701
Path:04010	MAPK signaling pathway	ENSMUSG00000023809	Rps6ka2	ribosomal protein S6 kinase, polypeptide 2 [Source:MGI Symbol;Acc:MGI:1342290]	0.00963632	0.114063	1.79701
Path:04010	MAPK signaling pathway	ENSMUSG00000032470	Mras	muscle and microspikes RAS [Source:MGI Symbol;Acc:MGI:1100856]	0.00963632	0.114063	1.79701
Path:04010	MAPK signaling pathway	ENSMUSG00000026072	Il1r1	interleukin 1 receptor, type I [Source:MGI Symbol;Acc:MGI:96545]	0.00963632	0.114063	1.79701
Path:04010	MAPK signaling pathway	ENSMUSG00000021453	Gadd45g	growth arrest and DNA-damage-inducible 45 gamma [Source:MGI Symbol;Acc:MGI:1346325]	0.00963632	0.114063	1.79701
Path:04010	MAPK signaling pathway	ENSMUSG00000041460	Cacna2d4	calcium channel, voltage-dependent, alpha 2/delta subunit 4 [Source:MGI Symbol;Acc:MGI:2442632]	0.00963632	0.114063	1.79701
Path:04010	MAPK signaling pathway	ENSMUSG00000027954	Efna1	ephrin A1 [Source:MGI Symbol;Acc:MGI:103236]	0.00963632	0.114063	1.79701
Path:04010	MAPK signaling pathway	ENSMUSG00000030849	Fgfr2	fibroblast growth factor receptor 2 [Source:MGI Symbol;Acc:MGI:95523]	0.00963632	0.114063	1.79701
Path:04010	MAPK signaling pathway	ENSMUSG00000032356	Rasgrf1	RAS protein-specific guanine nucleotide-releasing factor 1 [Source:MGI Symbol;Acc:MGI:99694]	0.00963632	0.114063	1.79701
Path:04010	MAPK signaling pathway	ENSMUSG00000003352	Cacnb3	calcium channel, voltage-dependent, beta 3 subunit [Source:MGI Symbol;Acc:MGI:103307]	0.00963632	0.114063	1.79701
Path:04010	MAPK signaling pathway	ENSMUSG00000021974	Fgf9	fibroblast growth factor 9 [Source:MGI Symbol;Acc:MGI:104723]	0.00963632	0.114063	1.79701
Path:04620	Toll-like receptor signaling pathway	ENSMUSG00000027398	Il1b	interleukin 1 beta [Source:MGI Symbol;Acc:MGI:96543]	0.00968699	0.114063	2.50257
Path:04620	Toll-like receptor signaling pathway	ENSMUSG00000035042	Ccl5	chemokine (C-C motif) ligand 5 [Source:MGI Symbol;Acc:MGI:98262]	0.00968699	0.114063	2.50257
Path:04620	Toll-like receptor signaling pathway	ENSMUSG00000017652	Cd40	CD40 antigen [Source:MGI Symbol;Acc:MGI:88336]	0.00968699	0.114063	2.50257
Path:04620	Toll-like receptor signaling pathway	ENSMUSG00000051439	Cd14	CD14 antigen [Source:MGI Symbol;Acc:MGI:88318]	0.00968699	0.114063	2.50257
Path:04620	Toll-like receptor signaling pathway	ENSMUSG00000025746	Il6	interleukin 6 [Source:MGI Symbol;Acc:MGI:96559]	0.00968699	0.114063	2.50257
Path:04620	Toll-like receptor signaling pathway	ENSMUSG00000025779	Ly96	lymphocyte antigen 96 [Source:MGI Symbol;Acc:MGI:1341909]	0.00968699	0.114063	2.50257
Path:04620	Toll-like receptor signaling pathway	ENSMUSG00000004296	Il12b	interleukin 12b [Source:MGI Symbol;Acc:MGI:96540]	0.00968699	0.114063	2.50257
Path:04620	Toll-like receptor signaling pathway	ENSMUSG00000060183	Cxcl11	chemokine (C-X-C motif) ligand 11 [Source:MGI Symbol;Acc:MGI:1860203]	0.00968699	0.114063	2.50257
Path:04620	Toll-like receptor signaling pathway	ENSMUSG00000028111	Ctsk	cathepsin K [Source:MGI Symbol;Acc:MGI:107823]	0.00968699	0.114063	2.50257
Path:05143	African trypanosomiasis	ENSMUSG00000027398	Il1b	interleukin 1 beta [Source:MGI Symbol;Acc:MGI:96543]	0.00987311	0.114063	3.75761
Path:05143	African trypanosomiasis	ENSMUSG00000025746	Il6	interleukin 6 [Source:MGI Symbol;Acc:MGI:96559]	0.00987311	0.114063	3.75761
Path:05143	African trypanosomiasis	ENSMUSG00000039217	Il18	interleukin 18 [Source:MGI Symbol;Acc:MGI:107936]	0.00987311	0.114063	3.75761
Path:05143	African trypanosomiasis	ENSMUSG00000004296	Il12b	interleukin 12b [Source:MGI Symbol;Acc:MGI:96540]	0.00987311	0.114063	3.75761
Path:05143	African trypanosomiasis	ENSMUSG00000026582	Sele	selectin, endothelial cell [Source:MGI Symbol;Acc:MGI:98278]	0.00987311	0.114063	3.75761
Path:04015	Rap1 signaling pathway	ENSMUSG00000040152	Thbs1	thrombospondin 1 [Source:MGI Symbol;Acc:MGI:98737]	0.0102575	0.114063	1.94904
Path:04015	Rap1 signaling pathway	ENSMUSG00000020178	Adora2a	adenosine A2a receptor [Source:MGI Symbol;Acc:MGI:99402]	0.0102575	0.114063	1.94904
Path:04015	Rap1 signaling pathway	ENSMUSG00000034664	Itga2b	integrin alpha 2b [Source:MGI Symbol;Acc:MGI:96601]	0.0102575	0.114063	1.94904
Path:04015	Rap1 signaling pathway	ENSMUSG00000006445	Epha2	Eph receptor A2 [Source:MGI Symbol;Acc:MGI:95278]	0.0102575	0.114063	1.94904
Path:04015	Rap1 signaling pathway	ENSMUSG00000027208	Fgf7	fibroblast growth factor 7 [Source:MGI Symbol;Acc:MGI:95521]	0.0102575	0.114063	1.94904
Path:04015	Rap1 signaling pathway	ENSMUSG00000032470	Mras	muscle and microspikes RAS [Source:MGI Symbol;Acc:MGI:1100856]	0.0102575	0.114063	1.94904
Path:04015	Rap1 signaling pathway	ENSMUSG00000031861	Lpar2	lysophosphatidic acid receptor 2 [Source:MGI Symbol;Acc:MGI:1858422]	0.0102575	0.114063	1.94904
Path:04015	Rap1 signaling pathway	ENSMUSG00000020654	Adcy3	adenylate cyclase 3 [Source:MGI Symbol;Acc:MGI:99675]	0.0102575	0.114063	1.94904
Path:04015	Rap1 signaling pathway	ENSMUSG00000041351	Rap1gap	Rap1 GTPase-activating protein [Source:MGI Symbol;Acc:MGI:109338]	0.0102575	0.114063	1.94904
Path:04015	Rap1 signaling pathway	ENSMUSG00000049044	Rapgef4	Rap guanine nucleotide exchange factor (GEF) 4 [Source:MGI Symbol;Acc:MGI:1917723]	0.0102575	0.114063	1.94904
Path:04015	Rap1 signaling pathway	ENSMUSG00000027954	Efna1	ephrin A1 [Source:MGI Symbol;Acc:MGI:103236]	0.0102575	0.114063	1.94904
Path:04015	Rap1 signaling pathway	ENSMUSG00000030849	Fgfr2	fibroblast growth factor receptor 2 [Source:MGI Symbol;Acc:MGI:95523]	0.0102575	0.114063	1.94904
Path:04015	Rap1 signaling pathway	ENSMUSG00000026959	Grin1	glutamate receptor, ionotropic, NMDA1 (zeta 1) [Source:MGI Symbol;Acc:MGI:95819]	0.0102575	0.114063	1.94904
Path:04015	Rap1 signaling pathway	ENSMUSG00000067714	Lpar5	lysophosphatidic acid receptor 5 [Source:MGI Symbol;Acc:MGI:2685918]	0.0102575	0.114063	1.94904
Path:04015	Rap1 signaling pathway	ENSMUSG00000021974	Fgf9	fibroblast growth factor 9 [Source:MGI Symbol;Acc:MGI:104723]	0.0102575	0.114063	1.94904
Path:00480	Glutathione metabolism	ENSMUSG00000011179	Odc1	ornithine decarboxylase, structural 1 [Source:MGI Symbol;Acc:MGI:97402]	0.0125464	0.132116	2.78063
Path:00480	Glutathione metabolism	ENSMUSG00000025068	Gsto1	glutathione S-transferase omega 1 [Source:MGI Symbol;Acc:MGI:1342273]	0.0125464	0.132116	2.78063
Path:00480	Glutathione metabolism	ENSMUSG00000009093	Gstt4	glutathione S-transferase, theta 4 [Source:MGI Symbol;Acc:MGI:1923136]	0.0125464	0.132116	2.78063
Path:00480	Glutathione metabolism	ENSMUSG00000001665	Gstt3	glutathione S-transferase, theta 3 [Source:MGI Symbol;Acc:MGI:2143526]	0.0125464	0.132116	2.78063
Path:00480	Glutathione metabolism	ENSMUSG00000058135	Gstm1	glutathione S-transferase, mu 1 [Source:MGI Symbol;Acc:MGI:95860]	0.0125464	0.132116	2.78063
Path:00480	Glutathione metabolism	ENSMUSG00000022562	Oplah	5-oxoprolinase (ATP-hydrolysing) [Source:MGI Symbol;Acc:MGI:1922725]	0.0125464	0.132116	2.78063
Path:00480	Glutathione metabolism	ENSMUSG00000025069	Gsto2	glutathione S-transferase omega 2 [Source:MGI Symbol;Acc:MGI:1915464]	0.0125464	0.132116	2.78063
Path:04658	Th1 and Th2 cell differentiation	ENSMUSG00000027314	Dll4	delta like canonical Notch ligand 4 [Source:MGI Symbol;Acc:MGI:1859388]	0.0135787	0.132116	2.52785
Path:04658	Th1 and Th2 cell differentiation	ENSMUSG00000026770	Il2ra	interleukin 2 receptor, alpha chain [Source:MGI Symbol;Acc:MGI:96549]	0.0135787	0.132116	2.52785
Path:04658	Th1 and Th2 cell differentiation	ENSMUSG00000004296	Il12b	interleukin 12b [Source:MGI Symbol;Acc:MGI:96540]	0.0135787	0.132116	2.52785
Path:04658	Th1 and Th2 cell differentiation	ENSMUSG00000032093	Cd3e	CD3 antigen, epsilon polypeptide [Source:MGI Symbol;Acc:MGI:88332]	0.0135787	0.132116	2.52785
Path:04658	Th1 and Th2 cell differentiation	ENSMUSG00000070691	Runx3	runt related transcription factor 3 [Source:MGI Symbol;Acc:MGI:102672]	0.0135787	0.132116	2.52785
Path:04658	Th1 and Th2 cell differentiation	ENSMUSG00000024334	H2-Oa	histocompatibility 2, O region alpha locus [Source:MGI Symbol;Acc:MGI:95924]	0.0135787	0.132116	2.52785
Path:04658	Th1 and Th2 cell differentiation	ENSMUSG00000038146	Notch3	notch 3 [Source:MGI Symbol;Acc:MGI:99460]	0.0135787	0.132116	2.52785
Path:04658	Th1 and Th2 cell differentiation	ENSMUSG00000037548	H2-DMb2	histocompatibility 2, class II, locus Mb2 [Source:MGI Symbol;Acc:MGI:95923]	0.0135787	0.132116	2.52785
Path:04216	Ferroptosis	ENSMUSG00000032554	Trf	transferrin [Source:MGI Symbol;Acc:MGI:98821]	0.0136586	0.132116	3.47579
Path:04216	Ferroptosis	ENSMUSG00000079037	Prnp	prion protein [Source:MGI Symbol;Acc:MGI:97769]	0.0136586	0.132116	3.47579
Path:04216	Ferroptosis	ENSMUSG00000025993	Slc40a1	solute carrier family 40 (iron-regulated transporter), member 1 [Source:MGI Symbol;Acc:MGI:1315204]	0.0136586	0.132116	3.47579
Path:04216	Ferroptosis	ENSMUSG00000026389	Steap3	STEAP family member 3 [Source:MGI Symbol;Acc:MGI:1915678]	0.0136586	0.132116	3.47579
Path:04216	Ferroptosis	ENSMUSG00000033688	1300017J02Rik	RIKEN cDNA 1300017J02 gene [Source:MGI Symbol;Acc:MGI:1919025]	0.0136586	0.132116	3.47579
Path:05166	Human T-cell leukemia virus 1 infection	ENSMUSG00000025225	Nfkb2	nuclear factor of kappa light polypeptide gene enhancer in B cells 2, p49/p100 [Source:MGI Symbol;Acc:MGI:1099800]	0.0137819	0.132116	1.83844
Path:05166	Human T-cell leukemia virus 1 infection	ENSMUSG00000017652	Cd40	CD40 antigen [Source:MGI Symbol;Acc:MGI:88336]	0.0137819	0.132116	1.83844
Path:05166	Human T-cell leukemia virus 1 infection	ENSMUSG00000044786	Zfp36	zinc finger protein 36 [Source:MGI Symbol;Acc:MGI:99180]	0.0137819	0.132116	1.83844
Path:05166	Human T-cell leukemia virus 1 infection	ENSMUSG00000025746	Il6	interleukin 6 [Source:MGI Symbol;Acc:MGI:96559]	0.0137819	0.132116	1.83844
Path:05166	Human T-cell leukemia virus 1 infection	ENSMUSG00000031712	Il15	interleukin 15 [Source:MGI Symbol;Acc:MGI:103014]	0.0137819	0.132116	1.83844
Path:05166	Human T-cell leukemia virus 1 infection	ENSMUSG00000026770	Il2ra	interleukin 2 receptor, alpha chain [Source:MGI Symbol;Acc:MGI:96549]	0.0137819	0.132116	1.83844
Path:05166	Human T-cell leukemia virus 1 infection	ENSMUSG00000020415	Pttg1	pituitary tumor-transforming gene 1 [Source:MGI Symbol;Acc:MGI:1353578]	0.0137819	0.132116	1.83844
Path:05166	Human T-cell leukemia virus 1 infection	ENSMUSG00000032113	Chek1	checkpoint kinase 1 [Source:MGI Symbol;Acc:MGI:1202065]	0.0137819	0.132116	1.83844
Path:05166	Human T-cell leukemia virus 1 infection	ENSMUSG00000032093	Cd3e	CD3 antigen, epsilon polypeptide [Source:MGI Symbol;Acc:MGI:88332]	0.0137819	0.132116	1.83844
Path:05166	Human T-cell leukemia virus 1 infection	ENSMUSG00000020654	Adcy3	adenylate cyclase 3 [Source:MGI Symbol;Acc:MGI:99675]	0.0137819	0.132116	1.83844
Path:05166	Human T-cell leukemia virus 1 infection	ENSMUSG00000018916	Csf2	colony stimulating factor 2 (granulocyte-macrophage) [Source:MGI Symbol;Acc:MGI:1339752]	0.0137819	0.132116	1.83844
Path:05166	Human T-cell leukemia virus 1 infection	ENSMUSG00000026072	Il1r1	interleukin 1 receptor, type I [Source:MGI Symbol;Acc:MGI:96545]	0.0137819	0.132116	1.83844
Path:05166	Human T-cell leukemia virus 1 infection	ENSMUSG00000024334	H2-Oa	histocompatibility 2, O region alpha locus [Source:MGI Symbol;Acc:MGI:95924]	0.0137819	0.132116	1.83844
Path:05166	Human T-cell leukemia virus 1 infection	ENSMUSG00000060550	H2-Q7	histocompatibility 2, Q region locus 7 [Source:MGI Symbol;Acc:MGI:95936]	0.0137819	0.132116	1.83844
Path:05166	Human T-cell leukemia virus 1 infection	ENSMUSG00000037548	H2-DMb2	histocompatibility 2, class II, locus Mb2 [Source:MGI Symbol;Acc:MGI:95923]	0.0137819	0.132116	1.83844
Path:05166	Human T-cell leukemia virus 1 infection	ENSMUSG00000083649	Rasl2-9	RAS-like, family 2, locus 9 [Source:MGI Symbol;Acc:MGI:104605]	0.0137819	0.132116	1.83844
Path:00730	Thiamine metabolism	ENSMUSG00000026817	Ak1	adenylate kinase 1 [Source:MGI Symbol;Acc:MGI:87977]	0.0151988	0.140843	5.56127
Path:00730	Thiamine metabolism	ENSMUSG00000045691	Thtpa	thiamine triphosphatase [Source:MGI Symbol;Acc:MGI:2446078]	0.0151988	0.140843	5.56127
Path:00730	Thiamine metabolism	ENSMUSG00000041323	Ak7	adenylate kinase 7 [Source:MGI Symbol;Acc:MGI:1926051]	0.0151988	0.140843	5.56127
Path:00983	Drug metabolism - other enzymes	ENSMUSG00000024066	Xdh	xanthine dehydrogenase [Source:MGI Symbol;Acc:MGI:98973]	0.0163779	0.146873	2.44451
Path:00983	Drug metabolism - other enzymes	ENSMUSG00000025068	Gsto1	glutathione S-transferase omega 1 [Source:MGI Symbol;Acc:MGI:1342273]	0.0163779	0.146873	2.44451
Path:00983	Drug metabolism - other enzymes	ENSMUSG00000009093	Gstt4	glutathione S-transferase, theta 4 [Source:MGI Symbol;Acc:MGI:1923136]	0.0163779	0.146873	2.44451
Path:00983	Drug metabolism - other enzymes	ENSMUSG00000001665	Gstt3	glutathione S-transferase, theta 3 [Source:MGI Symbol;Acc:MGI:2143526]	0.0163779	0.146873	2.44451
Path:00983	Drug metabolism - other enzymes	ENSMUSG00000058135	Gstm1	glutathione S-transferase, mu 1 [Source:MGI Symbol;Acc:MGI:95860]	0.0163779	0.146873	2.44451
Path:00983	Drug metabolism - other enzymes	ENSMUSG00000033427	Upb1	ureidopropionase, beta [Source:MGI Symbol;Acc:MGI:2143535]	0.0163779	0.146873	2.44451
Path:00983	Drug metabolism - other enzymes	ENSMUSG00000090145	Ugt1a6b	UDP glucuronosyltransferase 1 family, polypeptide A6B [Source:MGI Symbol;Acc:MGI:3580629]	0.0163779	0.146873	2.44451
Path:00983	Drug metabolism - other enzymes	ENSMUSG00000025069	Gsto2	glutathione S-transferase omega 2 [Source:MGI Symbol;Acc:MGI:1915464]	0.0163779	0.146873	2.44451
Path:05332	Graft-versus-host disease	ENSMUSG00000027398	Il1b	interleukin 1 beta [Source:MGI Symbol;Acc:MGI:96543]	0.0173606	0.15082	2.87652
Path:05332	Graft-versus-host disease	ENSMUSG00000027399	Il1a	interleukin 1 alpha [Source:MGI Symbol;Acc:MGI:96542]	0.0173606	0.15082	2.87652
Path:05332	Graft-versus-host disease	ENSMUSG00000025746	Il6	interleukin 6 [Source:MGI Symbol;Acc:MGI:96559]	0.0173606	0.15082	2.87652
Path:05332	Graft-versus-host disease	ENSMUSG00000024334	H2-Oa	histocompatibility 2, O region alpha locus [Source:MGI Symbol;Acc:MGI:95924]	0.0173606	0.15082	2.87652
Path:05332	Graft-versus-host disease	ENSMUSG00000060550	H2-Q7	histocompatibility 2, Q region locus 7 [Source:MGI Symbol;Acc:MGI:95936]	0.0173606	0.15082	2.87652
Path:05332	Graft-versus-host disease	ENSMUSG00000037548	H2-DMb2	histocompatibility 2, class II, locus Mb2 [Source:MGI Symbol;Acc:MGI:95923]	0.0173606	0.15082	2.87652
Path:04630	JAK-STAT signaling pathway	ENSMUSG00000034394	Lif	leukemia inhibitory factor [Source:MGI Symbol;Acc:MGI:96787]	0.0179493	0.150951	1.98617
Path:04630	JAK-STAT signaling pathway	ENSMUSG00000038067	Csf3	colony stimulating factor 3 (granulocyte) [Source:MGI Symbol;Acc:MGI:1339751]	0.0179493	0.150951	1.98617
Path:04630	JAK-STAT signaling pathway	ENSMUSG00000025746	Il6	interleukin 6 [Source:MGI Symbol;Acc:MGI:96559]	0.0179493	0.150951	1.98617
Path:04630	JAK-STAT signaling pathway	ENSMUSG00000004371	Il11	interleukin 11 [Source:MGI Symbol;Acc:MGI:107613]	0.0179493	0.150951	1.98617
Path:04630	JAK-STAT signaling pathway	ENSMUSG00000031712	Il15	interleukin 15 [Source:MGI Symbol;Acc:MGI:103014]	0.0179493	0.150951	1.98617
Path:04630	JAK-STAT signaling pathway	ENSMUSG00000026770	Il2ra	interleukin 2 receptor, alpha chain [Source:MGI Symbol;Acc:MGI:96549]	0.0179493	0.150951	1.98617
Path:04630	JAK-STAT signaling pathway	ENSMUSG00000004296	Il12b	interleukin 12b [Source:MGI Symbol;Acc:MGI:96540]	0.0179493	0.150951	1.98617
Path:04630	JAK-STAT signaling pathway	ENSMUSG00000024379	Tslp	thymic stromal lymphopoietin [Source:MGI Symbol;Acc:MGI:1855696]	0.0179493	0.150951	1.98617
Path:04630	JAK-STAT signaling pathway	ENSMUSG00000057722	Lepr	leptin receptor [Source:MGI Symbol;Acc:MGI:104993]	0.0179493	0.150951	1.98617
Path:04630	JAK-STAT signaling pathway	ENSMUSG00000018916	Csf2	colony stimulating factor 2 (granulocyte-macrophage) [Source:MGI Symbol;Acc:MGI:1339752]	0.0179493	0.150951	1.98617
Path:04630	JAK-STAT signaling pathway	ENSMUSG00000030745	Il21r	interleukin 21 receptor [Source:MGI Symbol;Acc:MGI:1890475]	0.0179493	0.150951	1.98617
Path:04630	JAK-STAT signaling pathway	ENSMUSG00000044244	Il20rb	interleukin 20 receptor beta [Source:MGI Symbol;Acc:MGI:2143266]	0.0179493	0.150951	1.98617
Path:04610	Complement and coagulation cascades	ENSMUSG00000027611	Procr	protein C receptor, endothelial [Source:MGI Symbol;Acc:MGI:104596]	0.0184616	0.150951	2.39194
Path:04610	Complement and coagulation cascades	ENSMUSG00000037411	Serpine1	serine (or cysteine) peptidase inhibitor, clade E, member 1 [Source:MGI Symbol;Acc:MGI:97608]	0.0184616	0.150951	2.39194
Path:04610	Complement and coagulation cascades	ENSMUSG00000062345	Serpinb2	serine (or cysteine) peptidase inhibitor, clade B, member 2 [Source:MGI Symbol;Acc:MGI:97609]	0.0184616	0.150951	2.39194
Path:04610	Complement and coagulation cascades	ENSMUSG00000031138	F9	coagulation factor IX [Source:MGI Symbol;Acc:MGI:88384]	0.0184616	0.150951	2.39194
Path:04610	Complement and coagulation cascades	ENSMUSG00000041347	Bdkrb1	bradykinin receptor, beta 1 [Source:MGI Symbol;Acc:MGI:88144]	0.0184616	0.150951	2.39194
Path:04610	Complement and coagulation cascades	ENSMUSG00000026579	F5	coagulation factor V [Source:MGI Symbol;Acc:MGI:88382]	0.0184616	0.150951	2.39194
Path:04610	Complement and coagulation cascades	ENSMUSG00000031196	F8	coagulation factor VIII [Source:MGI Symbol;Acc:MGI:88383]	0.0184616	0.150951	2.39194
Path:04610	Complement and coagulation cascades	ENSMUSG00000024371	C2	complement component 2 (within H-2S) [Source:MGI Symbol;Acc:MGI:88226]	0.0184616	0.150951	2.39194
Path:05133	Pertussis	ENSMUSG00000027398	Il1b	interleukin 1 beta [Source:MGI Symbol;Acc:MGI:96543]	0.0203729	0.161819	2.52785
Path:05133	Pertussis	ENSMUSG00000027399	Il1a	interleukin 1 alpha [Source:MGI Symbol;Acc:MGI:96542]	0.0203729	0.161819	2.52785
Path:05133	Pertussis	ENSMUSG00000051439	Cd14	CD14 antigen [Source:MGI Symbol;Acc:MGI:88318]	0.0203729	0.161819	2.52785
Path:05133	Pertussis	ENSMUSG00000025746	Il6	interleukin 6 [Source:MGI Symbol;Acc:MGI:96559]	0.0203729	0.161819	2.52785
Path:05133	Pertussis	ENSMUSG00000025779	Ly96	lymphocyte antigen 96 [Source:MGI Symbol;Acc:MGI:1341909]	0.0203729	0.161819	2.52785
Path:05133	Pertussis	ENSMUSG00000004296	Il12b	interleukin 12b [Source:MGI Symbol;Acc:MGI:96540]	0.0203729	0.161819	2.52785
Path:05133	Pertussis	ENSMUSG00000024371	C2	complement component 2 (within H-2S) [Source:MGI Symbol;Acc:MGI:88226]	0.0203729	0.161819	2.52785
Path:05202	Transcriptional misregulation in cancer	ENSMUSG00000017652	Cd40	CD40 antigen [Source:MGI Symbol;Acc:MGI:88336]	0.0230232	0.17779	1.81065
Path:05202	Transcriptional misregulation in cancer	ENSMUSG00000051439	Cd14	CD14 antigen [Source:MGI Symbol;Acc:MGI:88318]	0.0230232	0.17779	1.81065
Path:05202	Transcriptional misregulation in cancer	ENSMUSG00000020275	Rel	reticuloendotheliosis oncogene [Source:MGI Symbol;Acc:MGI:97897]	0.0230232	0.17779	1.81065
Path:05202	Transcriptional misregulation in cancer	ENSMUSG00000025746	Il6	interleukin 6 [Source:MGI Symbol;Acc:MGI:96559]	0.0230232	0.17779	1.81065
Path:05202	Transcriptional misregulation in cancer	ENSMUSG00000022508	Bcl6	B cell leukemia/lymphoma 6 [Source:MGI Symbol;Acc:MGI:107187]	0.0230232	0.17779	1.81065
Path:05202	Transcriptional misregulation in cancer	ENSMUSG00000061589	Dot1l	DOT1-like, histone H3 methyltransferase (S. cerevisiae) [Source:MGI Symbol;Acc:MGI:2143886]	0.0230232	0.17779	1.81065
Path:05202	Transcriptional misregulation in cancer	ENSMUSG00000028341	Nr4a3	nuclear receptor subfamily 4, group A, member 3 [Source:MGI Symbol;Acc:MGI:1352457]	0.0230232	0.17779	1.81065
Path:05202	Transcriptional misregulation in cancer	ENSMUSG00000034041	Lyl1	lymphoblastomic leukemia 1 [Source:MGI Symbol;Acc:MGI:96891]	0.0230232	0.17779	1.81065
Path:05202	Transcriptional misregulation in cancer	ENSMUSG00000014030	Pax5	paired box 5 [Source:MGI Symbol;Acc:MGI:97489]	0.0230232	0.17779	1.81065
Path:05202	Transcriptional misregulation in cancer	ENSMUSG00000017724	Etv4	ets variant 4 [Source:MGI Symbol;Acc:MGI:99423]	0.0230232	0.17779	1.81065
Path:05202	Transcriptional misregulation in cancer	ENSMUSG00000024238	Zeb1	zinc finger E-box binding homeobox 1 [Source:MGI Symbol;Acc:MGI:1344313]	0.0230232	0.17779	1.81065
Path:05202	Transcriptional misregulation in cancer	ENSMUSG00000052435	Cebpe	CCAAT/enhancer binding protein (C/EBP), epsilon [Source:MGI Symbol;Acc:MGI:103572]	0.0230232	0.17779	1.81065
Path:05202	Transcriptional misregulation in cancer	ENSMUSG00000018916	Csf2	colony stimulating factor 2 (granulocyte-macrophage) [Source:MGI Symbol;Acc:MGI:1339752]	0.0230232	0.17779	1.81065
Path:05202	Transcriptional misregulation in cancer	ENSMUSG00000021453	Gadd45g	growth arrest and DNA-damage-inducible 45 gamma [Source:MGI Symbol;Acc:MGI:1346325]	0.0230232	0.17779	1.81065
Path:04623	Cytosolic DNA-sensing pathway	ENSMUSG00000024810	Il33	interleukin 33 [Source:MGI Symbol;Acc:MGI:1924375]	0.0251341	0.188845	2.64822
Path:04623	Cytosolic DNA-sensing pathway	ENSMUSG00000027398	Il1b	interleukin 1 beta [Source:MGI Symbol;Acc:MGI:96543]	0.0251341	0.188845	2.64822
Path:04623	Cytosolic DNA-sensing pathway	ENSMUSG00000035042	Ccl5	chemokine (C-C motif) ligand 5 [Source:MGI Symbol;Acc:MGI:98262]	0.0251341	0.188845	2.64822
Path:04623	Cytosolic DNA-sensing pathway	ENSMUSG00000025746	Il6	interleukin 6 [Source:MGI Symbol;Acc:MGI:96559]	0.0251341	0.188845	2.64822
Path:04623	Cytosolic DNA-sensing pathway	ENSMUSG00000027514	Zbp1	Z-DNA binding protein 1 [Source:MGI Symbol;Acc:MGI:1927449]	0.0251341	0.188845	2.64822
Path:04623	Cytosolic DNA-sensing pathway	ENSMUSG00000039217	Il18	interleukin 18 [Source:MGI Symbol;Acc:MGI:107936]	0.0251341	0.188845	2.64822
Path:05204	Chemical carcinogenesis - DNA adducts	ENSMUSG00000032487	Ptgs2	prostaglandin-endoperoxide synthase 2 [Source:MGI Symbol;Acc:MGI:97798]	0.0272486	0.199345	2.22451
Path:05204	Chemical carcinogenesis - DNA adducts	ENSMUSG00000025068	Gsto1	glutathione S-transferase omega 1 [Source:MGI Symbol;Acc:MGI:1342273]	0.0272486	0.199345	2.22451
Path:05204	Chemical carcinogenesis - DNA adducts	ENSMUSG00000009093	Gstt4	glutathione S-transferase, theta 4 [Source:MGI Symbol;Acc:MGI:1923136]	0.0272486	0.199345	2.22451
Path:05204	Chemical carcinogenesis - DNA adducts	ENSMUSG00000001665	Gstt3	glutathione S-transferase, theta 3 [Source:MGI Symbol;Acc:MGI:2143526]	0.0272486	0.199345	2.22451
Path:05204	Chemical carcinogenesis - DNA adducts	ENSMUSG00000058135	Gstm1	glutathione S-transferase, mu 1 [Source:MGI Symbol;Acc:MGI:95860]	0.0272486	0.199345	2.22451
Path:05204	Chemical carcinogenesis - DNA adducts	ENSMUSG00000038776	Ephx1	epoxide hydrolase 1, microsomal [Source:MGI Symbol;Acc:MGI:95405]	0.0272486	0.199345	2.22451
Path:05204	Chemical carcinogenesis - DNA adducts	ENSMUSG00000090145	Ugt1a6b	UDP glucuronosyltransferase 1 family, polypeptide A6B [Source:MGI Symbol;Acc:MGI:3580629]	0.0272486	0.199345	2.22451
Path:05204	Chemical carcinogenesis - DNA adducts	ENSMUSG00000025069	Gsto2	glutathione S-transferase omega 2 [Source:MGI Symbol;Acc:MGI:1915464]	0.0272486	0.199345	2.22451
Path:05152	Tuberculosis	ENSMUSG00000027398	Il1b	interleukin 1 beta [Source:MGI Symbol;Acc:MGI:96543]	0.0289323	0.206235	1.85376
Path:05152	Tuberculosis	ENSMUSG00000027399	Il1a	interleukin 1 alpha [Source:MGI Symbol;Acc:MGI:96542]	0.0289323	0.206235	1.85376
Path:05152	Tuberculosis	ENSMUSG00000051439	Cd14	CD14 antigen [Source:MGI Symbol;Acc:MGI:88318]	0.0289323	0.206235	1.85376
Path:05152	Tuberculosis	ENSMUSG00000032688	Malt1	MALT1 paracaspase [Source:MGI Symbol;Acc:MGI:2445027]	0.0289323	0.206235	1.85376
Path:05152	Tuberculosis	ENSMUSG00000025746	Il6	interleukin 6 [Source:MGI Symbol;Acc:MGI:96559]	0.0289323	0.206235	1.85376
Path:05152	Tuberculosis	ENSMUSG00000039217	Il18	interleukin 18 [Source:MGI Symbol;Acc:MGI:107936]	0.0289323	0.206235	1.85376
Path:05152	Tuberculosis	ENSMUSG00000024617	Camk2a	calcium/calmodulin-dependent protein kinase II alpha [Source:MGI Symbol;Acc:MGI:88256]	0.0289323	0.206235	1.85376
Path:05152	Tuberculosis	ENSMUSG00000026712	Mrc1	mannose receptor, C type 1 [Source:MGI Symbol;Acc:MGI:97142]	0.0289323	0.206235	1.85376
Path:05152	Tuberculosis	ENSMUSG00000004296	Il12b	interleukin 12b [Source:MGI Symbol;Acc:MGI:96540]	0.0289323	0.206235	1.85376
Path:05152	Tuberculosis	ENSMUSG00000018334	Ksr1	kinase suppressor of ras 1 [Source:MGI Symbol;Acc:MGI:105051]	0.0289323	0.206235	1.85376
Path:05152	Tuberculosis	ENSMUSG00000024334	H2-Oa	histocompatibility 2, O region alpha locus [Source:MGI Symbol;Acc:MGI:95924]	0.0289323	0.206235	1.85376
Path:05152	Tuberculosis	ENSMUSG00000037548	H2-DMb2	histocompatibility 2, class II, locus Mb2 [Source:MGI Symbol;Acc:MGI:95923]	0.0289323	0.206235	1.85376
Path:00400	Phenylalanine, tyrosine and tryptophan biosynthesis	ENSMUSG00000074141	Il4i1	interleukin 4 induced 1 [Source:MGI Symbol;Acc:MGI:109552]	0.0312731	0.217348	6.95159
Path:00400	Phenylalanine, tyrosine and tryptophan biosynthesis	ENSMUSG00000069873	4930438A08Rik	RIKEN cDNA 4930438A08 gene [Source:MGI Symbol;Acc:MGI:1921238]	0.0312731	0.217348	6.95159
Path:04659	Th17 cell differentiation	ENSMUSG00000027398	Il1b	interleukin 1 beta [Source:MGI Symbol;Acc:MGI:96543]	0.0333981	0.226455	2.13895
Path:04659	Th17 cell differentiation	ENSMUSG00000025746	Il6	interleukin 6 [Source:MGI Symbol;Acc:MGI:96559]	0.0333981	0.226455	2.13895
Path:04659	Th17 cell differentiation	ENSMUSG00000026770	Il2ra	interleukin 2 receptor, alpha chain [Source:MGI Symbol;Acc:MGI:96549]	0.0333981	0.226455	2.13895
Path:04659	Th17 cell differentiation	ENSMUSG00000032093	Cd3e	CD3 antigen, epsilon polypeptide [Source:MGI Symbol;Acc:MGI:88332]	0.0333981	0.226455	2.13895
Path:04659	Th17 cell differentiation	ENSMUSG00000030745	Il21r	interleukin 21 receptor [Source:MGI Symbol;Acc:MGI:1890475]	0.0333981	0.226455	2.13895
Path:04659	Th17 cell differentiation	ENSMUSG00000026072	Il1r1	interleukin 1 receptor, type I [Source:MGI Symbol;Acc:MGI:96545]	0.0333981	0.226455	2.13895
Path:04659	Th17 cell differentiation	ENSMUSG00000024334	H2-Oa	histocompatibility 2, O region alpha locus [Source:MGI Symbol;Acc:MGI:95924]	0.0333981	0.226455	2.13895
Path:04659	Th17 cell differentiation	ENSMUSG00000037548	H2-DMb2	histocompatibility 2, class II, locus Mb2 [Source:MGI Symbol;Acc:MGI:95923]	0.0333981	0.226455	2.13895
Path:04514	Cell adhesion molecules	ENSMUSG00000017652	Cd40	CD40 antigen [Source:MGI Symbol;Acc:MGI:88336]	0.0383335	0.238523	1.83156
Path:04514	Cell adhesion molecules	ENSMUSG00000025743	Sdc3	syndecan 3 [Source:MGI Symbol;Acc:MGI:1349163]	0.0383335	0.238523	1.83156
Path:04514	Cell adhesion molecules	ENSMUSG00000051790	Nlgn2	neuroligin 2 [Source:MGI Symbol;Acc:MGI:2681835]	0.0383335	0.238523	1.83156
Path:04514	Cell adhesion molecules	ENSMUSG00000020598	Nrcam	neuronal cell adhesion molecule [Source:MGI Symbol;Acc:MGI:104750]	0.0383335	0.238523	1.83156
Path:04514	Cell adhesion molecules	ENSMUSG00000016498	Pdcd1lg2	programmed cell death 1 ligand 2 [Source:MGI Symbol;Acc:MGI:1930125]	0.0383335	0.238523	1.83156
Path:04514	Cell adhesion molecules	ENSMUSG00000021614	Vcan	versican [Source:MGI Symbol;Acc:MGI:102889]	0.0383335	0.238523	1.83156
Path:04514	Cell adhesion molecules	ENSMUSG00000024334	H2-Oa	histocompatibility 2, O region alpha locus [Source:MGI Symbol;Acc:MGI:95924]	0.0383335	0.238523	1.83156
Path:04514	Cell adhesion molecules	ENSMUSG00000026582	Sele	selectin, endothelial cell [Source:MGI Symbol;Acc:MGI:98278]	0.0383335	0.238523	1.83156
Path:04514	Cell adhesion molecules	ENSMUSG00000060550	H2-Q7	histocompatibility 2, Q region locus 7 [Source:MGI Symbol;Acc:MGI:95936]	0.0383335	0.238523	1.83156
Path:04514	Cell adhesion molecules	ENSMUSG00000037548	H2-DMb2	histocompatibility 2, class II, locus Mb2 [Source:MGI Symbol;Acc:MGI:95923]	0.0383335	0.238523	1.83156
Path:04514	Cell adhesion molecules	ENSMUSG00000033295	Ptprf	protein tyrosine phosphatase, receptor type, F [Source:MGI Symbol;Acc:MGI:102695]	0.0383335	0.238523	1.83156
Path:04512	ECM-receptor interaction	ENSMUSG00000002944	Cd36	CD36 molecule [Source:MGI Symbol;Acc:MGI:107899]	0.0386601	0.238523	2.21187
Path:04512	ECM-receptor interaction	ENSMUSG00000041936	Agrn	agrin [Source:MGI Symbol;Acc:MGI:87961]	0.0386601	0.238523	2.21187
Path:04512	ECM-receptor interaction	ENSMUSG00000040152	Thbs1	thrombospondin 1 [Source:MGI Symbol;Acc:MGI:98737]	0.0386601	0.238523	2.21187
Path:04512	ECM-receptor interaction	ENSMUSG00000031502	Col4a1	collagen, type IV, alpha 1 [Source:MGI Symbol;Acc:MGI:88454]	0.0386601	0.238523	2.21187
Path:04512	ECM-receptor interaction	ENSMUSG00000034664	Itga2b	integrin alpha 2b [Source:MGI Symbol;Acc:MGI:96601]	0.0386601	0.238523	2.21187
Path:04512	ECM-receptor interaction	ENSMUSG00000020330	Hmmr	hyaluronan mediated motility receptor (RHAMM) [Source:MGI Symbol;Acc:MGI:104667]	0.0386601	0.238523	2.21187
Path:04512	ECM-receptor interaction	ENSMUSG00000026479	Lamc2	laminin, gamma 2 [Source:MGI Symbol;Acc:MGI:99913]	0.0386601	0.238523	2.21187
Path:05340	Primary immunodeficiency	ENSMUSG00000017652	Cd40	CD40 antigen [Source:MGI Symbol;Acc:MGI:88336]	0.0391309	0.238523	3.08959
Path:05340	Primary immunodeficiency	ENSMUSG00000010142	Tnfrsf13b	tumor necrosis factor receptor superfamily, member 13b [Source:MGI Symbol;Acc:MGI:1889411]	0.0391309	0.238523	3.08959
Path:05340	Primary immunodeficiency	ENSMUSG00000032093	Cd3e	CD3 antigen, epsilon polypeptide [Source:MGI Symbol;Acc:MGI:88332]	0.0391309	0.238523	3.08959
Path:05340	Primary immunodeficiency	ENSMUSG00000003379	Cd79a	CD79A antigen (immunoglobulin-associated alpha) [Source:MGI Symbol;Acc:MGI:101774]	0.0391309	0.238523	3.08959
Path:05140	Leishmaniasis	ENSMUSG00000027398	Il1b	interleukin 1 beta [Source:MGI Symbol;Acc:MGI:96543]	0.0394678	0.238523	2.3834
Path:05140	Leishmaniasis	ENSMUSG00000032487	Ptgs2	prostaglandin-endoperoxide synthase 2 [Source:MGI Symbol;Acc:MGI:97798]	0.0394678	0.238523	2.3834
Path:05140	Leishmaniasis	ENSMUSG00000027399	Il1a	interleukin 1 alpha [Source:MGI Symbol;Acc:MGI:96542]	0.0394678	0.238523	2.3834
Path:05140	Leishmaniasis	ENSMUSG00000004296	Il12b	interleukin 12b [Source:MGI Symbol;Acc:MGI:96540]	0.0394678	0.238523	2.3834
Path:05140	Leishmaniasis	ENSMUSG00000024334	H2-Oa	histocompatibility 2, O region alpha locus [Source:MGI Symbol;Acc:MGI:95924]	0.0394678	0.238523	2.3834
Path:05140	Leishmaniasis	ENSMUSG00000037548	H2-DMb2	histocompatibility 2, class II, locus Mb2 [Source:MGI Symbol;Acc:MGI:95923]	0.0394678	0.238523	2.3834
Path:00982	Drug metabolism - cytochrome P450	ENSMUSG00000025068	Gsto1	glutathione S-transferase omega 1 [Source:MGI Symbol;Acc:MGI:1342273]	0.0394678	0.238523	2.3834
Path:00982	Drug metabolism - cytochrome P450	ENSMUSG00000009093	Gstt4	glutathione S-transferase, theta 4 [Source:MGI Symbol;Acc:MGI:1923136]	0.0394678	0.238523	2.3834
Path:00982	Drug metabolism - cytochrome P450	ENSMUSG00000001665	Gstt3	glutathione S-transferase, theta 3 [Source:MGI Symbol;Acc:MGI:2143526]	0.0394678	0.238523	2.3834
Path:00982	Drug metabolism - cytochrome P450	ENSMUSG00000058135	Gstm1	glutathione S-transferase, mu 1 [Source:MGI Symbol;Acc:MGI:95860]	0.0394678	0.238523	2.3834
Path:00982	Drug metabolism - cytochrome P450	ENSMUSG00000090145	Ugt1a6b	UDP glucuronosyltransferase 1 family, polypeptide A6B [Source:MGI Symbol;Acc:MGI:3580629]	0.0394678	0.238523	2.3834
Path:00982	Drug metabolism - cytochrome P450	ENSMUSG00000025069	Gsto2	glutathione S-transferase omega 2 [Source:MGI Symbol;Acc:MGI:1915464]	0.0394678	0.238523	2.3834
Path:04115	p53 signaling pathway	ENSMUSG00000037411	Serpine1	serine (or cysteine) peptidase inhibitor, clade E, member 1 [Source:MGI Symbol;Acc:MGI:97608]	0.044351	0.262332	2.3172
Path:04115	p53 signaling pathway	ENSMUSG00000040152	Thbs1	thrombospondin 1 [Source:MGI Symbol;Acc:MGI:98737]	0.044351	0.262332	2.3172
Path:04115	p53 signaling pathway	ENSMUSG00000032113	Chek1	checkpoint kinase 1 [Source:MGI Symbol;Acc:MGI:1202065]	0.044351	0.262332	2.3172
Path:04115	p53 signaling pathway	ENSMUSG00000026389	Steap3	STEAP family member 3 [Source:MGI Symbol;Acc:MGI:1915678]	0.044351	0.262332	2.3172
Path:04115	p53 signaling pathway	ENSMUSG00000029026	Trp73	transformation related protein 73 [Source:MGI Symbol;Acc:MGI:1336991]	0.044351	0.262332	2.3172
Path:04115	p53 signaling pathway	ENSMUSG00000021453	Gadd45g	growth arrest and DNA-damage-inducible 45 gamma [Source:MGI Symbol;Acc:MGI:1346325]	0.044351	0.262332	2.3172
Path:05330	Allograft rejection	ENSMUSG00000017652	Cd40	CD40 antigen [Source:MGI Symbol;Acc:MGI:88336]	0.0566774	0.328257	2.3971
Path:05330	Allograft rejection	ENSMUSG00000004296	Il12b	interleukin 12b [Source:MGI Symbol;Acc:MGI:96540]	0.0566774	0.328257	2.3971
Path:05330	Allograft rejection	ENSMUSG00000024334	H2-Oa	histocompatibility 2, O region alpha locus [Source:MGI Symbol;Acc:MGI:95924]	0.0566774	0.328257	2.3971
Path:05330	Allograft rejection	ENSMUSG00000060550	H2-Q7	histocompatibility 2, Q region locus 7 [Source:MGI Symbol;Acc:MGI:95936]	0.0566774	0.328257	2.3971
Path:05330	Allograft rejection	ENSMUSG00000037548	H2-DMb2	histocompatibility 2, class II, locus Mb2 [Source:MGI Symbol;Acc:MGI:95923]	0.0566774	0.328257	2.3971
Path:05310	Asthma	ENSMUSG00000017652	Cd40	CD40 antigen [Source:MGI Symbol;Acc:MGI:88336]	0.0590872	0.335229	3.33676
Path:05310	Asthma	ENSMUSG00000024334	H2-Oa	histocompatibility 2, O region alpha locus [Source:MGI Symbol;Acc:MGI:95924]	0.0590872	0.335229	3.33676
Path:05310	Asthma	ENSMUSG00000037548	H2-DMb2	histocompatibility 2, class II, locus Mb2 [Source:MGI Symbol;Acc:MGI:95923]	0.0590872	0.335229	3.33676
Path:04933	AGE-RAGE signaling pathway in diabetic complications	ENSMUSG00000027398	Il1b	interleukin 1 beta [Source:MGI Symbol;Acc:MGI:96543]	0.0711554	0.388901	1.92717
Path:04933	AGE-RAGE signaling pathway in diabetic complications	ENSMUSG00000027399	Il1a	interleukin 1 alpha [Source:MGI Symbol;Acc:MGI:96542]	0.0711554	0.388901	1.92717
Path:04933	AGE-RAGE signaling pathway in diabetic complications	ENSMUSG00000037411	Serpine1	serine (or cysteine) peptidase inhibitor, clade E, member 1 [Source:MGI Symbol;Acc:MGI:97608]	0.0711554	0.388901	1.92717
Path:04933	AGE-RAGE signaling pathway in diabetic complications	ENSMUSG00000025746	Il6	interleukin 6 [Source:MGI Symbol;Acc:MGI:96559]	0.0711554	0.388901	1.92717
Path:04933	AGE-RAGE signaling pathway in diabetic complications	ENSMUSG00000031502	Col4a1	collagen, type IV, alpha 1 [Source:MGI Symbol;Acc:MGI:88454]	0.0711554	0.388901	1.92717
Path:04933	AGE-RAGE signaling pathway in diabetic complications	ENSMUSG00000021367	Edn1	endothelin 1 [Source:MGI Symbol;Acc:MGI:95283]	0.0711554	0.388901	1.92717
Path:04933	AGE-RAGE signaling pathway in diabetic complications	ENSMUSG00000026582	Sele	selectin, endothelial cell [Source:MGI Symbol;Acc:MGI:98278]	0.0711554	0.388901	1.92717
Path:00601	Glycosphingolipid biosynthesis - lacto and neolacto series	ENSMUSG00000030283	St8sia1	ST8 alpha-N-acetyl-neuraminide alpha-2,8-sialyltransferase 1 [Source:MGI Symbol;Acc:MGI:106011]	0.0713452	0.388901	3.08959
Path:00601	Glycosphingolipid biosynthesis - lacto and neolacto series	ENSMUSG00000028541	B4galt2	UDP-Gal:betaGlcNAc beta 1,4- galactosyltransferase, polypeptide 2 [Source:MGI Symbol;Acc:MGI:1858493]	0.0713452	0.388901	3.08959
Path:00601	Glycosphingolipid biosynthesis - lacto and neolacto series	ENSMUSG00000036587	Fut7	fucosyltransferase 7 [Source:MGI Symbol;Acc:MGI:107692]	0.0713452	0.388901	3.08959
Path:04014	Ras signaling pathway	ENSMUSG00000020275	Rel	reticuloendotheliosis oncogene [Source:MGI Symbol;Acc:MGI:97897]	0.073282	0.391777	1.56486
Path:04014	Ras signaling pathway	ENSMUSG00000006445	Epha2	Eph receptor A2 [Source:MGI Symbol;Acc:MGI:95278]	0.073282	0.391777	1.56486
Path:04014	Ras signaling pathway	ENSMUSG00000027208	Fgf7	fibroblast growth factor 7 [Source:MGI Symbol;Acc:MGI:95521]	0.073282	0.391777	1.56486
Path:04014	Ras signaling pathway	ENSMUSG00000061578	Ksr2	kinase suppressor of ras 2 [Source:MGI Symbol;Acc:MGI:3610315]	0.073282	0.391777	1.56486
Path:04014	Ras signaling pathway	ENSMUSG00000027669	Gnb4	guanine nucleotide binding protein (G protein), beta 4 [Source:MGI Symbol;Acc:MGI:104581]	0.073282	0.391777	1.56486
Path:04014	Ras signaling pathway	ENSMUSG00000032470	Mras	muscle and microspikes RAS [Source:MGI Symbol;Acc:MGI:1100856]	0.073282	0.391777	1.56486
Path:04014	Ras signaling pathway	ENSMUSG00000021303	Gng4	guanine nucleotide binding protein (G protein), gamma 4 [Source:MGI Symbol;Acc:MGI:102703]	0.073282	0.391777	1.56486
Path:04014	Ras signaling pathway	ENSMUSG00000018334	Ksr1	kinase suppressor of ras 1 [Source:MGI Symbol;Acc:MGI:105051]	0.073282	0.391777	1.56486
Path:04014	Ras signaling pathway	ENSMUSG00000027954	Efna1	ephrin A1 [Source:MGI Symbol;Acc:MGI:103236]	0.073282	0.391777	1.56486
Path:04014	Ras signaling pathway	ENSMUSG00000030849	Fgfr2	fibroblast growth factor receptor 2 [Source:MGI Symbol;Acc:MGI:95523]	0.073282	0.391777	1.56486
Path:04014	Ras signaling pathway	ENSMUSG00000026959	Grin1	glutamate receptor, ionotropic, NMDA1 (zeta 1) [Source:MGI Symbol;Acc:MGI:95819]	0.073282	0.391777	1.56486
Path:04014	Ras signaling pathway	ENSMUSG00000032356	Rasgrf1	RAS protein-specific guanine nucleotide-releasing factor 1 [Source:MGI Symbol;Acc:MGI:99694]	0.073282	0.391777	1.56486
Path:04014	Ras signaling pathway	ENSMUSG00000021974	Fgf9	fibroblast growth factor 9 [Source:MGI Symbol;Acc:MGI:104723]	0.073282	0.391777	1.56486
Path:00430	Taurine and hypotaurine metabolism	ENSMUSG00000033022	Cdo1	cysteine dioxygenase 1, cytosolic [Source:MGI Symbol;Acc:MGI:105925]	0.0774495	0.400872	4.2779
Path:00430	Taurine and hypotaurine metabolism	ENSMUSG00000070880	Gad1	glutamate decarboxylase 1 [Source:MGI Symbol;Acc:MGI:95632]	0.0774495	0.400872	4.2779
Path:00650	Butanoate metabolism	ENSMUSG00000027984	Hadh	hydroxyacyl-Coenzyme A dehydrogenase [Source:MGI Symbol;Acc:MGI:96009]	0.0778673	0.400872	2.97925
Path:00650	Butanoate metabolism	ENSMUSG00000070880	Gad1	glutamate decarboxylase 1 [Source:MGI Symbol;Acc:MGI:95632]	0.0778673	0.400872	2.97925
Path:00650	Butanoate metabolism	ENSMUSG00000028167	Bdh2	3-hydroxybutyrate dehydrogenase, type 2 [Source:MGI Symbol;Acc:MGI:1917022]	0.0778673	0.400872	2.97925
Path:05162	Measles	ENSMUSG00000027398	Il1b	interleukin 1 beta [Source:MGI Symbol;Acc:MGI:96543]	0.0801746	0.405246	1.71409
Path:05162	Measles	ENSMUSG00000027399	Il1a	interleukin 1 alpha [Source:MGI Symbol;Acc:MGI:96542]	0.0801746	0.405246	1.71409
Path:05162	Measles	ENSMUSG00000025746	Il6	interleukin 6 [Source:MGI Symbol;Acc:MGI:96559]	0.0801746	0.405246	1.71409
Path:05162	Measles	ENSMUSG00000023341	Mx2	MX dynamin-like GTPase 2 [Source:MGI Symbol;Acc:MGI:97244]	0.0801746	0.405246	1.71409
Path:05162	Measles	ENSMUSG00000000386	Mx1	MX dynamin-like GTPase 1 [Source:MGI Symbol;Acc:MGI:97243]	0.0801746	0.405246	1.71409
Path:05162	Measles	ENSMUSG00000026770	Il2ra	interleukin 2 receptor, alpha chain [Source:MGI Symbol;Acc:MGI:96549]	0.0801746	0.405246	1.71409
Path:05162	Measles	ENSMUSG00000004296	Il12b	interleukin 12b [Source:MGI Symbol;Acc:MGI:96540]	0.0801746	0.405246	1.71409
Path:05162	Measles	ENSMUSG00000032093	Cd3e	CD3 antigen, epsilon polypeptide [Source:MGI Symbol;Acc:MGI:88332]	0.0801746	0.405246	1.71409
Path:05162	Measles	ENSMUSG00000029026	Trp73	transformation related protein 73 [Source:MGI Symbol;Acc:MGI:1336991]	0.0801746	0.405246	1.71409
Path:04062	Chemokine signaling pathway	ENSMUSG00000031779	Ccl22	chemokine (C-C motif) ligand 22 [Source:MGI Symbol;Acc:MGI:1306779]	0.0857233	0.425555	1.59307
Path:04062	Chemokine signaling pathway	ENSMUSG00000035042	Ccl5	chemokine (C-C motif) ligand 5 [Source:MGI Symbol;Acc:MGI:98262]	0.0857233	0.425555	1.59307
Path:04062	Chemokine signaling pathway	ENSMUSG00000018909	Arrb1	arrestin, beta 1 [Source:MGI Symbol;Acc:MGI:99473]	0.0857233	0.425555	1.59307
Path:04062	Chemokine signaling pathway	ENSMUSG00000037944	Ccr7	chemokine (C-C motif) receptor 7 [Source:MGI Symbol;Acc:MGI:103011]	0.0857233	0.425555	1.59307
Path:04062	Chemokine signaling pathway	ENSMUSG00000060183	Cxcl11	chemokine (C-X-C motif) ligand 11 [Source:MGI Symbol;Acc:MGI:1860203]	0.0857233	0.425555	1.59307
Path:04062	Chemokine signaling pathway	ENSMUSG00000027669	Gnb4	guanine nucleotide binding protein (G protein), beta 4 [Source:MGI Symbol;Acc:MGI:104581]	0.0857233	0.425555	1.59307
Path:04062	Chemokine signaling pathway	ENSMUSG00000050232	Cxcr3	chemokine (C-X-C motif) receptor 3 [Source:MGI Symbol;Acc:MGI:1277207]	0.0857233	0.425555	1.59307
Path:04062	Chemokine signaling pathway	ENSMUSG00000021303	Gng4	guanine nucleotide binding protein (G protein), gamma 4 [Source:MGI Symbol;Acc:MGI:102703]	0.0857233	0.425555	1.59307
Path:04062	Chemokine signaling pathway	ENSMUSG00000020654	Adcy3	adenylate cyclase 3 [Source:MGI Symbol;Acc:MGI:99675]	0.0857233	0.425555	1.59307
Path:04062	Chemokine signaling pathway	ENSMUSG00000029379	Cxcl3	chemokine (C-X-C motif) ligand 3 [Source:MGI Symbol;Acc:MGI:3037818]	0.0857233	0.425555	1.59307
Path:04062	Chemokine signaling pathway	ENSMUSG00000026573	Xcl1	chemokine (C motif) ligand 1 [Source:MGI Symbol;Acc:MGI:104593]	0.0857233	0.425555	1.59307
Path:00590	Arachidonic acid metabolism	ENSMUSG00000032487	Ptgs2	prostaglandin-endoperoxide synthase 2 [Source:MGI Symbol;Acc:MGI:97798]	0.0887958	0.433074	1.93998
Path:00590	Arachidonic acid metabolism	ENSMUSG00000025701	Alox5	arachidonate 5-lipoxygenase [Source:MGI Symbol;Acc:MGI:87999]	0.0887958	0.433074	1.93998
Path:00590	Arachidonic acid metabolism	ENSMUSG00000047250	Ptgs1	prostaglandin-endoperoxide synthase 1 [Source:MGI Symbol;Acc:MGI:97797]	0.0887958	0.433074	1.93998
Path:00590	Arachidonic acid metabolism	ENSMUSG00000020377	Ltc4s	leukotriene C4 synthase [Source:MGI Symbol;Acc:MGI:107498]	0.0887958	0.433074	1.93998
Path:00590	Arachidonic acid metabolism	ENSMUSG00000022947	Cbr3	carbonyl reductase 3 [Source:MGI Symbol;Acc:MGI:1309992]	0.0887958	0.433074	1.93998
Path:00590	Arachidonic acid metabolism	ENSMUSG00000025150	Cbr2	carbonyl reductase 2 [Source:MGI Symbol;Acc:MGI:107200]	0.0887958	0.433074	1.93998
Path:04151	PI3K-Akt signaling pathway	ENSMUSG00000038067	Csf3	colony stimulating factor 3 (granulocyte) [Source:MGI Symbol;Acc:MGI:1339751]	0.0961353	0.454745	1.39419
Path:04151	PI3K-Akt signaling pathway	ENSMUSG00000023034	Nr4a1	nuclear receptor subfamily 4, group A, member 1 [Source:MGI Symbol;Acc:MGI:1352454]	0.0961353	0.454745	1.39419
Path:04151	PI3K-Akt signaling pathway	ENSMUSG00000025746	Il6	interleukin 6 [Source:MGI Symbol;Acc:MGI:96559]	0.0961353	0.454745	1.39419
Path:04151	PI3K-Akt signaling pathway	ENSMUSG00000040152	Thbs1	thrombospondin 1 [Source:MGI Symbol;Acc:MGI:98737]	0.0961353	0.454745	1.39419
Path:04151	PI3K-Akt signaling pathway	ENSMUSG00000031502	Col4a1	collagen, type IV, alpha 1 [Source:MGI Symbol;Acc:MGI:88454]	0.0961353	0.454745	1.39419
Path:04151	PI3K-Akt signaling pathway	ENSMUSG00000034664	Itga2b	integrin alpha 2b [Source:MGI Symbol;Acc:MGI:96601]	0.0961353	0.454745	1.39419
Path:04151	PI3K-Akt signaling pathway	ENSMUSG00000026770	Il2ra	interleukin 2 receptor, alpha chain [Source:MGI Symbol;Acc:MGI:96549]	0.0961353	0.454745	1.39419
Path:04151	PI3K-Akt signaling pathway	ENSMUSG00000006445	Epha2	Eph receptor A2 [Source:MGI Symbol;Acc:MGI:95278]	0.0961353	0.454745	1.39419
Path:04151	PI3K-Akt signaling pathway	ENSMUSG00000027208	Fgf7	fibroblast growth factor 7 [Source:MGI Symbol;Acc:MGI:95521]	0.0961353	0.454745	1.39419
Path:04151	PI3K-Akt signaling pathway	ENSMUSG00000027669	Gnb4	guanine nucleotide binding protein (G protein), beta 4 [Source:MGI Symbol;Acc:MGI:104581]	0.0961353	0.454745	1.39419
Path:04151	PI3K-Akt signaling pathway	ENSMUSG00000043154	Ppp2r3a	protein phosphatase 2, regulatory subunit B'', alpha [Source:MGI Symbol;Acc:MGI:2442104]	0.0961353	0.454745	1.39419
Path:04151	PI3K-Akt signaling pathway	ENSMUSG00000021303	Gng4	guanine nucleotide binding protein (G protein), gamma 4 [Source:MGI Symbol;Acc:MGI:102703]	0.0961353	0.454745	1.39419
Path:04151	PI3K-Akt signaling pathway	ENSMUSG00000031861	Lpar2	lysophosphatidic acid receptor 2 [Source:MGI Symbol;Acc:MGI:1858422]	0.0961353	0.454745	1.39419
Path:04151	PI3K-Akt signaling pathway	ENSMUSG00000027954	Efna1	ephrin A1 [Source:MGI Symbol;Acc:MGI:103236]	0.0961353	0.454745	1.39419
Path:04151	PI3K-Akt signaling pathway	ENSMUSG00000026479	Lamc2	laminin, gamma 2 [Source:MGI Symbol;Acc:MGI:99913]	0.0961353	0.454745	1.39419
Path:04151	PI3K-Akt signaling pathway	ENSMUSG00000030849	Fgfr2	fibroblast growth factor receptor 2 [Source:MGI Symbol;Acc:MGI:95523]	0.0961353	0.454745	1.39419
Path:04151	PI3K-Akt signaling pathway	ENSMUSG00000067714	Lpar5	lysophosphatidic acid receptor 5 [Source:MGI Symbol;Acc:MGI:2685918]	0.0961353	0.454745	1.39419
Path:04151	PI3K-Akt signaling pathway	ENSMUSG00000021974	Fgf9	fibroblast growth factor 9 [Source:MGI Symbol;Acc:MGI:104723]	0.0961353	0.454745	1.39419
Path:04810	Regulation of actin cytoskeleton	ENSMUSG00000026879	Gsn	gelsolin [Source:MGI Symbol;Acc:MGI:95851]	0.0965107	0.454745	1.52364
Path:04810	Regulation of actin cytoskeleton	ENSMUSG00000034664	Itga2b	integrin alpha 2b [Source:MGI Symbol;Acc:MGI:96601]	0.0965107	0.454745	1.52364
Path:04810	Regulation of actin cytoskeleton	ENSMUSG00000027208	Fgf7	fibroblast growth factor 7 [Source:MGI Symbol;Acc:MGI:95521]	0.0965107	0.454745	1.52364
Path:04810	Regulation of actin cytoskeleton	ENSMUSG00000027470	Mylk2	myosin, light polypeptide kinase 2, skeletal muscle [Source:MGI Symbol;Acc:MGI:2139434]	0.0965107	0.454745	1.52364
Path:04810	Regulation of actin cytoskeleton	ENSMUSG00000041347	Bdkrb1	bradykinin receptor, beta 1 [Source:MGI Symbol;Acc:MGI:88144]	0.0965107	0.454745	1.52364
Path:04810	Regulation of actin cytoskeleton	ENSMUSG00000032470	Mras	muscle and microspikes RAS [Source:MGI Symbol;Acc:MGI:1100856]	0.0965107	0.454745	1.52364
Path:04810	Regulation of actin cytoskeleton	ENSMUSG00000031861	Lpar2	lysophosphatidic acid receptor 2 [Source:MGI Symbol;Acc:MGI:1858422]	0.0965107	0.454745	1.52364
Path:04810	Regulation of actin cytoskeleton	ENSMUSG00000018830	Myh11	myosin, heavy polypeptide 11, smooth muscle [Source:MGI Symbol;Acc:MGI:102643]	0.0965107	0.454745	1.52364
Path:04810	Regulation of actin cytoskeleton	ENSMUSG00000030849	Fgfr2	fibroblast growth factor receptor 2 [Source:MGI Symbol;Acc:MGI:95523]	0.0965107	0.454745	1.52364
Path:04810	Regulation of actin cytoskeleton	ENSMUSG00000067714	Lpar5	lysophosphatidic acid receptor 5 [Source:MGI Symbol;Acc:MGI:2685918]	0.0965107	0.454745	1.52364
Path:04810	Regulation of actin cytoskeleton	ENSMUSG00000021974	Fgf9	fibroblast growth factor 9 [Source:MGI Symbol;Acc:MGI:104723]	0.0965107	0.454745	1.52364
Path:04810	Regulation of actin cytoskeleton	ENSMUSG00000005947	Itgae	integrin alpha E, epithelial-associated [Source:MGI Symbol;Acc:MGI:1298377]	0.0965107	0.454745	1.52364
Path:04931	Insulin resistance	ENSMUSG00000002944	Cd36	CD36 molecule [Source:MGI Symbol;Acc:MGI:107899]	0.100972	0.460168	1.76949
Path:04931	Insulin resistance	ENSMUSG00000025746	Il6	interleukin 6 [Source:MGI Symbol;Acc:MGI:96559]	0.100972	0.460168	1.76949
Path:04931	Insulin resistance	ENSMUSG00000023809	Rps6ka2	ribosomal protein S6 kinase, polypeptide 2 [Source:MGI Symbol;Acc:MGI:1342290]	0.100972	0.460168	1.76949
Path:04931	Insulin resistance	ENSMUSG00000072494	Ppp1r3e	protein phosphatase 1, regulatory subunit 3E [Source:MGI Symbol;Acc:MGI:2145790]	0.100972	0.460168	1.76949
Path:04931	Insulin resistance	ENSMUSG00000078937	Cpt1b	carnitine palmitoyltransferase 1b, muscle [Source:MGI Symbol;Acc:MGI:1098297]	0.100972	0.460168	1.76949
Path:04931	Insulin resistance	ENSMUSG00000033295	Ptprf	protein tyrosine phosphatase, receptor type, F [Source:MGI Symbol;Acc:MGI:102695]	0.100972	0.460168	1.76949
Path:04931	Insulin resistance	ENSMUSG00000049999	Ppp1r3d	protein phosphatase 1, regulatory subunit 3D [Source:MGI Symbol;Acc:MGI:1917664]	0.100972	0.460168	1.76949
Path:05145	Toxoplasmosis	ENSMUSG00000017652	Cd40	CD40 antigen [Source:MGI Symbol;Acc:MGI:88336]	0.100972	0.460168	1.76949
Path:05145	Toxoplasmosis	ENSMUSG00000025779	Ly96	lymphocyte antigen 96 [Source:MGI Symbol;Acc:MGI:1341909]	0.100972	0.460168	1.76949
Path:05145	Toxoplasmosis	ENSMUSG00000025701	Alox5	arachidonate 5-lipoxygenase [Source:MGI Symbol;Acc:MGI:87999]	0.100972	0.460168	1.76949
Path:05145	Toxoplasmosis	ENSMUSG00000004296	Il12b	interleukin 12b [Source:MGI Symbol;Acc:MGI:96540]	0.100972	0.460168	1.76949
Path:05145	Toxoplasmosis	ENSMUSG00000024334	H2-Oa	histocompatibility 2, O region alpha locus [Source:MGI Symbol;Acc:MGI:95924]	0.100972	0.460168	1.76949
Path:05145	Toxoplasmosis	ENSMUSG00000026479	Lamc2	laminin, gamma 2 [Source:MGI Symbol;Acc:MGI:99913]	0.100972	0.460168	1.76949
Path:05145	Toxoplasmosis	ENSMUSG00000037548	H2-DMb2	histocompatibility 2, class II, locus Mb2 [Source:MGI Symbol;Acc:MGI:95923]	0.100972	0.460168	1.76949
Path:02010	ABC transporters	ENSMUSG00000015243	Abca1	ATP-binding cassette, sub-family A (ABC1), member 1 [Source:MGI Symbol;Acc:MGI:99607]	0.104272	0.46409	2.22451
Path:02010	ABC transporters	ENSMUSG00000032131	Abcg4	ATP binding cassette subfamily G member 4 [Source:MGI Symbol;Acc:MGI:1890594]	0.104272	0.46409	2.22451
Path:02010	ABC transporters	ENSMUSG00000020620	Abca8b	ATP-binding cassette, sub-family A (ABC1), member 8b [Source:MGI Symbol;Acc:MGI:1351668]	0.104272	0.46409	2.22451
Path:02010	ABC transporters	ENSMUSG00000027048	Abcb11	ATP-binding cassette, sub-family B (MDR/TAP), member 11 [Source:MGI Symbol;Acc:MGI:1351619]	0.104272	0.46409	2.22451
Path:04145	Phagosome	ENSMUSG00000002944	Cd36	CD36 molecule [Source:MGI Symbol;Acc:MGI:107899]	0.105236	0.46409	1.57098
Path:04145	Phagosome	ENSMUSG00000051439	Cd14	CD14 antigen [Source:MGI Symbol;Acc:MGI:88318]	0.105236	0.46409	1.57098
Path:04145	Phagosome	ENSMUSG00000001525	Tubb5	tubulin, beta 5 class I [Source:MGI Symbol;Acc:MGI:107812]	0.105236	0.46409	1.57098
Path:04145	Phagosome	ENSMUSG00000040152	Thbs1	thrombospondin 1 [Source:MGI Symbol;Acc:MGI:98737]	0.105236	0.46409	1.57098
Path:04145	Phagosome	ENSMUSG00000030162	Olr1	oxidized low density lipoprotein (lectin-like) receptor 1 [Source:MGI Symbol;Acc:MGI:1261434]	0.105236	0.46409	1.57098
Path:04145	Phagosome	ENSMUSG00000026712	Mrc1	mannose receptor, C type 1 [Source:MGI Symbol;Acc:MGI:97142]	0.105236	0.46409	1.57098
Path:04145	Phagosome	ENSMUSG00000020566	Atp6v1c2	ATPase, H+ transporting, lysosomal V1 subunit C2 [Source:MGI Symbol;Acc:MGI:1916025]	0.105236	0.46409	1.57098
Path:04145	Phagosome	ENSMUSG00000024334	H2-Oa	histocompatibility 2, O region alpha locus [Source:MGI Symbol;Acc:MGI:95924]	0.105236	0.46409	1.57098
Path:04145	Phagosome	ENSMUSG00000060550	H2-Q7	histocompatibility 2, Q region locus 7 [Source:MGI Symbol;Acc:MGI:95936]	0.105236	0.46409	1.57098
Path:04145	Phagosome	ENSMUSG00000037548	H2-DMb2	histocompatibility 2, class II, locus Mb2 [Source:MGI Symbol;Acc:MGI:95923]	0.105236	0.46409	1.57098
Path:04657	IL-17 signaling pathway	ENSMUSG00000027398	Il1b	interleukin 1 beta [Source:MGI Symbol;Acc:MGI:96543]	0.10899	0.46409	1.83339
Path:04657	IL-17 signaling pathway	ENSMUSG00000032487	Ptgs2	prostaglandin-endoperoxide synthase 2 [Source:MGI Symbol;Acc:MGI:97798]	0.10899	0.46409	1.83339
Path:04657	IL-17 signaling pathway	ENSMUSG00000038067	Csf3	colony stimulating factor 3 (granulocyte) [Source:MGI Symbol;Acc:MGI:1339751]	0.10899	0.46409	1.83339
Path:04657	IL-17 signaling pathway	ENSMUSG00000025746	Il6	interleukin 6 [Source:MGI Symbol;Acc:MGI:96559]	0.10899	0.46409	1.83339
Path:04657	IL-17 signaling pathway	ENSMUSG00000018916	Csf2	colony stimulating factor 2 (granulocyte-macrophage) [Source:MGI Symbol;Acc:MGI:1339752]	0.10899	0.46409	1.83339
Path:04657	IL-17 signaling pathway	ENSMUSG00000029379	Cxcl3	chemokine (C-X-C motif) ligand 3 [Source:MGI Symbol;Acc:MGI:3037818]	0.10899	0.46409	1.83339
Path:05410	Hypertrophic cardiomyopathy	ENSMUSG00000025746	Il6	interleukin 6 [Source:MGI Symbol;Acc:MGI:96559]	0.10899	0.46409	1.83339
Path:05410	Hypertrophic cardiomyopathy	ENSMUSG00000034664	Itga2b	integrin alpha 2b [Source:MGI Symbol;Acc:MGI:96601]	0.10899	0.46409	1.83339
Path:05410	Hypertrophic cardiomyopathy	ENSMUSG00000021367	Edn1	endothelin 1 [Source:MGI Symbol;Acc:MGI:95283]	0.10899	0.46409	1.83339
Path:05410	Hypertrophic cardiomyopathy	ENSMUSG00000041460	Cacna2d4	calcium channel, voltage-dependent, alpha 2/delta subunit 4 [Source:MGI Symbol;Acc:MGI:2442632]	0.10899	0.46409	1.83339
Path:05410	Hypertrophic cardiomyopathy	ENSMUSG00000051747	Ttn	titin [Source:MGI Symbol;Acc:MGI:98864]	0.10899	0.46409	1.83339
Path:05410	Hypertrophic cardiomyopathy	ENSMUSG00000003352	Cacnb3	calcium channel, voltage-dependent, beta 3 subunit [Source:MGI Symbol;Acc:MGI:103307]	0.10899	0.46409	1.83339
Path:00603	Glycosphingolipid biosynthesis - globo and isoglobo series	ENSMUSG00000026829	Gbgt1	globoside alpha-1,3-N-acetylgalactosaminyltransferase 1 [Source:MGI Symbol;Acc:MGI:2449143]	0.111134	0.46409	3.47579
Path:00603	Glycosphingolipid biosynthesis - globo and isoglobo series	ENSMUSG00000030283	St8sia1	ST8 alpha-N-acetyl-neuraminide alpha-2,8-sialyltransferase 1 [Source:MGI Symbol;Acc:MGI:106011]	0.111134	0.46409	3.47579
Path:04621	NOD-like receptor signaling pathway	ENSMUSG00000027398	Il1b	interleukin 1 beta [Source:MGI Symbol;Acc:MGI:96543]	0.111849	0.46409	1.51421
Path:04621	NOD-like receptor signaling pathway	ENSMUSG00000035042	Ccl5	chemokine (C-C motif) ligand 5 [Source:MGI Symbol;Acc:MGI:98262]	0.111849	0.46409	1.51421
Path:04621	NOD-like receptor signaling pathway	ENSMUSG00000025746	Il6	interleukin 6 [Source:MGI Symbol;Acc:MGI:96559]	0.111849	0.46409	1.51421
Path:04621	NOD-like receptor signaling pathway	ENSMUSG00000028268	Gbp3	guanylate binding protein 3 [Source:MGI Symbol;Acc:MGI:1926263]	0.111849	0.46409	1.51421
Path:04621	NOD-like receptor signaling pathway	ENSMUSG00000039217	Il18	interleukin 18 [Source:MGI Symbol;Acc:MGI:107936]	0.111849	0.46409	1.51421
Path:04621	NOD-like receptor signaling pathway	ENSMUSG00000040264	Gbp2b	guanylate binding protein 2b [Source:MGI Symbol;Acc:MGI:95666]	0.111849	0.46409	1.51421
Path:04621	NOD-like receptor signaling pathway	ENSMUSG00000028270	Gbp2	guanylate binding protein 2 [Source:MGI Symbol;Acc:MGI:102772]	0.111849	0.46409	1.51421
Path:04621	NOD-like receptor signaling pathway	ENSMUSG00000105504	Gbp5	guanylate binding protein 5 [Source:MGI Symbol;Acc:MGI:2429943]	0.111849	0.46409	1.51421
Path:04621	NOD-like receptor signaling pathway	ENSMUSG00000009292	Trpm2	transient receptor potential cation channel, subfamily M, member 2 [Source:MGI Symbol;Acc:MGI:1351901]	0.111849	0.46409	1.51421
Path:04621	NOD-like receptor signaling pathway	ENSMUSG00000029379	Cxcl3	chemokine (C-X-C motif) ligand 3 [Source:MGI Symbol;Acc:MGI:3037818]	0.111849	0.46409	1.51421
Path:04621	NOD-like receptor signaling pathway	ENSMUSG00000037849	Ifi206	interferon activated gene 206 [Source:MGI Symbol;Acc:MGI:3646410]	0.111849	0.46409	1.51421
Path:04066	HIF-1 signaling pathway	ENSMUSG00000001131	Timp1	tissue inhibitor of metalloproteinase 1 [Source:MGI Symbol;Acc:MGI:98752]	0.116117	0.474713	1.70741
Path:04066	HIF-1 signaling pathway	ENSMUSG00000037411	Serpine1	serine (or cysteine) peptidase inhibitor, clade E, member 1 [Source:MGI Symbol;Acc:MGI:97608]	0.116117	0.474713	1.70741
Path:04066	HIF-1 signaling pathway	ENSMUSG00000025746	Il6	interleukin 6 [Source:MGI Symbol;Acc:MGI:96559]	0.116117	0.474713	1.70741
Path:04066	HIF-1 signaling pathway	ENSMUSG00000032554	Trf	transferrin [Source:MGI Symbol;Acc:MGI:98821]	0.116117	0.474713	1.70741
Path:04066	HIF-1 signaling pathway	ENSMUSG00000024617	Camk2a	calcium/calmodulin-dependent protein kinase II alpha [Source:MGI Symbol;Acc:MGI:88256]	0.116117	0.474713	1.70741
Path:04066	HIF-1 signaling pathway	ENSMUSG00000021367	Edn1	endothelin 1 [Source:MGI Symbol;Acc:MGI:95283]	0.116117	0.474713	1.70741
Path:04066	HIF-1 signaling pathway	ENSMUSG00000033688	1300017J02Rik	RIKEN cDNA 1300017J02 gene [Source:MGI Symbol;Acc:MGI:1919025]	0.116117	0.474713	1.70741
Path:04350	TGF-beta signaling pathway	ENSMUSG00000040152	Thbs1	thrombospondin 1 [Source:MGI Symbol;Acc:MGI:98737]	0.122147	0.488801	1.77487
Path:04350	TGF-beta signaling pathway	ENSMUSG00000019929	Dcn	decorin [Source:MGI Symbol;Acc:MGI:94872]	0.122147	0.488801	1.77487
Path:04350	TGF-beta signaling pathway	ENSMUSG00000025880	Smad7	SMAD family member 7 [Source:MGI Symbol;Acc:MGI:1100518]	0.122147	0.488801	1.77487
Path:04350	TGF-beta signaling pathway	ENSMUSG00000027204	Fbn1	fibrillin 1 [Source:MGI Symbol;Acc:MGI:95489]	0.122147	0.488801	1.77487
Path:04350	TGF-beta signaling pathway	ENSMUSG00000041324	Inhba	inhibin beta-A [Source:MGI Symbol;Acc:MGI:96570]	0.122147	0.488801	1.77487
Path:04350	TGF-beta signaling pathway	ENSMUSG00000021765	Fst	follistatin [Source:MGI Symbol;Acc:MGI:95586]	0.122147	0.488801	1.77487
Path:00910	Nitrogen metabolism	ENSMUSG00000090236	Car15	carbonic anhydrase 15 [Source:MGI Symbol;Acc:MGI:1931324]	0.123079	0.488801	3.27134
Path:00910	Nitrogen metabolism	ENSMUSG00000000805	Car4	carbonic anhydrase 4 [Source:MGI Symbol;Acc:MGI:1096574]	0.123079	0.488801	3.27134
Path:04662	B cell receptor signaling pathway	ENSMUSG00000028459	Cd72	CD72 antigen [Source:MGI Symbol;Acc:MGI:88345]	0.137662	0.538749	1.82937
Path:04662	B cell receptor signaling pathway	ENSMUSG00000032688	Malt1	MALT1 paracaspase [Source:MGI Symbol;Acc:MGI:2445027]	0.137662	0.538749	1.82937
Path:04662	B cell receptor signaling pathway	ENSMUSG00000058818	Pirb	paired Ig-like receptor B [Source:MGI Symbol;Acc:MGI:894311]	0.137662	0.538749	1.82937
Path:04662	B cell receptor signaling pathway	ENSMUSG00000025491	Ifitm1	interferon induced transmembrane protein 1 [Source:MGI Symbol;Acc:MGI:1915963]	0.137662	0.538749	1.82937
Path:04662	B cell receptor signaling pathway	ENSMUSG00000003379	Cd79a	CD79A antigen (immunoglobulin-associated alpha) [Source:MGI Symbol;Acc:MGI:101774]	0.137662	0.538749	1.82937
Path:04713	Circadian entrainment	ENSMUSG00000024617	Camk2a	calcium/calmodulin-dependent protein kinase II alpha [Source:MGI Symbol;Acc:MGI:88256]	0.14084	0.538749	1.70243
Path:04713	Circadian entrainment	ENSMUSG00000027669	Gnb4	guanine nucleotide binding protein (G protein), beta 4 [Source:MGI Symbol;Acc:MGI:104581]	0.14084	0.538749	1.70243
Path:04713	Circadian entrainment	ENSMUSG00000021303	Gng4	guanine nucleotide binding protein (G protein), gamma 4 [Source:MGI Symbol;Acc:MGI:102703]	0.14084	0.538749	1.70243
Path:04713	Circadian entrainment	ENSMUSG00000020654	Adcy3	adenylate cyclase 3 [Source:MGI Symbol;Acc:MGI:99675]	0.14084	0.538749	1.70243
Path:04713	Circadian entrainment	ENSMUSG00000028957	Per3	period circadian clock 3 [Source:MGI Symbol;Acc:MGI:1277134]	0.14084	0.538749	1.70243
Path:04713	Circadian entrainment	ENSMUSG00000026959	Grin1	glutamate receptor, ionotropic, NMDA1 (zeta 1) [Source:MGI Symbol;Acc:MGI:95819]	0.14084	0.538749	1.70243
Path:00280	Valine, leucine and isoleucine degradation	ENSMUSG00000074141	Il4i1	interleukin 4 induced 1 [Source:MGI Symbol;Acc:MGI:109552]	0.14147	0.538749	1.98617
Path:00280	Valine, leucine and isoleucine degradation	ENSMUSG00000069873	4930438A08Rik	RIKEN cDNA 4930438A08 gene [Source:MGI Symbol;Acc:MGI:1921238]	0.14147	0.538749	1.98617
Path:00280	Valine, leucine and isoleucine degradation	ENSMUSG00000036880	Acaa2	acetyl-Coenzyme A acyltransferase 2 (mitochondrial 3-oxoacyl-Coenzyme A thiolase) [Source:MGI Symbol;Acc:MGI:1098623]	0.14147	0.538749	1.98617
Path:00280	Valine, leucine and isoleucine degradation	ENSMUSG00000027984	Hadh	hydroxyacyl-Coenzyme A dehydrogenase [Source:MGI Symbol;Acc:MGI:96009]	0.14147	0.538749	1.98617
Path:04380	Osteoclast differentiation	ENSMUSG00000027398	Il1b	interleukin 1 beta [Source:MGI Symbol;Acc:MGI:96543]	0.1542	0.568133	1.58248
Path:04380	Osteoclast differentiation	ENSMUSG00000027399	Il1a	interleukin 1 alpha [Source:MGI Symbol;Acc:MGI:96542]	0.1542	0.568133	1.58248
Path:04380	Osteoclast differentiation	ENSMUSG00000025225	Nfkb2	nuclear factor of kappa light polypeptide gene enhancer in B cells 2, p49/p100 [Source:MGI Symbol;Acc:MGI:1099800]	0.1542	0.568133	1.58248
Path:04380	Osteoclast differentiation	ENSMUSG00000058818	Pirb	paired Ig-like receptor B [Source:MGI Symbol;Acc:MGI:894311]	0.1542	0.568133	1.58248
Path:04380	Osteoclast differentiation	ENSMUSG00000028111	Ctsk	cathepsin K [Source:MGI Symbol;Acc:MGI:107823]	0.1542	0.568133	1.58248
Path:04380	Osteoclast differentiation	ENSMUSG00000026072	Il1r1	interleukin 1 receptor, type I [Source:MGI Symbol;Acc:MGI:96545]	0.1542	0.568133	1.58248
Path:04380	Osteoclast differentiation	ENSMUSG00000078783	Gm9733	predicted gene 9733 [Source:MGI Symbol;Acc:MGI:3780136]	0.1542	0.568133	1.58248
Path:01524	Platinum drug resistance	ENSMUSG00000025068	Gsto1	glutathione S-transferase omega 1 [Source:MGI Symbol;Acc:MGI:1342273]	0.154508	0.568133	1.7599
Path:01524	Platinum drug resistance	ENSMUSG00000009093	Gstt4	glutathione S-transferase, theta 4 [Source:MGI Symbol;Acc:MGI:1923136]	0.154508	0.568133	1.7599
Path:01524	Platinum drug resistance	ENSMUSG00000001665	Gstt3	glutathione S-transferase, theta 3 [Source:MGI Symbol;Acc:MGI:2143526]	0.154508	0.568133	1.7599
Path:01524	Platinum drug resistance	ENSMUSG00000058135	Gstm1	glutathione S-transferase, mu 1 [Source:MGI Symbol;Acc:MGI:95860]	0.154508	0.568133	1.7599
Path:01524	Platinum drug resistance	ENSMUSG00000025069	Gsto2	glutathione S-transferase omega 2 [Source:MGI Symbol;Acc:MGI:1915464]	0.154508	0.568133	1.7599
Path:00250	Alanine, aspartate and glutamate metabolism	ENSMUSG00000074141	Il4i1	interleukin 4 induced 1 [Source:MGI Symbol;Acc:MGI:109552]	0.155317	0.568133	2.19524
Path:00250	Alanine, aspartate and glutamate metabolism	ENSMUSG00000069873	4930438A08Rik	RIKEN cDNA 4930438A08 gene [Source:MGI Symbol;Acc:MGI:1921238]	0.155317	0.568133	2.19524
Path:00250	Alanine, aspartate and glutamate metabolism	ENSMUSG00000070880	Gad1	glutamate decarboxylase 1 [Source:MGI Symbol;Acc:MGI:95632]	0.155317	0.568133	2.19524
Path:00770	Pantothenate and CoA biosynthesis	ENSMUSG00000020010	Vnn3	vanin 3 [Source:MGI Symbol;Acc:MGI:1347055]	0.160526	0.573012	2.78063
Path:00770	Pantothenate and CoA biosynthesis	ENSMUSG00000033427	Upb1	ureidopropionase, beta [Source:MGI Symbol;Acc:MGI:2143535]	0.160526	0.573012	2.78063
Path:04925	Aldosterone synthesis and secretion	ENSMUSG00000026463	Atp2b4	ATPase, Ca++ transporting, plasma membrane 4 [Source:MGI Symbol;Acc:MGI:88111]	0.160773	0.573012	1.63567
Path:04925	Aldosterone synthesis and secretion	ENSMUSG00000023034	Nr4a1	nuclear receptor subfamily 4, group A, member 1 [Source:MGI Symbol;Acc:MGI:1352454]	0.160773	0.573012	1.63567
Path:04925	Aldosterone synthesis and secretion	ENSMUSG00000026826	Nr4a2	nuclear receptor subfamily 4, group A, member 2 [Source:MGI Symbol;Acc:MGI:1352456]	0.160773	0.573012	1.63567
Path:04925	Aldosterone synthesis and secretion	ENSMUSG00000024617	Camk2a	calcium/calmodulin-dependent protein kinase II alpha [Source:MGI Symbol;Acc:MGI:88256]	0.160773	0.573012	1.63567
Path:04925	Aldosterone synthesis and secretion	ENSMUSG00000031574	Star	steroidogenic acute regulatory protein [Source:MGI Symbol;Acc:MGI:102760]	0.160773	0.573012	1.63567
Path:04925	Aldosterone synthesis and secretion	ENSMUSG00000020654	Adcy3	adenylate cyclase 3 [Source:MGI Symbol;Acc:MGI:99675]	0.160773	0.573012	1.63567
Path:00350	Tyrosine metabolism	ENSMUSG00000074141	Il4i1	interleukin 4 induced 1 [Source:MGI Symbol;Acc:MGI:109552]	0.164069	0.576637	2.13895
Path:00350	Tyrosine metabolism	ENSMUSG00000069873	4930438A08Rik	RIKEN cDNA 4930438A08 gene [Source:MGI Symbol;Acc:MGI:1921238]	0.164069	0.576637	2.13895
Path:00350	Tyrosine metabolism	ENSMUSG00000022821	Hgd	homogentisate 1, 2-dioxygenase [Source:MGI Symbol;Acc:MGI:96078]	0.164069	0.576637	2.13895
Path:05142	Chagas disease	ENSMUSG00000027398	Il1b	interleukin 1 beta [Source:MGI Symbol;Acc:MGI:96543]	0.165939	0.576637	1.61979
Path:05142	Chagas disease	ENSMUSG00000035042	Ccl5	chemokine (C-C motif) ligand 5 [Source:MGI Symbol;Acc:MGI:98262]	0.165939	0.576637	1.61979
Path:05142	Chagas disease	ENSMUSG00000037411	Serpine1	serine (or cysteine) peptidase inhibitor, clade E, member 1 [Source:MGI Symbol;Acc:MGI:97608]	0.165939	0.576637	1.61979
Path:05142	Chagas disease	ENSMUSG00000025746	Il6	interleukin 6 [Source:MGI Symbol;Acc:MGI:96559]	0.165939	0.576637	1.61979
Path:05142	Chagas disease	ENSMUSG00000004296	Il12b	interleukin 12b [Source:MGI Symbol;Acc:MGI:96540]	0.165939	0.576637	1.61979
Path:05142	Chagas disease	ENSMUSG00000032093	Cd3e	CD3 antigen, epsilon polypeptide [Source:MGI Symbol;Acc:MGI:88332]	0.165939	0.576637	1.61979
Path:04921	Oxytocin signaling pathway	ENSMUSG00000032487	Ptgs2	prostaglandin-endoperoxide synthase 2 [Source:MGI Symbol;Acc:MGI:97798]	0.18569	0.632266	1.45393
Path:04921	Oxytocin signaling pathway	ENSMUSG00000035064	Eef2k	eukaryotic elongation factor-2 kinase [Source:MGI Symbol;Acc:MGI:1195261]	0.18569	0.632266	1.45393
Path:04921	Oxytocin signaling pathway	ENSMUSG00000024617	Camk2a	calcium/calmodulin-dependent protein kinase II alpha [Source:MGI Symbol;Acc:MGI:88256]	0.18569	0.632266	1.45393
Path:04921	Oxytocin signaling pathway	ENSMUSG00000027470	Mylk2	myosin, light polypeptide kinase 2, skeletal muscle [Source:MGI Symbol;Acc:MGI:2139434]	0.18569	0.632266	1.45393
Path:04921	Oxytocin signaling pathway	ENSMUSG00000020654	Adcy3	adenylate cyclase 3 [Source:MGI Symbol;Acc:MGI:99675]	0.18569	0.632266	1.45393
Path:04921	Oxytocin signaling pathway	ENSMUSG00000009292	Trpm2	transient receptor potential cation channel, subfamily M, member 2 [Source:MGI Symbol;Acc:MGI:1351901]	0.18569	0.632266	1.45393
Path:04921	Oxytocin signaling pathway	ENSMUSG00000041460	Cacna2d4	calcium channel, voltage-dependent, alpha 2/delta subunit 4 [Source:MGI Symbol;Acc:MGI:2442632]	0.18569	0.632266	1.45393
Path:04921	Oxytocin signaling pathway	ENSMUSG00000003352	Cacnb3	calcium channel, voltage-dependent, beta 3 subunit [Source:MGI Symbol;Acc:MGI:103307]	0.18569	0.632266	1.45393
Path:00360	Phenylalanine metabolism	ENSMUSG00000074141	Il4i1	interleukin 4 induced 1 [Source:MGI Symbol;Acc:MGI:109552]	0.186496	0.632266	2.52785
Path:00360	Phenylalanine metabolism	ENSMUSG00000069873	4930438A08Rik	RIKEN cDNA 4930438A08 gene [Source:MGI Symbol;Acc:MGI:1921238]	0.186496	0.632266	2.52785
Path:04913	Ovarian steroidogenesis	ENSMUSG00000032487	Ptgs2	prostaglandin-endoperoxide synthase 2 [Source:MGI Symbol;Acc:MGI:97798]	0.190389	0.637688	1.76548
Path:04913	Ovarian steroidogenesis	ENSMUSG00000025701	Alox5	arachidonate 5-lipoxygenase [Source:MGI Symbol;Acc:MGI:87999]	0.190389	0.637688	1.76548
Path:04913	Ovarian steroidogenesis	ENSMUSG00000031574	Star	steroidogenic acute regulatory protein [Source:MGI Symbol;Acc:MGI:102760]	0.190389	0.637688	1.76548
Path:04913	Ovarian steroidogenesis	ENSMUSG00000020654	Adcy3	adenylate cyclase 3 [Source:MGI Symbol;Acc:MGI:99675]	0.190389	0.637688	1.76548
Path:04928	Parathyroid hormone synthesis, secretion and action	ENSMUSG00000028525	Pde4b	phosphodiesterase 4B, cAMP specific [Source:MGI Symbol;Acc:MGI:99557]	0.192778	0.638005	1.5448
Path:04928	Parathyroid hormone synthesis, secretion and action	ENSMUSG00000018909	Arrb1	arrestin, beta 1 [Source:MGI Symbol;Acc:MGI:99473]	0.192778	0.638005	1.5448
Path:04928	Parathyroid hormone synthesis, secretion and action	ENSMUSG00000026826	Nr4a2	nuclear receptor subfamily 4, group A, member 2 [Source:MGI Symbol;Acc:MGI:1352456]	0.192778	0.638005	1.5448
Path:04928	Parathyroid hormone synthesis, secretion and action	ENSMUSG00000023903	Mmp25	matrix metallopeptidase 25 [Source:MGI Symbol;Acc:MGI:2443938]	0.192778	0.638005	1.5448
Path:04928	Parathyroid hormone synthesis, secretion and action	ENSMUSG00000000957	Mmp14	matrix metallopeptidase 14 (membrane-inserted) [Source:MGI Symbol;Acc:MGI:101900]	0.192778	0.638005	1.5448
Path:04928	Parathyroid hormone synthesis, secretion and action	ENSMUSG00000020654	Adcy3	adenylate cyclase 3 [Source:MGI Symbol;Acc:MGI:99675]	0.192778	0.638005	1.5448
Path:00232	Caffeine metabolism	ENSMUSG00000024066	Xdh	xanthine dehydrogenase [Source:MGI Symbol;Acc:MGI:98973]	0.197335	0.640383	4.63439
Path:00514	Other types of O-glycan biosynthesis	ENSMUSG00000020520	Galnt10	polypeptide N-acetylgalactosaminyltransferase 10 [Source:MGI Symbol;Acc:MGI:1890480]	0.200407	0.640383	1.93998
Path:00514	Other types of O-glycan biosynthesis	ENSMUSG00000028541	B4galt2	UDP-Gal:betaGlcNAc beta 1,4- galactosyltransferase, polypeptide 2 [Source:MGI Symbol;Acc:MGI:1858493]	0.200407	0.640383	1.93998
Path:00514	Other types of O-glycan biosynthesis	ENSMUSG00000021130	Galnt16	polypeptide N-acetylgalactosaminyltransferase 16 [Source:MGI Symbol;Acc:MGI:1917754]	0.200407	0.640383	1.93998
Path:04975	Fat digestion and absorption	ENSMUSG00000015243	Abca1	ATP-binding cassette, sub-family A (ABC1), member 1 [Source:MGI Symbol;Acc:MGI:99607]	0.200407	0.640383	1.93998
Path:04975	Fat digestion and absorption	ENSMUSG00000002944	Cd36	CD36 molecule [Source:MGI Symbol;Acc:MGI:107899]	0.200407	0.640383	1.93998
Path:04975	Fat digestion and absorption	ENSMUSG00000030747	Dgat2	diacylglycerol O-acyltransferase 2 [Source:MGI Symbol;Acc:MGI:1915050]	0.200407	0.640383	1.93998
Path:00534	Glycosaminoglycan biosynthesis - heparan sulfate / heparin	ENSMUSG00000054008	Ndst1	N-deacetylase/N-sulfotransferase (heparan glucosaminyl) 1 [Source:MGI Symbol;Acc:MGI:104719]	0.212995	0.666058	2.3172
Path:00534	Glycosaminoglycan biosynthesis - heparan sulfate / heparin	ENSMUSG00000050796	B3galt6	UDP-Gal:betaGal beta 1,3-galactosyltransferase, polypeptide 6 [Source:MGI Symbol;Acc:MGI:2152819]	0.212995	0.666058	2.3172
Path:03320	PPAR signaling pathway	ENSMUSG00000002944	Cd36	CD36 molecule [Source:MGI Symbol;Acc:MGI:107899]	0.216089	0.666058	1.56215
Path:03320	PPAR signaling pathway	ENSMUSG00000030162	Olr1	oxidized low density lipoprotein (lectin-like) receptor 1 [Source:MGI Symbol;Acc:MGI:1261434]	0.216089	0.666058	1.56215
Path:03320	PPAR signaling pathway	ENSMUSG00000025006	Sorbs1	sorbin and SH3 domain containing 1 [Source:MGI Symbol;Acc:MGI:700014]	0.216089	0.666058	1.56215
Path:03320	PPAR signaling pathway	ENSMUSG00000002289	Angptl4	angiopoietin-like 4 [Source:MGI Symbol;Acc:MGI:1888999]	0.216089	0.666058	1.56215
Path:03320	PPAR signaling pathway	ENSMUSG00000078937	Cpt1b	carnitine palmitoyltransferase 1b, muscle [Source:MGI Symbol;Acc:MGI:1098297]	0.216089	0.666058	1.56215
Path:04371	Apelin signaling pathway	ENSMUSG00000037411	Serpine1	serine (or cysteine) peptidase inhibitor, clade E, member 1 [Source:MGI Symbol;Acc:MGI:97608]	0.217812	0.666058	1.43121
Path:04371	Apelin signaling pathway	ENSMUSG00000027669	Gnb4	guanine nucleotide binding protein (G protein), beta 4 [Source:MGI Symbol;Acc:MGI:104581]	0.217812	0.666058	1.43121
Path:04371	Apelin signaling pathway	ENSMUSG00000027470	Mylk2	myosin, light polypeptide kinase 2, skeletal muscle [Source:MGI Symbol;Acc:MGI:2139434]	0.217812	0.666058	1.43121
Path:04371	Apelin signaling pathway	ENSMUSG00000032470	Mras	muscle and microspikes RAS [Source:MGI Symbol;Acc:MGI:1100856]	0.217812	0.666058	1.43121
Path:04371	Apelin signaling pathway	ENSMUSG00000021303	Gng4	guanine nucleotide binding protein (G protein), gamma 4 [Source:MGI Symbol;Acc:MGI:102703]	0.217812	0.666058	1.43121
Path:04371	Apelin signaling pathway	ENSMUSG00000020654	Adcy3	adenylate cyclase 3 [Source:MGI Symbol;Acc:MGI:99675]	0.217812	0.666058	1.43121
Path:04371	Apelin signaling pathway	ENSMUSG00000038146	Notch3	notch 3 [Source:MGI Symbol;Acc:MGI:99460]	0.217812	0.666058	1.43121
Path:04080	Neuroactive ligand-receptor interaction	ENSMUSG00000020178	Adora2a	adenosine A2a receptor [Source:MGI Symbol;Acc:MGI:99402]	0.218026	0.666058	1.24274
Path:04080	Neuroactive ligand-receptor interaction	ENSMUSG00000045092	S1pr1	sphingosine-1-phosphate receptor 1 [Source:MGI Symbol;Acc:MGI:1096355]	0.218026	0.666058	1.24274
Path:04080	Neuroactive ligand-receptor interaction	ENSMUSG00000021367	Edn1	endothelin 1 [Source:MGI Symbol;Acc:MGI:95283]	0.218026	0.666058	1.24274
Path:04080	Neuroactive ligand-receptor interaction	ENSMUSG00000019464	Ptger1	prostaglandin E receptor 1 (subtype EP1) [Source:MGI Symbol;Acc:MGI:97793]	0.218026	0.666058	1.24274
Path:04080	Neuroactive ligand-receptor interaction	ENSMUSG00000037759	Ptger2	prostaglandin E receptor 2 (subtype EP2) [Source:MGI Symbol;Acc:MGI:97794]	0.218026	0.666058	1.24274
Path:04080	Neuroactive ligand-receptor interaction	ENSMUSG00000041347	Bdkrb1	bradykinin receptor, beta 1 [Source:MGI Symbol;Acc:MGI:88144]	0.218026	0.666058	1.24274
Path:04080	Neuroactive ligand-receptor interaction	ENSMUSG00000044359	P2ry4	pyrimidinergic receptor P2Y, G-protein coupled, 4 [Source:MGI Symbol;Acc:MGI:1926594]	0.218026	0.666058	1.24274
Path:04080	Neuroactive ligand-receptor interaction	ENSMUSG00000057722	Lepr	leptin receptor [Source:MGI Symbol;Acc:MGI:104993]	0.218026	0.666058	1.24274
Path:04080	Neuroactive ligand-receptor interaction	ENSMUSG00000031861	Lpar2	lysophosphatidic acid receptor 2 [Source:MGI Symbol;Acc:MGI:1858422]	0.218026	0.666058	1.24274
Path:04080	Neuroactive ligand-receptor interaction	ENSMUSG00000015812	Gnrh1	gonadotropin releasing hormone 1 [Source:MGI Symbol;Acc:MGI:95789]	0.218026	0.666058	1.24274
Path:04080	Neuroactive ligand-receptor interaction	ENSMUSG00000025946	Pth2r	parathyroid hormone 2 receptor [Source:MGI Symbol;Acc:MGI:2180917]	0.218026	0.666058	1.24274
Path:04080	Neuroactive ligand-receptor interaction	ENSMUSG00000052270	Fpr2	formyl peptide receptor 2 [Source:MGI Symbol;Acc:MGI:1278319]	0.218026	0.666058	1.24274
Path:04080	Neuroactive ligand-receptor interaction	ENSMUSG00000046908	Ltb4r1	leukotriene B4 receptor 1 [Source:MGI Symbol;Acc:MGI:1309472]	0.218026	0.666058	1.24274
Path:04080	Neuroactive ligand-receptor interaction	ENSMUSG00000026959	Grin1	glutamate receptor, ionotropic, NMDA1 (zeta 1) [Source:MGI Symbol;Acc:MGI:95819]	0.218026	0.666058	1.24274
Path:04080	Neuroactive ligand-receptor interaction	ENSMUSG00000063239	Grm4	glutamate receptor, metabotropic 4 [Source:MGI Symbol;Acc:MGI:1351341]	0.218026	0.666058	1.24274
Path:04080	Neuroactive ligand-receptor interaction	ENSMUSG00000026387	Sctr	secretin receptor [Source:MGI Symbol;Acc:MGI:2441720]	0.218026	0.666058	1.24274
Path:05032	Morphine addiction	ENSMUSG00000028525	Pde4b	phosphodiesterase 4B, cAMP specific [Source:MGI Symbol;Acc:MGI:99557]	0.229245	0.692718	1.52782
Path:05032	Morphine addiction	ENSMUSG00000018909	Arrb1	arrestin, beta 1 [Source:MGI Symbol;Acc:MGI:99473]	0.229245	0.692718	1.52782
Path:05032	Morphine addiction	ENSMUSG00000027669	Gnb4	guanine nucleotide binding protein (G protein), beta 4 [Source:MGI Symbol;Acc:MGI:104581]	0.229245	0.692718	1.52782
Path:05032	Morphine addiction	ENSMUSG00000021303	Gng4	guanine nucleotide binding protein (G protein), gamma 4 [Source:MGI Symbol;Acc:MGI:102703]	0.229245	0.692718	1.52782
Path:05032	Morphine addiction	ENSMUSG00000020654	Adcy3	adenylate cyclase 3 [Source:MGI Symbol;Acc:MGI:99675]	0.229245	0.692718	1.52782
Path:00340	Histidine metabolism	ENSMUSG00000027360	Hdc	histidine decarboxylase [Source:MGI Symbol;Acc:MGI:96062]	0.239819	0.711279	2.13895
Path:00340	Histidine metabolism	ENSMUSG00000020017	Hal	histidine ammonia lyase [Source:MGI Symbol;Acc:MGI:96010]	0.239819	0.711279	2.13895
Path:05222	Small cell lung cancer	ENSMUSG00000032487	Ptgs2	prostaglandin-endoperoxide synthase 2 [Source:MGI Symbol;Acc:MGI:97798]	0.242626	0.711279	1.49497
Path:05222	Small cell lung cancer	ENSMUSG00000031502	Col4a1	collagen, type IV, alpha 1 [Source:MGI Symbol;Acc:MGI:88454]	0.242626	0.711279	1.49497
Path:05222	Small cell lung cancer	ENSMUSG00000034664	Itga2b	integrin alpha 2b [Source:MGI Symbol;Acc:MGI:96601]	0.242626	0.711279	1.49497
Path:05222	Small cell lung cancer	ENSMUSG00000021453	Gadd45g	growth arrest and DNA-damage-inducible 45 gamma [Source:MGI Symbol;Acc:MGI:1346325]	0.242626	0.711279	1.49497
Path:05222	Small cell lung cancer	ENSMUSG00000026479	Lamc2	laminin, gamma 2 [Source:MGI Symbol;Acc:MGI:99913]	0.242626	0.711279	1.49497
Path:04024	cAMP signaling pathway	ENSMUSG00000026463	Atp2b4	ATPase, Ca++ transporting, plasma membrane 4 [Source:MGI Symbol;Acc:MGI:88111]	0.245953	0.711279	1.29332
Path:04024	cAMP signaling pathway	ENSMUSG00000028525	Pde4b	phosphodiesterase 4B, cAMP specific [Source:MGI Symbol;Acc:MGI:99557]	0.245953	0.711279	1.29332
Path:04024	cAMP signaling pathway	ENSMUSG00000020178	Adora2a	adenosine A2a receptor [Source:MGI Symbol;Acc:MGI:99402]	0.245953	0.711279	1.29332
Path:04024	cAMP signaling pathway	ENSMUSG00000024617	Camk2a	calcium/calmodulin-dependent protein kinase II alpha [Source:MGI Symbol;Acc:MGI:88256]	0.245953	0.711279	1.29332
Path:04024	cAMP signaling pathway	ENSMUSG00000021367	Edn1	endothelin 1 [Source:MGI Symbol;Acc:MGI:95283]	0.245953	0.711279	1.29332
Path:04024	cAMP signaling pathway	ENSMUSG00000037759	Ptger2	prostaglandin E receptor 2 (subtype EP2) [Source:MGI Symbol;Acc:MGI:97794]	0.245953	0.711279	1.29332
Path:04024	cAMP signaling pathway	ENSMUSG00000020654	Adcy3	adenylate cyclase 3 [Source:MGI Symbol;Acc:MGI:99675]	0.245953	0.711279	1.29332
Path:04024	cAMP signaling pathway	ENSMUSG00000049044	Rapgef4	Rap guanine nucleotide exchange factor (GEF) 4 [Source:MGI Symbol;Acc:MGI:1917723]	0.245953	0.711279	1.29332
Path:04024	cAMP signaling pathway	ENSMUSG00000026959	Grin1	glutamate receptor, ionotropic, NMDA1 (zeta 1) [Source:MGI Symbol;Acc:MGI:95819]	0.245953	0.711279	1.29332
Path:04024	cAMP signaling pathway	ENSMUSG00000026114	Cnga3	cyclic nucleotide gated channel alpha 3 [Source:MGI Symbol;Acc:MGI:1341818]	0.245953	0.711279	1.29332
Path:04020	Calcium signaling pathway	ENSMUSG00000026463	Atp2b4	ATPase, Ca++ transporting, plasma membrane 4 [Source:MGI Symbol;Acc:MGI:88111]	0.246163	0.711279	1.27446
Path:04020	Calcium signaling pathway	ENSMUSG00000020178	Adora2a	adenosine A2a receptor [Source:MGI Symbol;Acc:MGI:99402]	0.246163	0.711279	1.27446
Path:04020	Calcium signaling pathway	ENSMUSG00000024617	Camk2a	calcium/calmodulin-dependent protein kinase II alpha [Source:MGI Symbol;Acc:MGI:88256]	0.246163	0.711279	1.27446
Path:04020	Calcium signaling pathway	ENSMUSG00000019464	Ptger1	prostaglandin E receptor 1 (subtype EP1) [Source:MGI Symbol;Acc:MGI:97793]	0.246163	0.711279	1.27446
Path:04020	Calcium signaling pathway	ENSMUSG00000027208	Fgf7	fibroblast growth factor 7 [Source:MGI Symbol;Acc:MGI:95521]	0.246163	0.711279	1.27446
Path:04020	Calcium signaling pathway	ENSMUSG00000027470	Mylk2	myosin, light polypeptide kinase 2, skeletal muscle [Source:MGI Symbol;Acc:MGI:2139434]	0.246163	0.711279	1.27446
Path:04020	Calcium signaling pathway	ENSMUSG00000041347	Bdkrb1	bradykinin receptor, beta 1 [Source:MGI Symbol;Acc:MGI:88144]	0.246163	0.711279	1.27446
Path:04020	Calcium signaling pathway	ENSMUSG00000020654	Adcy3	adenylate cyclase 3 [Source:MGI Symbol;Acc:MGI:99675]	0.246163	0.711279	1.27446
Path:04020	Calcium signaling pathway	ENSMUSG00000030849	Fgfr2	fibroblast growth factor receptor 2 [Source:MGI Symbol;Acc:MGI:95523]	0.246163	0.711279	1.27446
Path:04020	Calcium signaling pathway	ENSMUSG00000026959	Grin1	glutamate receptor, ionotropic, NMDA1 (zeta 1) [Source:MGI Symbol;Acc:MGI:95819]	0.246163	0.711279	1.27446
Path:04020	Calcium signaling pathway	ENSMUSG00000021974	Fgf9	fibroblast growth factor 9 [Source:MGI Symbol;Acc:MGI:104723]	0.246163	0.711279	1.27446
Path:05414	Dilated cardiomyopathy	ENSMUSG00000034664	Itga2b	integrin alpha 2b [Source:MGI Symbol;Acc:MGI:96601]	0.249395	0.711279	1.47906
Path:05414	Dilated cardiomyopathy	ENSMUSG00000020654	Adcy3	adenylate cyclase 3 [Source:MGI Symbol;Acc:MGI:99675]	0.249395	0.711279	1.47906
Path:05414	Dilated cardiomyopathy	ENSMUSG00000041460	Cacna2d4	calcium channel, voltage-dependent, alpha 2/delta subunit 4 [Source:MGI Symbol;Acc:MGI:2442632]	0.249395	0.711279	1.47906
Path:05414	Dilated cardiomyopathy	ENSMUSG00000051747	Ttn	titin [Source:MGI Symbol;Acc:MGI:98864]	0.249395	0.711279	1.47906
Path:05414	Dilated cardiomyopathy	ENSMUSG00000003352	Cacnb3	calcium channel, voltage-dependent, beta 3 subunit [Source:MGI Symbol;Acc:MGI:103307]	0.249395	0.711279	1.47906
Path:04114	Oocyte meiosis	ENSMUSG00000024617	Camk2a	calcium/calmodulin-dependent protein kinase II alpha [Source:MGI Symbol;Acc:MGI:88256]	0.25079	0.711279	1.41388
Path:04114	Oocyte meiosis	ENSMUSG00000020415	Pttg1	pituitary tumor-transforming gene 1 [Source:MGI Symbol;Acc:MGI:1353578]	0.25079	0.711279	1.41388
Path:04114	Oocyte meiosis	ENSMUSG00000023809	Rps6ka2	ribosomal protein S6 kinase, polypeptide 2 [Source:MGI Symbol;Acc:MGI:1342290]	0.25079	0.711279	1.41388
Path:04114	Oocyte meiosis	ENSMUSG00000020654	Adcy3	adenylate cyclase 3 [Source:MGI Symbol;Acc:MGI:99675]	0.25079	0.711279	1.41388
Path:04114	Oocyte meiosis	ENSMUSG00000030867	Plk1	polo like kinase 1 [Source:MGI Symbol;Acc:MGI:97621]	0.25079	0.711279	1.41388
Path:04114	Oocyte meiosis	ENSMUSG00000025586	Cpeb1	cytoplasmic polyadenylation element binding protein 1 [Source:MGI Symbol;Acc:MGI:108442]	0.25079	0.711279	1.41388
Path:04966	Collecting duct acid secretion	ENSMUSG00000020566	Atp6v1c2	ATPase, H+ transporting, lysosomal V1 subunit C2 [Source:MGI Symbol;Acc:MGI:1916025]	0.253297	0.711279	2.05973
Path:04966	Collecting duct acid secretion	ENSMUSG00000006216	Clcnkb	chloride channel, voltage-sensitive Kb [Source:MGI Symbol;Acc:MGI:1930643]	0.253297	0.711279	2.05973
Path:04927	Cortisol synthesis and secretion	ENSMUSG00000023034	Nr4a1	nuclear receptor subfamily 4, group A, member 1 [Source:MGI Symbol;Acc:MGI:1352454]	0.259595	0.721675	1.5448
Path:04927	Cortisol synthesis and secretion	ENSMUSG00000031574	Star	steroidogenic acute regulatory protein [Source:MGI Symbol;Acc:MGI:102760]	0.259595	0.721675	1.5448
Path:04927	Cortisol synthesis and secretion	ENSMUSG00000020654	Adcy3	adenylate cyclase 3 [Source:MGI Symbol;Acc:MGI:99675]	0.259595	0.721675	1.5448
Path:04927	Cortisol synthesis and secretion	ENSMUSG00000037624	Kcnk2	potassium channel, subfamily K, member 2 [Source:MGI Symbol;Acc:MGI:109366]	0.259595	0.721675	1.5448
Path:00512	Mucin type O-glycan biosynthesis	ENSMUSG00000020520	Galnt10	polypeptide N-acetylgalactosaminyltransferase 10 [Source:MGI Symbol;Acc:MGI:1890480]	0.266792	0.734338	1.98617
Path:00512	Mucin type O-glycan biosynthesis	ENSMUSG00000021130	Galnt16	polypeptide N-acetylgalactosaminyltransferase 16 [Source:MGI Symbol;Acc:MGI:1917754]	0.266792	0.734338	1.98617
Path:05320	Autoimmune thyroid disease	ENSMUSG00000017652	Cd40	CD40 antigen [Source:MGI Symbol;Acc:MGI:88336]	0.275629	0.735719	1.50305
Path:05320	Autoimmune thyroid disease	ENSMUSG00000024334	H2-Oa	histocompatibility 2, O region alpha locus [Source:MGI Symbol;Acc:MGI:95924]	0.275629	0.735719	1.50305
Path:05320	Autoimmune thyroid disease	ENSMUSG00000060550	H2-Q7	histocompatibility 2, Q region locus 7 [Source:MGI Symbol;Acc:MGI:95936]	0.275629	0.735719	1.50305
Path:05320	Autoimmune thyroid disease	ENSMUSG00000037548	H2-DMb2	histocompatibility 2, class II, locus Mb2 [Source:MGI Symbol;Acc:MGI:95923]	0.275629	0.735719	1.50305
Path:00380	Tryptophan metabolism	ENSMUSG00000074141	Il4i1	interleukin 4 induced 1 [Source:MGI Symbol;Acc:MGI:109552]	0.277512	0.735719	1.63567
Path:00380	Tryptophan metabolism	ENSMUSG00000069873	4930438A08Rik	RIKEN cDNA 4930438A08 gene [Source:MGI Symbol;Acc:MGI:1921238]	0.277512	0.735719	1.63567
Path:00380	Tryptophan metabolism	ENSMUSG00000027984	Hadh	hydroxyacyl-Coenzyme A dehydrogenase [Source:MGI Symbol;Acc:MGI:96009]	0.277512	0.735719	1.63567
Path:00062	Fatty acid elongation	ENSMUSG00000036880	Acaa2	acetyl-Coenzyme A acyltransferase 2 (mitochondrial 3-oxoacyl-Coenzyme A thiolase) [Source:MGI Symbol;Acc:MGI:1098623]	0.280285	0.735719	1.91768
Path:00062	Fatty acid elongation	ENSMUSG00000027984	Hadh	hydroxyacyl-Coenzyme A dehydrogenase [Source:MGI Symbol;Acc:MGI:96009]	0.280285	0.735719	1.91768
Path:04971	Gastric acid secretion	ENSMUSG00000024617	Camk2a	calcium/calmodulin-dependent protein kinase II alpha [Source:MGI Symbol;Acc:MGI:88256]	0.283707	0.735719	1.48301
Path:04971	Gastric acid secretion	ENSMUSG00000027470	Mylk2	myosin, light polypeptide kinase 2, skeletal muscle [Source:MGI Symbol;Acc:MGI:2139434]	0.283707	0.735719	1.48301
Path:04971	Gastric acid secretion	ENSMUSG00000020654	Adcy3	adenylate cyclase 3 [Source:MGI Symbol;Acc:MGI:99675]	0.283707	0.735719	1.48301
Path:04971	Gastric acid secretion	ENSMUSG00000037624	Kcnk2	potassium channel, subfamily K, member 2 [Source:MGI Symbol;Acc:MGI:109366]	0.283707	0.735719	1.48301
Path:00071	Fatty acid degradation	ENSMUSG00000036880	Acaa2	acetyl-Coenzyme A acyltransferase 2 (mitochondrial 3-oxoacyl-Coenzyme A thiolase) [Source:MGI Symbol;Acc:MGI:1098623]	0.287392	0.735719	1.60421
Path:00071	Fatty acid degradation	ENSMUSG00000027984	Hadh	hydroxyacyl-Coenzyme A dehydrogenase [Source:MGI Symbol;Acc:MGI:96009]	0.287392	0.735719	1.60421
Path:00071	Fatty acid degradation	ENSMUSG00000078937	Cpt1b	carnitine palmitoyltransferase 1b, muscle [Source:MGI Symbol;Acc:MGI:1098297]	0.287392	0.735719	1.60421
Path:00270	Cysteine and methionine metabolism	ENSMUSG00000074141	Il4i1	interleukin 4 induced 1 [Source:MGI Symbol;Acc:MGI:109552]	0.287392	0.735719	1.60421
Path:00270	Cysteine and methionine metabolism	ENSMUSG00000069873	4930438A08Rik	RIKEN cDNA 4930438A08 gene [Source:MGI Symbol;Acc:MGI:1921238]	0.287392	0.735719	1.60421
Path:00270	Cysteine and methionine metabolism	ENSMUSG00000033022	Cdo1	cysteine dioxygenase 1, cytosolic [Source:MGI Symbol;Acc:MGI:105925]	0.287392	0.735719	1.60421
Path:04072	Phospholipase D signaling pathway	ENSMUSG00000022861	Dgkg	diacylglycerol kinase, gamma [Source:MGI Symbol;Acc:MGI:105060]	0.289113	0.735719	1.30634
Path:04072	Phospholipase D signaling pathway	ENSMUSG00000032470	Mras	muscle and microspikes RAS [Source:MGI Symbol;Acc:MGI:1100856]	0.289113	0.735719	1.30634
Path:04072	Phospholipase D signaling pathway	ENSMUSG00000031861	Lpar2	lysophosphatidic acid receptor 2 [Source:MGI Symbol;Acc:MGI:1858422]	0.289113	0.735719	1.30634
Path:04072	Phospholipase D signaling pathway	ENSMUSG00000020654	Adcy3	adenylate cyclase 3 [Source:MGI Symbol;Acc:MGI:99675]	0.289113	0.735719	1.30634
Path:04072	Phospholipase D signaling pathway	ENSMUSG00000049044	Rapgef4	Rap guanine nucleotide exchange factor (GEF) 4 [Source:MGI Symbol;Acc:MGI:1917723]	0.289113	0.735719	1.30634
Path:04072	Phospholipase D signaling pathway	ENSMUSG00000067714	Lpar5	lysophosphatidic acid receptor 5 [Source:MGI Symbol;Acc:MGI:2685918]	0.289113	0.735719	1.30634
Path:04072	Phospholipase D signaling pathway	ENSMUSG00000063239	Grm4	glutamate receptor, metabotropic 4 [Source:MGI Symbol;Acc:MGI:1351341]	0.289113	0.735719	1.30634
Path:04976	Bile secretion	ENSMUSG00000020654	Adcy3	adenylate cyclase 3 [Source:MGI Symbol;Acc:MGI:99675]	0.290911	0.735719	1.39032
Path:04976	Bile secretion	ENSMUSG00000038776	Ephx1	epoxide hydrolase 1, microsomal [Source:MGI Symbol;Acc:MGI:95405]	0.290911	0.735719	1.39032
Path:04976	Bile secretion	ENSMUSG00000090145	Ugt1a6b	UDP glucuronosyltransferase 1 family, polypeptide A6B [Source:MGI Symbol;Acc:MGI:3580629]	0.290911	0.735719	1.39032
Path:04976	Bile secretion	ENSMUSG00000026387	Sctr	secretin receptor [Source:MGI Symbol;Acc:MGI:2441720]	0.290911	0.735719	1.39032
Path:04976	Bile secretion	ENSMUSG00000027048	Abcb11	ATP-binding cassette, sub-family B (MDR/TAP), member 11 [Source:MGI Symbol;Acc:MGI:1351619]	0.290911	0.735719	1.39032
Path:05163	Human cytomegalovirus infection	ENSMUSG00000027398	Il1b	interleukin 1 beta [Source:MGI Symbol;Acc:MGI:96543]	0.293241	0.735719	1.2186
Path:05163	Human cytomegalovirus infection	ENSMUSG00000032487	Ptgs2	prostaglandin-endoperoxide synthase 2 [Source:MGI Symbol;Acc:MGI:97798]	0.293241	0.735719	1.2186
Path:05163	Human cytomegalovirus infection	ENSMUSG00000035042	Ccl5	chemokine (C-C motif) ligand 5 [Source:MGI Symbol;Acc:MGI:98262]	0.293241	0.735719	1.2186
Path:05163	Human cytomegalovirus infection	ENSMUSG00000025746	Il6	interleukin 6 [Source:MGI Symbol;Acc:MGI:96559]	0.293241	0.735719	1.2186
Path:05163	Human cytomegalovirus infection	ENSMUSG00000019464	Ptger1	prostaglandin E receptor 1 (subtype EP1) [Source:MGI Symbol;Acc:MGI:97793]	0.293241	0.735719	1.2186
Path:05163	Human cytomegalovirus infection	ENSMUSG00000027669	Gnb4	guanine nucleotide binding protein (G protein), beta 4 [Source:MGI Symbol;Acc:MGI:104581]	0.293241	0.735719	1.2186
Path:05163	Human cytomegalovirus infection	ENSMUSG00000037759	Ptger2	prostaglandin E receptor 2 (subtype EP2) [Source:MGI Symbol;Acc:MGI:97794]	0.293241	0.735719	1.2186
Path:05163	Human cytomegalovirus infection	ENSMUSG00000021303	Gng4	guanine nucleotide binding protein (G protein), gamma 4 [Source:MGI Symbol;Acc:MGI:102703]	0.293241	0.735719	1.2186
Path:05163	Human cytomegalovirus infection	ENSMUSG00000020654	Adcy3	adenylate cyclase 3 [Source:MGI Symbol;Acc:MGI:99675]	0.293241	0.735719	1.2186
Path:05163	Human cytomegalovirus infection	ENSMUSG00000026072	Il1r1	interleukin 1 receptor, type I [Source:MGI Symbol;Acc:MGI:96545]	0.293241	0.735719	1.2186
Path:05163	Human cytomegalovirus infection	ENSMUSG00000060550	H2-Q7	histocompatibility 2, Q region locus 7 [Source:MGI Symbol;Acc:MGI:95936]	0.293241	0.735719	1.2186
Path:01523	Antifolate resistance	ENSMUSG00000027398	Il1b	interleukin 1 beta [Source:MGI Symbol;Acc:MGI:96543]	0.293758	0.735719	1.85376
Path:01523	Antifolate resistance	ENSMUSG00000025746	Il6	interleukin 6 [Source:MGI Symbol;Acc:MGI:96559]	0.293758	0.735719	1.85376
Path:04261	Adrenergic signaling in cardiomyocytes	ENSMUSG00000026463	Atp2b4	ATPase, Ca++ transporting, plasma membrane 4 [Source:MGI Symbol;Acc:MGI:88111]	0.306326	0.749129	1.28056
Path:04261	Adrenergic signaling in cardiomyocytes	ENSMUSG00000024617	Camk2a	calcium/calmodulin-dependent protein kinase II alpha [Source:MGI Symbol;Acc:MGI:88256]	0.306326	0.749129	1.28056
Path:04261	Adrenergic signaling in cardiomyocytes	ENSMUSG00000043154	Ppp2r3a	protein phosphatase 2, regulatory subunit B'', alpha [Source:MGI Symbol;Acc:MGI:2442104]	0.306326	0.749129	1.28056
Path:04261	Adrenergic signaling in cardiomyocytes	ENSMUSG00000020654	Adcy3	adenylate cyclase 3 [Source:MGI Symbol;Acc:MGI:99675]	0.306326	0.749129	1.28056
Path:04261	Adrenergic signaling in cardiomyocytes	ENSMUSG00000041460	Cacna2d4	calcium channel, voltage-dependent, alpha 2/delta subunit 4 [Source:MGI Symbol;Acc:MGI:2442632]	0.306326	0.749129	1.28056
Path:04261	Adrenergic signaling in cardiomyocytes	ENSMUSG00000049044	Rapgef4	Rap guanine nucleotide exchange factor (GEF) 4 [Source:MGI Symbol;Acc:MGI:1917723]	0.306326	0.749129	1.28056
Path:04261	Adrenergic signaling in cardiomyocytes	ENSMUSG00000003352	Cacnb3	calcium channel, voltage-dependent, beta 3 subunit [Source:MGI Symbol;Acc:MGI:103307]	0.306326	0.749129	1.28056
Path:04750	Inflammatory mediator regulation of TRP channels	ENSMUSG00000027398	Il1b	interleukin 1 beta [Source:MGI Symbol;Acc:MGI:96543]	0.306608	0.749129	1.31369
Path:04750	Inflammatory mediator regulation of TRP channels	ENSMUSG00000024617	Camk2a	calcium/calmodulin-dependent protein kinase II alpha [Source:MGI Symbol;Acc:MGI:88256]	0.306608	0.749129	1.31369
Path:04750	Inflammatory mediator regulation of TRP channels	ENSMUSG00000037759	Ptger2	prostaglandin E receptor 2 (subtype EP2) [Source:MGI Symbol;Acc:MGI:97794]	0.306608	0.749129	1.31369
Path:04750	Inflammatory mediator regulation of TRP channels	ENSMUSG00000041347	Bdkrb1	bradykinin receptor, beta 1 [Source:MGI Symbol;Acc:MGI:88144]	0.306608	0.749129	1.31369
Path:04750	Inflammatory mediator regulation of TRP channels	ENSMUSG00000020654	Adcy3	adenylate cyclase 3 [Source:MGI Symbol;Acc:MGI:99675]	0.306608	0.749129	1.31369
Path:04750	Inflammatory mediator regulation of TRP channels	ENSMUSG00000026072	Il1r1	interleukin 1 receptor, type I [Source:MGI Symbol;Acc:MGI:96545]	0.306608	0.749129	1.31369
Path:00410	beta-Alanine metabolism	ENSMUSG00000033427	Upb1	ureidopropionase, beta [Source:MGI Symbol;Acc:MGI:2143535]	0.307197	0.749129	1.79396
Path:00410	beta-Alanine metabolism	ENSMUSG00000070880	Gad1	glutamate decarboxylase 1 [Source:MGI Symbol;Acc:MGI:95632]	0.307197	0.749129	1.79396
Path:01240	Biosynthesis of cofactors	ENSMUSG00000021123	Rdh12	retinol dehydrogenase 12 [Source:MGI Symbol;Acc:MGI:1925224]	0.317914	0.765271	1.26392
Path:01240	Biosynthesis of cofactors	ENSMUSG00000031730	Dhodh	dihydroorotate dehydrogenase [Source:MGI Symbol;Acc:MGI:1928378]	0.317914	0.765271	1.26392
Path:01240	Biosynthesis of cofactors	ENSMUSG00000026817	Ak1	adenylate kinase 1 [Source:MGI Symbol;Acc:MGI:87977]	0.317914	0.765271	1.26392
Path:01240	Biosynthesis of cofactors	ENSMUSG00000037216	Lipt1	lipoyltransferase 1 [Source:MGI Symbol;Acc:MGI:3645211]	0.317914	0.765271	1.26392
Path:01240	Biosynthesis of cofactors	ENSMUSG00000030725	Lipt2	lipoyl(octanoyl) transferase 2 (putative) [Source:MGI Symbol;Acc:MGI:1914414]	0.317914	0.765271	1.26392
Path:01240	Biosynthesis of cofactors	ENSMUSG00000041323	Ak7	adenylate kinase 7 [Source:MGI Symbol;Acc:MGI:1926051]	0.317914	0.765271	1.26392
Path:01240	Biosynthesis of cofactors	ENSMUSG00000090145	Ugt1a6b	UDP glucuronosyltransferase 1 family, polypeptide A6B [Source:MGI Symbol;Acc:MGI:3580629]	0.317914	0.765271	1.26392
Path:04926	Relaxin signaling pathway	ENSMUSG00000018909	Arrb1	arrestin, beta 1 [Source:MGI Symbol;Acc:MGI:99473]	0.319322	0.765271	1.29332
Path:04926	Relaxin signaling pathway	ENSMUSG00000031502	Col4a1	collagen, type IV, alpha 1 [Source:MGI Symbol;Acc:MGI:88454]	0.319322	0.765271	1.29332
Path:04926	Relaxin signaling pathway	ENSMUSG00000021367	Edn1	endothelin 1 [Source:MGI Symbol;Acc:MGI:95283]	0.319322	0.765271	1.29332
Path:04926	Relaxin signaling pathway	ENSMUSG00000027669	Gnb4	guanine nucleotide binding protein (G protein), beta 4 [Source:MGI Symbol;Acc:MGI:104581]	0.319322	0.765271	1.29332
Path:04926	Relaxin signaling pathway	ENSMUSG00000021303	Gng4	guanine nucleotide binding protein (G protein), gamma 4 [Source:MGI Symbol;Acc:MGI:102703]	0.319322	0.765271	1.29332
Path:04926	Relaxin signaling pathway	ENSMUSG00000020654	Adcy3	adenylate cyclase 3 [Source:MGI Symbol;Acc:MGI:99675]	0.319322	0.765271	1.29332
Path:04923	Regulation of lipolysis in adipocytes	ENSMUSG00000032487	Ptgs2	prostaglandin-endoperoxide synthase 2 [Source:MGI Symbol;Acc:MGI:97798]	0.327113	0.777242	1.48963
Path:04923	Regulation of lipolysis in adipocytes	ENSMUSG00000047250	Ptgs1	prostaglandin-endoperoxide synthase 1 [Source:MGI Symbol;Acc:MGI:97797]	0.327113	0.777242	1.48963
Path:04923	Regulation of lipolysis in adipocytes	ENSMUSG00000020654	Adcy3	adenylate cyclase 3 [Source:MGI Symbol;Acc:MGI:99675]	0.327113	0.777242	1.48963
Path:05416	Viral myocarditis	ENSMUSG00000017652	Cd40	CD40 antigen [Source:MGI Symbol;Acc:MGI:88336]	0.349247	0.822802	1.34007
Path:05416	Viral myocarditis	ENSMUSG00000024334	H2-Oa	histocompatibility 2, O region alpha locus [Source:MGI Symbol;Acc:MGI:95924]	0.349247	0.822802	1.34007
Path:05416	Viral myocarditis	ENSMUSG00000060550	H2-Q7	histocompatibility 2, Q region locus 7 [Source:MGI Symbol;Acc:MGI:95936]	0.349247	0.822802	1.34007
Path:05416	Viral myocarditis	ENSMUSG00000037548	H2-DMb2	histocompatibility 2, class II, locus Mb2 [Source:MGI Symbol;Acc:MGI:95923]	0.349247	0.822802	1.34007
Path:00072	NA	ENSMUSG00000028167	Bdh2	3-hydroxybutyrate dehydrogenase, type 2 [Source:MGI Symbol;Acc:MGI:1917022]	0.355827	0.831261	2.3172
Path:00230	Purine metabolism	ENSMUSG00000028525	Pde4b	phosphodiesterase 4B, cAMP specific [Source:MGI Symbol;Acc:MGI:99557]	0.364336	0.844045	1.22675
Path:00230	Purine metabolism	ENSMUSG00000024066	Xdh	xanthine dehydrogenase [Source:MGI Symbol;Acc:MGI:98973]	0.364336	0.844045	1.22675
Path:00230	Purine metabolism	ENSMUSG00000026817	Ak1	adenylate kinase 1 [Source:MGI Symbol;Acc:MGI:87977]	0.364336	0.844045	1.22675
Path:00230	Purine metabolism	ENSMUSG00000070385	Ampd1	adenosine monophosphate deaminase 1 [Source:MGI Symbol;Acc:MGI:88015]	0.364336	0.844045	1.22675
Path:00230	Purine metabolism	ENSMUSG00000020654	Adcy3	adenylate cyclase 3 [Source:MGI Symbol;Acc:MGI:99675]	0.364336	0.844045	1.22675
Path:00230	Purine metabolism	ENSMUSG00000041323	Ak7	adenylate kinase 7 [Source:MGI Symbol;Acc:MGI:1926051]	0.364336	0.844045	1.22675
Path:01212	Fatty acid metabolism	ENSMUSG00000036880	Acaa2	acetyl-Coenzyme A acyltransferase 2 (mitochondrial 3-oxoacyl-Coenzyme A thiolase) [Source:MGI Symbol;Acc:MGI:1098623]	0.376691	0.863681	1.36753
Path:01212	Fatty acid metabolism	ENSMUSG00000027984	Hadh	hydroxyacyl-Coenzyme A dehydrogenase [Source:MGI Symbol;Acc:MGI:96009]	0.376691	0.863681	1.36753
Path:01212	Fatty acid metabolism	ENSMUSG00000078937	Cpt1b	carnitine palmitoyltransferase 1b, muscle [Source:MGI Symbol;Acc:MGI:1098297]	0.376691	0.863681	1.36753
Path:03450	Non-homologous end-joining	ENSMUSG00000020474	Polm	polymerase (DNA directed), mu [Source:MGI Symbol;Acc:MGI:1860191]	0.379026	0.863681	2.13895
Path:04724	Glutamatergic synapse	ENSMUSG00000027669	Gnb4	guanine nucleotide binding protein (G protein), beta 4 [Source:MGI Symbol;Acc:MGI:104581]	0.383872	0.866587	1.23037
Path:04724	Glutamatergic synapse	ENSMUSG00000021303	Gng4	guanine nucleotide binding protein (G protein), gamma 4 [Source:MGI Symbol;Acc:MGI:102703]	0.383872	0.866587	1.23037
Path:04724	Glutamatergic synapse	ENSMUSG00000020654	Adcy3	adenylate cyclase 3 [Source:MGI Symbol;Acc:MGI:99675]	0.383872	0.866587	1.23037
Path:04724	Glutamatergic synapse	ENSMUSG00000026959	Grin1	glutamate receptor, ionotropic, NMDA1 (zeta 1) [Source:MGI Symbol;Acc:MGI:95819]	0.383872	0.866587	1.23037
Path:04724	Glutamatergic synapse	ENSMUSG00000063239	Grm4	glutamate receptor, metabotropic 4 [Source:MGI Symbol;Acc:MGI:1351341]	0.383872	0.866587	1.23037
Path:00561	Glycerolipid metabolism	ENSMUSG00000030747	Dgat2	diacylglycerol O-acyltransferase 2 [Source:MGI Symbol;Acc:MGI:1915050]	0.386535	0.866587	1.34547
Path:00561	Glycerolipid metabolism	ENSMUSG00000022861	Dgkg	diacylglycerol kinase, gamma [Source:MGI Symbol;Acc:MGI:105060]	0.386535	0.866587	1.34547
Path:00561	Glycerolipid metabolism	ENSMUSG00000053846	Lipg	lipase, endothelial [Source:MGI Symbol;Acc:MGI:1341803]	0.386535	0.866587	1.34547
Path:05167	Kaposi sarcoma-associated herpesvirus infection	ENSMUSG00000032487	Ptgs2	prostaglandin-endoperoxide synthase 2 [Source:MGI Symbol;Acc:MGI:97798]	0.394676	0.869959	1.13753
Path:05167	Kaposi sarcoma-associated herpesvirus infection	ENSMUSG00000044786	Zfp36	zinc finger protein 36 [Source:MGI Symbol;Acc:MGI:99180]	0.394676	0.869959	1.13753
Path:05167	Kaposi sarcoma-associated herpesvirus infection	ENSMUSG00000025746	Il6	interleukin 6 [Source:MGI Symbol;Acc:MGI:96559]	0.394676	0.869959	1.13753
Path:05167	Kaposi sarcoma-associated herpesvirus infection	ENSMUSG00000027669	Gnb4	guanine nucleotide binding protein (G protein), beta 4 [Source:MGI Symbol;Acc:MGI:104581]	0.394676	0.869959	1.13753
Path:05167	Kaposi sarcoma-associated herpesvirus infection	ENSMUSG00000021303	Gng4	guanine nucleotide binding protein (G protein), gamma 4 [Source:MGI Symbol;Acc:MGI:102703]	0.394676	0.869959	1.13753
Path:05167	Kaposi sarcoma-associated herpesvirus infection	ENSMUSG00000018916	Csf2	colony stimulating factor 2 (granulocyte-macrophage) [Source:MGI Symbol;Acc:MGI:1339752]	0.394676	0.869959	1.13753
Path:05167	Kaposi sarcoma-associated herpesvirus infection	ENSMUSG00000090176	Cd200r2	Cd200 receptor 2 [Source:MGI Symbol;Acc:MGI:3042847]	0.394676	0.869959	1.13753
Path:05167	Kaposi sarcoma-associated herpesvirus infection	ENSMUSG00000029379	Cxcl3	chemokine (C-X-C motif) ligand 3 [Source:MGI Symbol;Acc:MGI:3037818]	0.394676	0.869959	1.13753
Path:05167	Kaposi sarcoma-associated herpesvirus infection	ENSMUSG00000060550	H2-Q7	histocompatibility 2, Q region locus 7 [Source:MGI Symbol;Acc:MGI:95936]	0.394676	0.869959	1.13753
Path:04727	GABAergic synapse	ENSMUSG00000027669	Gnb4	guanine nucleotide binding protein (G protein), beta 4 [Source:MGI Symbol;Acc:MGI:104581]	0.39863	0.869959	1.24972
Path:04727	GABAergic synapse	ENSMUSG00000021303	Gng4	guanine nucleotide binding protein (G protein), gamma 4 [Source:MGI Symbol;Acc:MGI:102703]	0.39863	0.869959	1.24972
Path:04727	GABAergic synapse	ENSMUSG00000020654	Adcy3	adenylate cyclase 3 [Source:MGI Symbol;Acc:MGI:99675]	0.39863	0.869959	1.24972
Path:04727	GABAergic synapse	ENSMUSG00000070880	Gad1	glutamate decarboxylase 1 [Source:MGI Symbol;Acc:MGI:95632]	0.39863	0.869959	1.24972
Path:00533	Glycosaminoglycan biosynthesis - keratan sulfate	ENSMUSG00000028541	B4galt2	UDP-Gal:betaGlcNAc beta 1,4- galactosyltransferase, polypeptide 2 [Source:MGI Symbol;Acc:MGI:1858493]	0.401391	0.869959	1.98617
Path:04270	Vascular smooth muscle contraction	ENSMUSG00000020178	Adora2a	adenosine A2a receptor [Source:MGI Symbol;Acc:MGI:99402]	0.40319	0.869959	1.17492
Path:04270	Vascular smooth muscle contraction	ENSMUSG00000021367	Edn1	endothelin 1 [Source:MGI Symbol;Acc:MGI:95283]	0.40319	0.869959	1.17492
Path:04270	Vascular smooth muscle contraction	ENSMUSG00000041046	Ramp3	receptor (calcitonin) activity modifying protein 3 [Source:MGI Symbol;Acc:MGI:1860292]	0.40319	0.869959	1.17492
Path:04270	Vascular smooth muscle contraction	ENSMUSG00000027470	Mylk2	myosin, light polypeptide kinase 2, skeletal muscle [Source:MGI Symbol;Acc:MGI:2139434]	0.40319	0.869959	1.17492
Path:04270	Vascular smooth muscle contraction	ENSMUSG00000020654	Adcy3	adenylate cyclase 3 [Source:MGI Symbol;Acc:MGI:99675]	0.40319	0.869959	1.17492
Path:04270	Vascular smooth muscle contraction	ENSMUSG00000018830	Myh11	myosin, heavy polypeptide 11, smooth muscle [Source:MGI Symbol;Acc:MGI:102643]	0.40319	0.869959	1.17492
Path:04914	Progesterone-mediated oocyte maturation	ENSMUSG00000023809	Rps6ka2	ribosomal protein S6 kinase, polypeptide 2 [Source:MGI Symbol;Acc:MGI:1342290]	0.406815	0.869959	1.23584
Path:04914	Progesterone-mediated oocyte maturation	ENSMUSG00000020654	Adcy3	adenylate cyclase 3 [Source:MGI Symbol;Acc:MGI:99675]	0.406815	0.869959	1.23584
Path:04914	Progesterone-mediated oocyte maturation	ENSMUSG00000030867	Plk1	polo like kinase 1 [Source:MGI Symbol;Acc:MGI:97621]	0.406815	0.869959	1.23584
Path:04914	Progesterone-mediated oocyte maturation	ENSMUSG00000025586	Cpeb1	cytoplasmic polyadenylation element binding protein 1 [Source:MGI Symbol;Acc:MGI:108442]	0.406815	0.869959	1.23584
Path:04912	GnRH signaling pathway	ENSMUSG00000024617	Camk2a	calcium/calmodulin-dependent protein kinase II alpha [Source:MGI Symbol;Acc:MGI:88256]	0.406815	0.869959	1.23584
Path:04912	GnRH signaling pathway	ENSMUSG00000000957	Mmp14	matrix metallopeptidase 14 (membrane-inserted) [Source:MGI Symbol;Acc:MGI:101900]	0.406815	0.869959	1.23584
Path:04912	GnRH signaling pathway	ENSMUSG00000020654	Adcy3	adenylate cyclase 3 [Source:MGI Symbol;Acc:MGI:99675]	0.406815	0.869959	1.23584
Path:04912	GnRH signaling pathway	ENSMUSG00000015812	Gnrh1	gonadotropin releasing hormone 1 [Source:MGI Symbol;Acc:MGI:95789]	0.406815	0.869959	1.23584
Path:00604	Glycosphingolipid biosynthesis - ganglio series	ENSMUSG00000030283	St8sia1	ST8 alpha-N-acetyl-neuraminide alpha-2,8-sialyltransferase 1 [Source:MGI Symbol;Acc:MGI:106011]	0.422953	0.883645	1.85376
Path:05169	Epstein-Barr virus infection	ENSMUSG00000025225	Nfkb2	nuclear factor of kappa light polypeptide gene enhancer in B cells 2, p49/p100 [Source:MGI Symbol;Acc:MGI:1099800]	0.425741	0.883645	1.10733
Path:05169	Epstein-Barr virus infection	ENSMUSG00000017652	Cd40	CD40 antigen [Source:MGI Symbol;Acc:MGI:88336]	0.425741	0.883645	1.10733
Path:05169	Epstein-Barr virus infection	ENSMUSG00000025746	Il6	interleukin 6 [Source:MGI Symbol;Acc:MGI:96559]	0.425741	0.883645	1.10733
Path:05169	Epstein-Barr virus infection	ENSMUSG00000032093	Cd3e	CD3 antigen, epsilon polypeptide [Source:MGI Symbol;Acc:MGI:88332]	0.425741	0.883645	1.10733
Path:05169	Epstein-Barr virus infection	ENSMUSG00000070691	Runx3	runt related transcription factor 3 [Source:MGI Symbol;Acc:MGI:102672]	0.425741	0.883645	1.10733
Path:05169	Epstein-Barr virus infection	ENSMUSG00000021453	Gadd45g	growth arrest and DNA-damage-inducible 45 gamma [Source:MGI Symbol;Acc:MGI:1346325]	0.425741	0.883645	1.10733
Path:05169	Epstein-Barr virus infection	ENSMUSG00000024334	H2-Oa	histocompatibility 2, O region alpha locus [Source:MGI Symbol;Acc:MGI:95924]	0.425741	0.883645	1.10733
Path:05169	Epstein-Barr virus infection	ENSMUSG00000060550	H2-Q7	histocompatibility 2, Q region locus 7 [Source:MGI Symbol;Acc:MGI:95936]	0.425741	0.883645	1.10733
Path:05169	Epstein-Barr virus infection	ENSMUSG00000037548	H2-DMb2	histocompatibility 2, class II, locus Mb2 [Source:MGI Symbol;Acc:MGI:95923]	0.425741	0.883645	1.10733
Path:05168	Herpes simplex virus 1 infection	ENSMUSG00000027398	Il1b	interleukin 1 beta [Source:MGI Symbol;Acc:MGI:96543]	0.426818	0.883645	1.06706
Path:05168	Herpes simplex virus 1 infection	ENSMUSG00000035042	Ccl5	chemokine (C-C motif) ligand 5 [Source:MGI Symbol;Acc:MGI:98262]	0.426818	0.883645	1.06706
Path:05168	Herpes simplex virus 1 infection	ENSMUSG00000055202	Zfp811	zinc finger protein 811 [Source:MGI Symbol;Acc:MGI:2682944]	0.426818	0.883645	1.06706
Path:05168	Herpes simplex virus 1 infection	ENSMUSG00000025746	Il6	interleukin 6 [Source:MGI Symbol;Acc:MGI:96559]	0.426818	0.883645	1.06706
Path:05168	Herpes simplex virus 1 infection	ENSMUSG00000004296	Il12b	interleukin 12b [Source:MGI Symbol;Acc:MGI:96540]	0.426818	0.883645	1.06706
Path:05168	Herpes simplex virus 1 infection	ENSMUSG00000056019	Zfp709	zinc finger protein 709 [Source:MGI Symbol;Acc:MGI:2384299]	0.426818	0.883645	1.06706
Path:05168	Herpes simplex virus 1 infection	ENSMUSG00000066684	Pilrb1	paired immunoglobin-like type 2 receptor beta 1 [Source:MGI Symbol;Acc:MGI:2450532]	0.426818	0.883645	1.06706
Path:05168	Herpes simplex virus 1 infection	ENSMUSG00000078580	E430018J23Rik	RIKEN cDNA E430018J23 gene [Source:MGI Symbol;Acc:MGI:2141981]	0.426818	0.883645	1.06706
Path:05168	Herpes simplex virus 1 infection	ENSMUSG00000060244	Alyref2	Aly/REF export factor 2 [Source:MGI Symbol;Acc:MGI:1913144]	0.426818	0.883645	1.06706
Path:05168	Herpes simplex virus 1 infection	ENSMUSG00000045757	Zfp764	zinc finger protein 764 [Source:MGI Symbol;Acc:MGI:2443580]	0.426818	0.883645	1.06706
Path:05168	Herpes simplex virus 1 infection	ENSMUSG00000055305	Zfp93	zinc finger protein 93 [Source:MGI Symbol;Acc:MGI:107611]	0.426818	0.883645	1.06706
Path:05168	Herpes simplex virus 1 infection	ENSMUSG00000066682	Pilrb2	paired immunoglobin-like type 2 receptor beta 2 [Source:MGI Symbol;Acc:MGI:2450535]	0.426818	0.883645	1.06706
Path:05168	Herpes simplex virus 1 infection	ENSMUSG00000024334	H2-Oa	histocompatibility 2, O region alpha locus [Source:MGI Symbol;Acc:MGI:95924]	0.426818	0.883645	1.06706
Path:05168	Herpes simplex virus 1 infection	ENSMUSG00000030486	Zfp108	zinc finger protein 108 [Source:MGI Symbol;Acc:MGI:1891198]	0.426818	0.883645	1.06706
Path:05168	Herpes simplex virus 1 infection	ENSMUSG00000060550	H2-Q7	histocompatibility 2, Q region locus 7 [Source:MGI Symbol;Acc:MGI:95936]	0.426818	0.883645	1.06706
Path:05168	Herpes simplex virus 1 infection	ENSMUSG00000037548	H2-DMb2	histocompatibility 2, class II, locus Mb2 [Source:MGI Symbol;Acc:MGI:95923]	0.426818	0.883645	1.06706
Path:05168	Herpes simplex virus 1 infection	ENSMUSG00000074731	Zfp345	zinc finger protein 345 [Source:MGI Symbol;Acc:MGI:3652219]	0.426818	0.883645	1.06706
Path:05225	Hepatocellular carcinoma	ENSMUSG00000025068	Gsto1	glutathione S-transferase omega 1 [Source:MGI Symbol;Acc:MGI:1342273]	0.43018	0.883645	1.12511
Path:05225	Hepatocellular carcinoma	ENSMUSG00000009093	Gstt4	glutathione S-transferase, theta 4 [Source:MGI Symbol;Acc:MGI:1923136]	0.43018	0.883645	1.12511
Path:05225	Hepatocellular carcinoma	ENSMUSG00000001665	Gstt3	glutathione S-transferase, theta 3 [Source:MGI Symbol;Acc:MGI:2143526]	0.43018	0.883645	1.12511
Path:05225	Hepatocellular carcinoma	ENSMUSG00000058135	Gstm1	glutathione S-transferase, mu 1 [Source:MGI Symbol;Acc:MGI:95860]	0.43018	0.883645	1.12511
Path:05225	Hepatocellular carcinoma	ENSMUSG00000000811	Txnrd3	thioredoxin reductase 3 [Source:MGI Symbol;Acc:MGI:2386711]	0.43018	0.883645	1.12511
Path:05225	Hepatocellular carcinoma	ENSMUSG00000021453	Gadd45g	growth arrest and DNA-damage-inducible 45 gamma [Source:MGI Symbol;Acc:MGI:1346325]	0.43018	0.883645	1.12511
Path:05225	Hepatocellular carcinoma	ENSMUSG00000025069	Gsto2	glutathione S-transferase omega 2 [Source:MGI Symbol;Acc:MGI:1915464]	0.43018	0.883645	1.12511
Path:01522	Endocrine resistance	ENSMUSG00000027314	Dll4	delta like canonical Notch ligand 4 [Source:MGI Symbol;Acc:MGI:1859388]	0.431231	0.883645	1.19597
Path:01522	Endocrine resistance	ENSMUSG00000020654	Adcy3	adenylate cyclase 3 [Source:MGI Symbol;Acc:MGI:99675]	0.431231	0.883645	1.19597
Path:01522	Endocrine resistance	ENSMUSG00000038146	Notch3	notch 3 [Source:MGI Symbol;Acc:MGI:99460]	0.431231	0.883645	1.19597
Path:01522	Endocrine resistance	ENSMUSG00000027048	Abcb11	ATP-binding cassette, sub-family B (MDR/TAP), member 11 [Source:MGI Symbol;Acc:MGI:1351619]	0.431231	0.883645	1.19597
Path:04720	Long-term potentiation	ENSMUSG00000024617	Camk2a	calcium/calmodulin-dependent protein kinase II alpha [Source:MGI Symbol;Acc:MGI:88256]	0.435106	0.883645	1.24506
Path:04720	Long-term potentiation	ENSMUSG00000023809	Rps6ka2	ribosomal protein S6 kinase, polypeptide 2 [Source:MGI Symbol;Acc:MGI:1342290]	0.435106	0.883645	1.24506
Path:04720	Long-term potentiation	ENSMUSG00000026959	Grin1	glutamate receptor, ionotropic, NMDA1 (zeta 1) [Source:MGI Symbol;Acc:MGI:95819]	0.435106	0.883645	1.24506
Path:05224	Breast cancer	ENSMUSG00000025225	Nfkb2	nuclear factor of kappa light polypeptide gene enhancer in B cells 2, p49/p100 [Source:MGI Symbol;Acc:MGI:1099800]	0.435466	0.883645	1.13495
Path:05224	Breast cancer	ENSMUSG00000027314	Dll4	delta like canonical Notch ligand 4 [Source:MGI Symbol;Acc:MGI:1859388]	0.435466	0.883645	1.13495
Path:05224	Breast cancer	ENSMUSG00000027208	Fgf7	fibroblast growth factor 7 [Source:MGI Symbol;Acc:MGI:95521]	0.435466	0.883645	1.13495
Path:05224	Breast cancer	ENSMUSG00000021453	Gadd45g	growth arrest and DNA-damage-inducible 45 gamma [Source:MGI Symbol;Acc:MGI:1346325]	0.435466	0.883645	1.13495
Path:05224	Breast cancer	ENSMUSG00000038146	Notch3	notch 3 [Source:MGI Symbol;Acc:MGI:99460]	0.435466	0.883645	1.13495
Path:05224	Breast cancer	ENSMUSG00000021974	Fgf9	fibroblast growth factor 9 [Source:MGI Symbol;Acc:MGI:104723]	0.435466	0.883645	1.13495
Path:01100	Metabolic pathways	ENSMUSG00000032487	Ptgs2	prostaglandin-endoperoxide synthase 2 [Source:MGI Symbol;Acc:MGI:97798]	0.440223	0.886826	1.0252
Path:01100	Metabolic pathways	ENSMUSG00000011179	Odc1	ornithine decarboxylase, structural 1 [Source:MGI Symbol;Acc:MGI:97402]	0.440223	0.886826	1.0252
Path:01100	Metabolic pathways	ENSMUSG00000027035	Cers6	ceramide synthase 6 [Source:MGI Symbol;Acc:MGI:2442564]	0.440223	0.886826	1.0252
Path:01100	Metabolic pathways	ENSMUSG00000027360	Hdc	histidine decarboxylase [Source:MGI Symbol;Acc:MGI:96062]	0.440223	0.886826	1.0252
Path:01100	Metabolic pathways	ENSMUSG00000028525	Pde4b	phosphodiesterase 4B, cAMP specific [Source:MGI Symbol;Acc:MGI:99557]	0.440223	0.886826	1.0252
Path:01100	Metabolic pathways	ENSMUSG00000061589	Dot1l	DOT1-like, histone H3 methyltransferase (S. cerevisiae) [Source:MGI Symbol;Acc:MGI:2143886]	0.440223	0.886826	1.0252
Path:01100	Metabolic pathways	ENSMUSG00000024066	Xdh	xanthine dehydrogenase [Source:MGI Symbol;Acc:MGI:98973]	0.440223	0.886826	1.0252
Path:01100	Metabolic pathways	ENSMUSG00000025068	Gsto1	glutathione S-transferase omega 1 [Source:MGI Symbol;Acc:MGI:1342273]	0.440223	0.886826	1.0252
Path:01100	Metabolic pathways	ENSMUSG00000009093	Gstt4	glutathione S-transferase, theta 4 [Source:MGI Symbol;Acc:MGI:1923136]	0.440223	0.886826	1.0252
Path:01100	Metabolic pathways	ENSMUSG00000054008	Ndst1	N-deacetylase/N-sulfotransferase (heparan glucosaminyl) 1 [Source:MGI Symbol;Acc:MGI:104719]	0.440223	0.886826	1.0252
Path:01100	Metabolic pathways	ENSMUSG00000074141	Il4i1	interleukin 4 induced 1 [Source:MGI Symbol;Acc:MGI:109552]	0.440223	0.886826	1.0252
Path:01100	Metabolic pathways	ENSMUSG00000020520	Galnt10	polypeptide N-acetylgalactosaminyltransferase 10 [Source:MGI Symbol;Acc:MGI:1890480]	0.440223	0.886826	1.0252
Path:01100	Metabolic pathways	ENSMUSG00000001665	Gstt3	glutathione S-transferase, theta 3 [Source:MGI Symbol;Acc:MGI:2143526]	0.440223	0.886826	1.0252
Path:01100	Metabolic pathways	ENSMUSG00000025701	Alox5	arachidonate 5-lipoxygenase [Source:MGI Symbol;Acc:MGI:87999]	0.440223	0.886826	1.0252
Path:01100	Metabolic pathways	ENSMUSG00000039431	Mtmr7	myotubularin related protein 7 [Source:MGI Symbol;Acc:MGI:1891693]	0.440223	0.886826	1.0252
Path:01100	Metabolic pathways	ENSMUSG00000005043	Sgsh	N-sulfoglucosamine sulfohydrolase (sulfamidase) [Source:MGI Symbol;Acc:MGI:1350341]	0.440223	0.886826	1.0252
Path:01100	Metabolic pathways	ENSMUSG00000058135	Gstm1	glutathione S-transferase, mu 1 [Source:MGI Symbol;Acc:MGI:95860]	0.440223	0.886826	1.0252
Path:01100	Metabolic pathways	ENSMUSG00000030747	Dgat2	diacylglycerol O-acyltransferase 2 [Source:MGI Symbol;Acc:MGI:1915050]	0.440223	0.886826	1.0252
Path:01100	Metabolic pathways	ENSMUSG00000021123	Rdh12	retinol dehydrogenase 12 [Source:MGI Symbol;Acc:MGI:1925224]	0.440223	0.886826	1.0252
Path:01100	Metabolic pathways	ENSMUSG00000047250	Ptgs1	prostaglandin-endoperoxide synthase 1 [Source:MGI Symbol;Acc:MGI:97797]	0.440223	0.886826	1.0252
Path:01100	Metabolic pathways	ENSMUSG00000069873	4930438A08Rik	RIKEN cDNA 4930438A08 gene [Source:MGI Symbol;Acc:MGI:1921238]	0.440223	0.886826	1.0252
Path:01100	Metabolic pathways	ENSMUSG00000036880	Acaa2	acetyl-Coenzyme A acyltransferase 2 (mitochondrial 3-oxoacyl-Coenzyme A thiolase) [Source:MGI Symbol;Acc:MGI:1098623]	0.440223	0.886826	1.0252
Path:01100	Metabolic pathways	ENSMUSG00000027984	Hadh	hydroxyacyl-Coenzyme A dehydrogenase [Source:MGI Symbol;Acc:MGI:96009]	0.440223	0.886826	1.0252
Path:01100	Metabolic pathways	ENSMUSG00000022861	Dgkg	diacylglycerol kinase, gamma [Source:MGI Symbol;Acc:MGI:105060]	0.440223	0.886826	1.0252
Path:01100	Metabolic pathways	ENSMUSG00000017713	Tha1	threonine aldolase 1 [Source:MGI Symbol;Acc:MGI:1919026]	0.440223	0.886826	1.0252
Path:01100	Metabolic pathways	ENSMUSG00000031730	Dhodh	dihydroorotate dehydrogenase [Source:MGI Symbol;Acc:MGI:1928378]	0.440223	0.886826	1.0252
Path:01100	Metabolic pathways	ENSMUSG00000033022	Cdo1	cysteine dioxygenase 1, cytosolic [Source:MGI Symbol;Acc:MGI:105925]	0.440223	0.886826	1.0252
Path:01100	Metabolic pathways	ENSMUSG00000020377	Ltc4s	leukotriene C4 synthase [Source:MGI Symbol;Acc:MGI:107498]	0.440223	0.886826	1.0252
Path:01100	Metabolic pathways	ENSMUSG00000050796	B3galt6	UDP-Gal:betaGal beta 1,3-galactosyltransferase, polypeptide 6 [Source:MGI Symbol;Acc:MGI:2152819]	0.440223	0.886826	1.0252
Path:01100	Metabolic pathways	ENSMUSG00000053846	Lipg	lipase, endothelial [Source:MGI Symbol;Acc:MGI:1341803]	0.440223	0.886826	1.0252
Path:01100	Metabolic pathways	ENSMUSG00000026817	Ak1	adenylate kinase 1 [Source:MGI Symbol;Acc:MGI:87977]	0.440223	0.886826	1.0252
Path:01100	Metabolic pathways	ENSMUSG00000020017	Hal	histidine ammonia lyase [Source:MGI Symbol;Acc:MGI:96010]	0.440223	0.886826	1.0252
Path:01100	Metabolic pathways	ENSMUSG00000026829	Gbgt1	globoside alpha-1,3-N-acetylgalactosaminyltransferase 1 [Source:MGI Symbol;Acc:MGI:2449143]	0.440223	0.886826	1.0252
Path:01100	Metabolic pathways	ENSMUSG00000070385	Ampd1	adenosine monophosphate deaminase 1 [Source:MGI Symbol;Acc:MGI:88015]	0.440223	0.886826	1.0252
Path:01100	Metabolic pathways	ENSMUSG00000042684	Npl	N-acetylneuraminate pyruvate lyase [Source:MGI Symbol;Acc:MGI:1921341]	0.440223	0.886826	1.0252
Path:01100	Metabolic pathways	ENSMUSG00000022947	Cbr3	carbonyl reductase 3 [Source:MGI Symbol;Acc:MGI:1309992]	0.440223	0.886826	1.0252
Path:01100	Metabolic pathways	ENSMUSG00000045691	Thtpa	thiamine triphosphatase [Source:MGI Symbol;Acc:MGI:2446078]	0.440223	0.886826	1.0252
Path:01100	Metabolic pathways	ENSMUSG00000013584	Aldh1a2	aldehyde dehydrogenase family 1, subfamily A2 [Source:MGI Symbol;Acc:MGI:107928]	0.440223	0.886826	1.0252
Path:01100	Metabolic pathways	ENSMUSG00000033427	Upb1	ureidopropionase, beta [Source:MGI Symbol;Acc:MGI:2143535]	0.440223	0.886826	1.0252
Path:01100	Metabolic pathways	ENSMUSG00000020654	Adcy3	adenylate cyclase 3 [Source:MGI Symbol;Acc:MGI:99675]	0.440223	0.886826	1.0252
Path:01100	Metabolic pathways	ENSMUSG00000022562	Oplah	5-oxoprolinase (ATP-hydrolysing) [Source:MGI Symbol;Acc:MGI:1922725]	0.440223	0.886826	1.0252
Path:01100	Metabolic pathways	ENSMUSG00000037216	Lipt1	lipoyltransferase 1 [Source:MGI Symbol;Acc:MGI:3645211]	0.440223	0.886826	1.0252
Path:01100	Metabolic pathways	ENSMUSG00000030725	Lipt2	lipoyl(octanoyl) transferase 2 (putative) [Source:MGI Symbol;Acc:MGI:1914414]	0.440223	0.886826	1.0252
Path:01100	Metabolic pathways	ENSMUSG00000070880	Gad1	glutamate decarboxylase 1 [Source:MGI Symbol;Acc:MGI:95632]	0.440223	0.886826	1.0252
Path:01100	Metabolic pathways	ENSMUSG00000041323	Ak7	adenylate kinase 7 [Source:MGI Symbol;Acc:MGI:1926051]	0.440223	0.886826	1.0252
Path:01100	Metabolic pathways	ENSMUSG00000020566	Atp6v1c2	ATPase, H+ transporting, lysosomal V1 subunit C2 [Source:MGI Symbol;Acc:MGI:1916025]	0.440223	0.886826	1.0252
Path:01100	Metabolic pathways	ENSMUSG00000025150	Cbr2	carbonyl reductase 2 [Source:MGI Symbol;Acc:MGI:107200]	0.440223	0.886826	1.0252
Path:01100	Metabolic pathways	ENSMUSG00000030283	St8sia1	ST8 alpha-N-acetyl-neuraminide alpha-2,8-sialyltransferase 1 [Source:MGI Symbol;Acc:MGI:106011]	0.440223	0.886826	1.0252
Path:01100	Metabolic pathways	ENSMUSG00000022821	Hgd	homogentisate 1, 2-dioxygenase [Source:MGI Symbol;Acc:MGI:96078]	0.440223	0.886826	1.0252
Path:01100	Metabolic pathways	ENSMUSG00000028541	B4galt2	UDP-Gal:betaGlcNAc beta 1,4- galactosyltransferase, polypeptide 2 [Source:MGI Symbol;Acc:MGI:1858493]	0.440223	0.886826	1.0252
Path:01100	Metabolic pathways	ENSMUSG00000028167	Bdh2	3-hydroxybutyrate dehydrogenase, type 2 [Source:MGI Symbol;Acc:MGI:1917022]	0.440223	0.886826	1.0252
Path:01100	Metabolic pathways	ENSMUSG00000090145	Ugt1a6b	UDP glucuronosyltransferase 1 family, polypeptide A6B [Source:MGI Symbol;Acc:MGI:3580629]	0.440223	0.886826	1.0252
Path:01100	Metabolic pathways	ENSMUSG00000036587	Fut7	fucosyltransferase 7 [Source:MGI Symbol;Acc:MGI:107692]	0.440223	0.886826	1.0252
Path:01100	Metabolic pathways	ENSMUSG00000021130	Galnt16	polypeptide N-acetylgalactosaminyltransferase 16 [Source:MGI Symbol;Acc:MGI:1917754]	0.440223	0.886826	1.0252
Path:01100	Metabolic pathways	ENSMUSG00000090236	Car15	carbonic anhydrase 15 [Source:MGI Symbol;Acc:MGI:1931324]	0.440223	0.886826	1.0252
Path:01100	Metabolic pathways	ENSMUSG00000000805	Car4	carbonic anhydrase 4 [Source:MGI Symbol;Acc:MGI:1096574]	0.440223	0.886826	1.0252
Path:01100	Metabolic pathways	ENSMUSG00000025069	Gsto2	glutathione S-transferase omega 2 [Source:MGI Symbol;Acc:MGI:1915464]	0.440223	0.886826	1.0252
Path:05031	Amphetamine addiction	ENSMUSG00000024617	Camk2a	calcium/calmodulin-dependent protein kinase II alpha [Source:MGI Symbol;Acc:MGI:88256]	0.454146	0.892514	1.20897
Path:05031	Amphetamine addiction	ENSMUSG00000022602	Arc	activity regulated cytoskeletal-associated protein [Source:MGI Symbol;Acc:MGI:88067]	0.454146	0.892514	1.20897
Path:05031	Amphetamine addiction	ENSMUSG00000026959	Grin1	glutamate receptor, ionotropic, NMDA1 (zeta 1) [Source:MGI Symbol;Acc:MGI:95819]	0.454146	0.892514	1.20897
Path:00830	Retinol metabolism	ENSMUSG00000056666	Retsat	retinol saturase (all trans retinol 13,14 reductase) [Source:MGI Symbol;Acc:MGI:1914692]	0.455374	0.892514	1.1586
Path:00830	Retinol metabolism	ENSMUSG00000021123	Rdh12	retinol dehydrogenase 12 [Source:MGI Symbol;Acc:MGI:1925224]	0.455374	0.892514	1.1586
Path:00830	Retinol metabolism	ENSMUSG00000013584	Aldh1a2	aldehyde dehydrogenase family 1, subfamily A2 [Source:MGI Symbol;Acc:MGI:107928]	0.455374	0.892514	1.1586
Path:00830	Retinol metabolism	ENSMUSG00000090145	Ugt1a6b	UDP glucuronosyltransferase 1 family, polypeptide A6B [Source:MGI Symbol;Acc:MGI:3580629]	0.455374	0.892514	1.1586
Path:05205	Proteoglycans in cancer	ENSMUSG00000040152	Thbs1	thrombospondin 1 [Source:MGI Symbol;Acc:MGI:98737]	0.458196	0.892514	1.08513
Path:05205	Proteoglycans in cancer	ENSMUSG00000019929	Dcn	decorin [Source:MGI Symbol;Acc:MGI:94872]	0.458196	0.892514	1.08513
Path:05205	Proteoglycans in cancer	ENSMUSG00000000058	Cav2	caveolin 2 [Source:MGI Symbol;Acc:MGI:107571]	0.458196	0.892514	1.08513
Path:05205	Proteoglycans in cancer	ENSMUSG00000024617	Camk2a	calcium/calmodulin-dependent protein kinase II alpha [Source:MGI Symbol;Acc:MGI:88256]	0.458196	0.892514	1.08513
Path:05205	Proteoglycans in cancer	ENSMUSG00000004296	Il12b	interleukin 12b [Source:MGI Symbol;Acc:MGI:96540]	0.458196	0.892514	1.08513
Path:05205	Proteoglycans in cancer	ENSMUSG00000036446	Lum	lumican [Source:MGI Symbol;Acc:MGI:109347]	0.458196	0.892514	1.08513
Path:05205	Proteoglycans in cancer	ENSMUSG00000032470	Mras	muscle and microspikes RAS [Source:MGI Symbol;Acc:MGI:1100856]	0.458196	0.892514	1.08513
Path:05205	Proteoglycans in cancer	ENSMUSG00000005718	Tfap4	transcription factor AP4 [Source:MGI Symbol;Acc:MGI:103239]	0.458196	0.892514	1.08513
Path:04962	Vasopressin-regulated water reabsorption	ENSMUSG00000020654	Adcy3	adenylate cyclase 3 [Source:MGI Symbol;Acc:MGI:99675]	0.461302	0.892514	1.29332
Path:04962	Vasopressin-regulated water reabsorption	ENSMUSG00000024253	Dync2li1	dynein cytoplasmic 2 light intermediate chain 1 [Source:MGI Symbol;Acc:MGI:1913996]	0.461302	0.892514	1.29332
Path:05221	Acute myeloid leukemia	ENSMUSG00000051439	Cd14	CD14 antigen [Source:MGI Symbol;Acc:MGI:88318]	0.463566	0.892514	1.1917
Path:05221	Acute myeloid leukemia	ENSMUSG00000052435	Cebpe	CCAAT/enhancer binding protein (C/EBP), epsilon [Source:MGI Symbol;Acc:MGI:103572]	0.463566	0.892514	1.1917
Path:05221	Acute myeloid leukemia	ENSMUSG00000018916	Csf2	colony stimulating factor 2 (granulocyte-macrophage) [Source:MGI Symbol;Acc:MGI:1339752]	0.463566	0.892514	1.1917
Path:00450	Selenocompound metabolism	ENSMUSG00000000811	Txnrd3	thioredoxin reductase 3 [Source:MGI Symbol;Acc:MGI:2386711]	0.463782	0.892514	1.63567
Path:04218	Cellular senescence	ENSMUSG00000027399	Il1a	interleukin 1 alpha [Source:MGI Symbol;Acc:MGI:96542]	0.46552	0.892514	1.0874
Path:04218	Cellular senescence	ENSMUSG00000037411	Serpine1	serine (or cysteine) peptidase inhibitor, clade E, member 1 [Source:MGI Symbol;Acc:MGI:97608]	0.46552	0.892514	1.0874
Path:04218	Cellular senescence	ENSMUSG00000025746	Il6	interleukin 6 [Source:MGI Symbol;Acc:MGI:96559]	0.46552	0.892514	1.0874
Path:04218	Cellular senescence	ENSMUSG00000032113	Chek1	checkpoint kinase 1 [Source:MGI Symbol;Acc:MGI:1202065]	0.46552	0.892514	1.0874
Path:04218	Cellular senescence	ENSMUSG00000032470	Mras	muscle and microspikes RAS [Source:MGI Symbol;Acc:MGI:1100856]	0.46552	0.892514	1.0874
Path:04218	Cellular senescence	ENSMUSG00000021453	Gadd45g	growth arrest and DNA-damage-inducible 45 gamma [Source:MGI Symbol;Acc:MGI:1346325]	0.46552	0.892514	1.0874
Path:04218	Cellular senescence	ENSMUSG00000060550	H2-Q7	histocompatibility 2, Q region locus 7 [Source:MGI Symbol;Acc:MGI:95936]	0.46552	0.892514	1.0874
Path:04520	Adherens junction	ENSMUSG00000025006	Sorbs1	sorbin and SH3 domain containing 1 [Source:MGI Symbol;Acc:MGI:700014]	0.472916	0.894358	1.17492
Path:04520	Adherens junction	ENSMUSG00000022676	Snai2	snail family zinc finger 2 [Source:MGI Symbol;Acc:MGI:1096393]	0.472916	0.894358	1.17492
Path:04520	Adherens junction	ENSMUSG00000033295	Ptprf	protein tyrosine phosphatase, receptor type, F [Source:MGI Symbol;Acc:MGI:102695]	0.472916	0.894358	1.17492
Path:04920	Adipocytokine signaling pathway	ENSMUSG00000002944	Cd36	CD36 molecule [Source:MGI Symbol;Acc:MGI:107899]	0.472916	0.894358	1.17492
Path:04920	Adipocytokine signaling pathway	ENSMUSG00000057722	Lepr	leptin receptor [Source:MGI Symbol;Acc:MGI:104993]	0.472916	0.894358	1.17492
Path:04920	Adipocytokine signaling pathway	ENSMUSG00000078937	Cpt1b	carnitine palmitoyltransferase 1b, muscle [Source:MGI Symbol;Acc:MGI:1098297]	0.472916	0.894358	1.17492
Path:04152	AMPK signaling pathway	ENSMUSG00000002944	Cd36	CD36 molecule [Source:MGI Symbol;Acc:MGI:107899]	0.476363	0.894789	1.10343
Path:04152	AMPK signaling pathway	ENSMUSG00000035064	Eef2k	eukaryotic elongation factor-2 kinase [Source:MGI Symbol;Acc:MGI:1195261]	0.476363	0.894789	1.10343
Path:04152	AMPK signaling pathway	ENSMUSG00000043154	Ppp2r3a	protein phosphatase 2, regulatory subunit B'', alpha [Source:MGI Symbol;Acc:MGI:2442104]	0.476363	0.894789	1.10343
Path:04152	AMPK signaling pathway	ENSMUSG00000057722	Lepr	leptin receptor [Source:MGI Symbol;Acc:MGI:104993]	0.476363	0.894789	1.10343
Path:04152	AMPK signaling pathway	ENSMUSG00000078937	Cpt1b	carnitine palmitoyltransferase 1b, muscle [Source:MGI Symbol;Acc:MGI:1098297]	0.476363	0.894789	1.10343
Path:05218	Melanoma	ENSMUSG00000027208	Fgf7	fibroblast growth factor 7 [Source:MGI Symbol;Acc:MGI:95521]	0.482191	0.899657	1.1586
Path:05218	Melanoma	ENSMUSG00000021453	Gadd45g	growth arrest and DNA-damage-inducible 45 gamma [Source:MGI Symbol;Acc:MGI:1346325]	0.482191	0.899657	1.1586
Path:05218	Melanoma	ENSMUSG00000021974	Fgf9	fibroblast growth factor 9 [Source:MGI Symbol;Acc:MGI:104723]	0.482191	0.899657	1.1586
Path:04924	Renin secretion	ENSMUSG00000021367	Edn1	endothelin 1 [Source:MGI Symbol;Acc:MGI:95283]	0.509537	0.934254	1.11225
Path:04924	Renin secretion	ENSMUSG00000037759	Ptger2	prostaglandin E receptor 2 (subtype EP2) [Source:MGI Symbol;Acc:MGI:97794]	0.509537	0.934254	1.11225
Path:04924	Renin secretion	ENSMUSG00000068547	Clca4a	chloride channel accessory 4A [Source:MGI Symbol;Acc:MGI:2139744]	0.509537	0.934254	1.11225
Path:04068	FoxO signaling pathway	ENSMUSG00000025746	Il6	interleukin 6 [Source:MGI Symbol;Acc:MGI:96559]	0.510815	0.934254	1.06131
Path:04068	FoxO signaling pathway	ENSMUSG00000022508	Bcl6	B cell leukemia/lymphoma 6 [Source:MGI Symbol;Acc:MGI:107187]	0.510815	0.934254	1.06131
Path:04068	FoxO signaling pathway	ENSMUSG00000045092	S1pr1	sphingosine-1-phosphate receptor 1 [Source:MGI Symbol;Acc:MGI:1096355]	0.510815	0.934254	1.06131
Path:04068	FoxO signaling pathway	ENSMUSG00000030867	Plk1	polo like kinase 1 [Source:MGI Symbol;Acc:MGI:97621]	0.510815	0.934254	1.06131
Path:04068	FoxO signaling pathway	ENSMUSG00000021453	Gadd45g	growth arrest and DNA-damage-inducible 45 gamma [Source:MGI Symbol;Acc:MGI:1346325]	0.510815	0.934254	1.06131
Path:04726	Serotonergic synapse	ENSMUSG00000032487	Ptgs2	prostaglandin-endoperoxide synthase 2 [Source:MGI Symbol;Acc:MGI:97798]	0.510815	0.934254	1.06131
Path:04726	Serotonergic synapse	ENSMUSG00000025701	Alox5	arachidonate 5-lipoxygenase [Source:MGI Symbol;Acc:MGI:87999]	0.510815	0.934254	1.06131
Path:04726	Serotonergic synapse	ENSMUSG00000047250	Ptgs1	prostaglandin-endoperoxide synthase 1 [Source:MGI Symbol;Acc:MGI:97797]	0.510815	0.934254	1.06131
Path:04726	Serotonergic synapse	ENSMUSG00000027669	Gnb4	guanine nucleotide binding protein (G protein), beta 4 [Source:MGI Symbol;Acc:MGI:104581]	0.510815	0.934254	1.06131
Path:04726	Serotonergic synapse	ENSMUSG00000021303	Gng4	guanine nucleotide binding protein (G protein), gamma 4 [Source:MGI Symbol;Acc:MGI:102703]	0.510815	0.934254	1.06131
Path:05030	Cocaine addiction	ENSMUSG00000048895	Cdk5r1	cyclin-dependent kinase 5, regulatory subunit 1 (p35) [Source:MGI Symbol;Acc:MGI:101764]	0.519536	0.939659	1.1586
Path:05030	Cocaine addiction	ENSMUSG00000026959	Grin1	glutamate receptor, ionotropic, NMDA1 (zeta 1) [Source:MGI Symbol;Acc:MGI:95819]	0.519536	0.939659	1.1586
Path:04721	Synaptic vesicle cycle	ENSMUSG00000020566	Atp6v1c2	ATPase, H+ transporting, lysosomal V1 subunit C2 [Source:MGI Symbol;Acc:MGI:1916025]	0.527344	0.939659	1.08336
Path:04721	Synaptic vesicle cycle	ENSMUSG00000033615	Cplx1	complexin 1 [Source:MGI Symbol;Acc:MGI:104727]	0.527344	0.939659	1.08336
Path:04721	Synaptic vesicle cycle	ENSMUSG00000039728	Slc6a5	solute carrier family 6 (neurotransmitter transporter, glycine), member 5 [Source:MGI Symbol;Acc:MGI:105090]	0.527344	0.939659	1.08336
Path:05412	Arrhythmogenic right ventricular cardiomyopathy	ENSMUSG00000034664	Itga2b	integrin alpha 2b [Source:MGI Symbol;Acc:MGI:96601]	0.527344	0.939659	1.08336
Path:05412	Arrhythmogenic right ventricular cardiomyopathy	ENSMUSG00000041460	Cacna2d4	calcium channel, voltage-dependent, alpha 2/delta subunit 4 [Source:MGI Symbol;Acc:MGI:2442632]	0.527344	0.939659	1.08336
Path:05412	Arrhythmogenic right ventricular cardiomyopathy	ENSMUSG00000003352	Cacnb3	calcium channel, voltage-dependent, beta 3 subunit [Source:MGI Symbol;Acc:MGI:103307]	0.527344	0.939659	1.08336
Path:05171	Coronavirus disease - COVID-19	ENSMUSG00000027398	Il1b	interleukin 1 beta [Source:MGI Symbol;Acc:MGI:96543]	0.527668	0.939659	1.01731
Path:05171	Coronavirus disease - COVID-19	ENSMUSG00000038067	Csf3	colony stimulating factor 3 (granulocyte) [Source:MGI Symbol;Acc:MGI:1339751]	0.527668	0.939659	1.01731
Path:05171	Coronavirus disease - COVID-19	ENSMUSG00000025746	Il6	interleukin 6 [Source:MGI Symbol;Acc:MGI:96559]	0.527668	0.939659	1.01731
Path:05171	Coronavirus disease - COVID-19	ENSMUSG00000023341	Mx2	MX dynamin-like GTPase 2 [Source:MGI Symbol;Acc:MGI:97244]	0.527668	0.939659	1.01731
Path:05171	Coronavirus disease - COVID-19	ENSMUSG00000000386	Mx1	MX dynamin-like GTPase 1 [Source:MGI Symbol;Acc:MGI:97243]	0.527668	0.939659	1.01731
Path:05171	Coronavirus disease - COVID-19	ENSMUSG00000004296	Il12b	interleukin 12b [Source:MGI Symbol;Acc:MGI:96540]	0.527668	0.939659	1.01731
Path:05171	Coronavirus disease - COVID-19	ENSMUSG00000018916	Csf2	colony stimulating factor 2 (granulocyte-macrophage) [Source:MGI Symbol;Acc:MGI:1339752]	0.527668	0.939659	1.01731
Path:05171	Coronavirus disease - COVID-19	ENSMUSG00000050621	Rps27rt	ribosomal protein S27, retrogene [Source:MGI Symbol;Acc:MGI:3704345]	0.527668	0.939659	1.01731
Path:05171	Coronavirus disease - COVID-19	ENSMUSG00000024371	C2	complement component 2 (within H-2S) [Source:MGI Symbol;Acc:MGI:88226]	0.527668	0.939659	1.01731
Path:00520	Amino sugar and nucleotide sugar metabolism	ENSMUSG00000028621	Cyb5rl	cytochrome b5 reductase-like [Source:MGI Symbol;Acc:MGI:1919657]	0.530671	0.939659	1.13495
Path:00520	Amino sugar and nucleotide sugar metabolism	ENSMUSG00000042684	Npl	N-acetylneuraminate pyruvate lyase [Source:MGI Symbol;Acc:MGI:1921341]	0.530671	0.939659	1.13495
Path:00531	Glycosaminoglycan degradation	ENSMUSG00000005043	Sgsh	N-sulfoglucosamine sulfohydrolase (sulfamidase) [Source:MGI Symbol;Acc:MGI:1350341]	0.537003	0.940137	1.32411
Path:04728	Dopaminergic synapse	ENSMUSG00000018909	Arrb1	arrestin, beta 1 [Source:MGI Symbol;Acc:MGI:99473]	0.537704	0.940137	1.02986
Path:04728	Dopaminergic synapse	ENSMUSG00000024617	Camk2a	calcium/calmodulin-dependent protein kinase II alpha [Source:MGI Symbol;Acc:MGI:88256]	0.537704	0.940137	1.02986
Path:04728	Dopaminergic synapse	ENSMUSG00000027669	Gnb4	guanine nucleotide binding protein (G protein), beta 4 [Source:MGI Symbol;Acc:MGI:104581]	0.537704	0.940137	1.02986
Path:04728	Dopaminergic synapse	ENSMUSG00000043154	Ppp2r3a	protein phosphatase 2, regulatory subunit B'', alpha [Source:MGI Symbol;Acc:MGI:2442104]	0.537704	0.940137	1.02986
Path:04728	Dopaminergic synapse	ENSMUSG00000021303	Gng4	guanine nucleotide binding protein (G protein), gamma 4 [Source:MGI Symbol;Acc:MGI:102703]	0.537704	0.940137	1.02986
Path:01521	EGFR tyrosine kinase inhibitor resistance	ENSMUSG00000025746	Il6	interleukin 6 [Source:MGI Symbol;Acc:MGI:96559]	0.544787	0.946028	1.05594
Path:01521	EGFR tyrosine kinase inhibitor resistance	ENSMUSG00000002602	Axl	AXL receptor tyrosine kinase [Source:MGI Symbol;Acc:MGI:1347244]	0.544787	0.946028	1.05594
Path:01521	EGFR tyrosine kinase inhibitor resistance	ENSMUSG00000030849	Fgfr2	fibroblast growth factor receptor 2 [Source:MGI Symbol;Acc:MGI:95523]	0.544787	0.946028	1.05594
Path:04974	Protein digestion and absorption	ENSMUSG00000016356	Col20a1	collagen, type XX, alpha 1 [Source:MGI Symbol;Acc:MGI:1920618]	0.54788	0.946028	1.02986
Path:04974	Protein digestion and absorption	ENSMUSG00000031502	Col4a1	collagen, type IV, alpha 1 [Source:MGI Symbol;Acc:MGI:88454]	0.54788	0.946028	1.02986
Path:04974	Protein digestion and absorption	ENSMUSG00000022371	Col14a1	collagen, type XIV, alpha 1 [Source:MGI Symbol;Acc:MGI:1341272]	0.54788	0.946028	1.02986
Path:04974	Protein digestion and absorption	ENSMUSG00000035165	Kcne3	potassium voltage-gated channel, Isk-related subfamily, gene 3 [Source:MGI Symbol;Acc:MGI:1891124]	0.54788	0.946028	1.02986
Path:04964	Proximal tubule bicarbonate reclamation	ENSMUSG00000000805	Car4	carbonic anhydrase 4 [Source:MGI Symbol;Acc:MGI:1096574]	0.553693	0.950165	1.26392
Path:00515	Mannose type O-glycan biosynthesis	ENSMUSG00000028541	B4galt2	UDP-Gal:betaGlcNAc beta 1,4- galactosyltransferase, polypeptide 2 [Source:MGI Symbol;Acc:MGI:1858493]	0.569784	0.965904	1.20897
Path:04725	Cholinergic synapse	ENSMUSG00000024617	Camk2a	calcium/calmodulin-dependent protein kinase II alpha [Source:MGI Symbol;Acc:MGI:88256]	0.576872	0.965904	0.993084
Path:04725	Cholinergic synapse	ENSMUSG00000027669	Gnb4	guanine nucleotide binding protein (G protein), beta 4 [Source:MGI Symbol;Acc:MGI:104581]	0.576872	0.965904	0.993084
Path:04725	Cholinergic synapse	ENSMUSG00000021303	Gng4	guanine nucleotide binding protein (G protein), gamma 4 [Source:MGI Symbol;Acc:MGI:102703]	0.576872	0.965904	0.993084
Path:04725	Cholinergic synapse	ENSMUSG00000020654	Adcy3	adenylate cyclase 3 [Source:MGI Symbol;Acc:MGI:99675]	0.576872	0.965904	0.993084
Path:04260	Cardiac muscle contraction	ENSMUSG00000041460	Cacna2d4	calcium channel, voltage-dependent, alpha 2/delta subunit 4 [Source:MGI Symbol;Acc:MGI:2442632]	0.578527	0.965904	1.00505
Path:04260	Cardiac muscle contraction	ENSMUSG00000003352	Cacnb3	calcium channel, voltage-dependent, beta 3 subunit [Source:MGI Symbol;Acc:MGI:103307]	0.578527	0.965904	1.00505
Path:04260	Cardiac muscle contraction	ENSMUSG00000037341	Slc9a7	solute carrier family 9 (sodium/hydrogen exchanger), member 7 [Source:MGI Symbol;Acc:MGI:2444530]	0.578527	0.965904	1.00505
Path:04330	Notch signaling pathway	ENSMUSG00000027314	Dll4	delta like canonical Notch ligand 4 [Source:MGI Symbol;Acc:MGI:1859388]	0.583669	0.965904	1.02986
Path:04330	Notch signaling pathway	ENSMUSG00000038146	Notch3	notch 3 [Source:MGI Symbol;Acc:MGI:99460]	0.583669	0.965904	1.02986
Path:00330	Arginine and proline metabolism	ENSMUSG00000011179	Odc1	ornithine decarboxylase, structural 1 [Source:MGI Symbol;Acc:MGI:97402]	0.583669	0.965904	1.02986
Path:00330	Arginine and proline metabolism	ENSMUSG00000019718	L3hypdh	L-3-hydroxyproline dehydratase (trans-) [Source:MGI Symbol;Acc:MGI:1914467]	0.583669	0.965904	1.02986
Path:04510	Focal adhesion	ENSMUSG00000040152	Thbs1	thrombospondin 1 [Source:MGI Symbol;Acc:MGI:98737]	0.583712	0.965904	0.973222
Path:04510	Focal adhesion	ENSMUSG00000031502	Col4a1	collagen, type IV, alpha 1 [Source:MGI Symbol;Acc:MGI:88454]	0.583712	0.965904	0.973222
Path:04510	Focal adhesion	ENSMUSG00000000058	Cav2	caveolin 2 [Source:MGI Symbol;Acc:MGI:107571]	0.583712	0.965904	0.973222
Path:04510	Focal adhesion	ENSMUSG00000034664	Itga2b	integrin alpha 2b [Source:MGI Symbol;Acc:MGI:96601]	0.583712	0.965904	0.973222
Path:04510	Focal adhesion	ENSMUSG00000027470	Mylk2	myosin, light polypeptide kinase 2, skeletal muscle [Source:MGI Symbol;Acc:MGI:2139434]	0.583712	0.965904	0.973222
Path:04510	Focal adhesion	ENSMUSG00000026479	Lamc2	laminin, gamma 2 [Source:MGI Symbol;Acc:MGI:99913]	0.583712	0.965904	0.973222
Path:04510	Focal adhesion	ENSMUSG00000032356	Rasgrf1	RAS protein-specific guanine nucleotide-releasing factor 1 [Source:MGI Symbol;Acc:MGI:99694]	0.583712	0.965904	0.973222
Path:04972	Pancreatic secretion	ENSMUSG00000026463	Atp2b4	ATPase, Ca++ transporting, plasma membrane 4 [Source:MGI Symbol;Acc:MGI:88111]	0.590969	0.971855	0.975661
Path:04972	Pancreatic secretion	ENSMUSG00000068547	Clca4a	chloride channel accessory 4A [Source:MGI Symbol;Acc:MGI:2139744]	0.590969	0.971855	0.975661
Path:04972	Pancreatic secretion	ENSMUSG00000020654	Adcy3	adenylate cyclase 3 [Source:MGI Symbol;Acc:MGI:99675]	0.590969	0.971855	0.975661
Path:04972	Pancreatic secretion	ENSMUSG00000026387	Sctr	secretin receptor [Source:MGI Symbol;Acc:MGI:2441720]	0.590969	0.971855	0.975661
Path:04612	Antigen processing and presentation	ENSMUSG00000024334	H2-Oa	histocompatibility 2, O region alpha locus [Source:MGI Symbol;Acc:MGI:95924]	0.594798	0.971855	0.981401
Path:04612	Antigen processing and presentation	ENSMUSG00000060550	H2-Q7	histocompatibility 2, Q region locus 7 [Source:MGI Symbol;Acc:MGI:95936]	0.594798	0.971855	0.981401
Path:04612	Antigen processing and presentation	ENSMUSG00000037548	H2-DMb2	histocompatibility 2, class II, locus Mb2 [Source:MGI Symbol;Acc:MGI:95923]	0.594798	0.971855	0.981401
Path:04970	Salivary secretion	ENSMUSG00000026463	Atp2b4	ATPase, Ca++ transporting, plasma membrane 4 [Source:MGI Symbol;Acc:MGI:88111]	0.602779	0.971855	0.969989
Path:04970	Salivary secretion	ENSMUSG00000069516	Lyz2	lysozyme 2 [Source:MGI Symbol;Acc:MGI:96897]	0.602779	0.971855	0.969989
Path:04970	Salivary secretion	ENSMUSG00000020654	Adcy3	adenylate cyclase 3 [Source:MGI Symbol;Acc:MGI:99675]	0.602779	0.971855	0.969989
Path:04911	Insulin secretion	ENSMUSG00000024617	Camk2a	calcium/calmodulin-dependent protein kinase II alpha [Source:MGI Symbol;Acc:MGI:88256]	0.602779	0.971855	0.969989
Path:04911	Insulin secretion	ENSMUSG00000020654	Adcy3	adenylate cyclase 3 [Source:MGI Symbol;Acc:MGI:99675]	0.602779	0.971855	0.969989
Path:04911	Insulin secretion	ENSMUSG00000049044	Rapgef4	Rap guanine nucleotide exchange factor (GEF) 4 [Source:MGI Symbol;Acc:MGI:1917723]	0.602779	0.971855	0.969989
Path:05150	Staphylococcus aureus infection	ENSMUSG00000052270	Fpr2	formyl peptide receptor 2 [Source:MGI Symbol;Acc:MGI:1278319]	0.604787	0.971855	0.95884
Path:05150	Staphylococcus aureus infection	ENSMUSG00000024334	H2-Oa	histocompatibility 2, O region alpha locus [Source:MGI Symbol;Acc:MGI:95924]	0.604787	0.971855	0.95884
Path:05150	Staphylococcus aureus infection	ENSMUSG00000037548	H2-DMb2	histocompatibility 2, class II, locus Mb2 [Source:MGI Symbol;Acc:MGI:95923]	0.604787	0.971855	0.95884
Path:05150	Staphylococcus aureus infection	ENSMUSG00000024371	C2	complement component 2 (within H-2S) [Source:MGI Symbol;Acc:MGI:88226]	0.604787	0.971855	0.95884
Path:00240	Pyrimidine metabolism	ENSMUSG00000031730	Dhodh	dihydroorotate dehydrogenase [Source:MGI Symbol;Acc:MGI:1928378]	0.622803	0.992852	0.95884
Path:00240	Pyrimidine metabolism	ENSMUSG00000033427	Upb1	ureidopropionase, beta [Source:MGI Symbol;Acc:MGI:2143535]	0.622803	0.992852	0.95884
Path:04392	Hippo signaling pathway - multiple species	ENSMUSG00000027803	Wwtr1	WW domain containing transcription regulator 1 [Source:MGI Symbol;Acc:MGI:1917649]	0.628568	0.992852	1.02986
Path:04744	Phototransduction	ENSMUSG00000056055	Sag	S-antigen, retina and pineal gland (arrestin) [Source:MGI Symbol;Acc:MGI:98227]	0.628568	0.992852	1.02986
Path:04360	Axon guidance	ENSMUSG00000024617	Camk2a	calcium/calmodulin-dependent protein kinase II alpha [Source:MGI Symbol;Acc:MGI:88256]	0.633249	0.994594	0.926878
Path:04360	Axon guidance	ENSMUSG00000006445	Epha2	Eph receptor A2 [Source:MGI Symbol;Acc:MGI:95278]	0.633249	0.994594	0.926878
Path:04360	Axon guidance	ENSMUSG00000031398	Plxna3	plexin A3 [Source:MGI Symbol;Acc:MGI:107683]	0.633249	0.994594	0.926878
Path:04360	Axon guidance	ENSMUSG00000041845	Rhod	ras homolog family member D [Source:MGI Symbol;Acc:MGI:108446]	0.633249	0.994594	0.926878
Path:04360	Axon guidance	ENSMUSG00000020902	Ntn1	netrin 1 [Source:MGI Symbol;Acc:MGI:105088]	0.633249	0.994594	0.926878
Path:04360	Axon guidance	ENSMUSG00000027954	Efna1	ephrin A1 [Source:MGI Symbol;Acc:MGI:103236]	0.633249	0.994594	0.926878
Path:05165	Human papillomavirus infection	ENSMUSG00000032487	Ptgs2	prostaglandin-endoperoxide synthase 2 [Source:MGI Symbol;Acc:MGI:97798]	0.637766	0.995402	0.934667
Path:05165	Human papillomavirus infection	ENSMUSG00000040152	Thbs1	thrombospondin 1 [Source:MGI Symbol;Acc:MGI:98737]	0.637766	0.995402	0.934667
Path:05165	Human papillomavirus infection	ENSMUSG00000029561	Oasl2	2'-5' oligoadenylate synthetase-like 2 [Source:MGI Symbol;Acc:MGI:1344390]	0.637766	0.995402	0.934667
Path:05165	Human papillomavirus infection	ENSMUSG00000023341	Mx2	MX dynamin-like GTPase 2 [Source:MGI Symbol;Acc:MGI:97244]	0.637766	0.995402	0.934667
Path:05165	Human papillomavirus infection	ENSMUSG00000000386	Mx1	MX dynamin-like GTPase 1 [Source:MGI Symbol;Acc:MGI:97243]	0.637766	0.995402	0.934667
Path:05165	Human papillomavirus infection	ENSMUSG00000031502	Col4a1	collagen, type IV, alpha 1 [Source:MGI Symbol;Acc:MGI:88454]	0.637766	0.995402	0.934667
Path:05165	Human papillomavirus infection	ENSMUSG00000034664	Itga2b	integrin alpha 2b [Source:MGI Symbol;Acc:MGI:96601]	0.637766	0.995402	0.934667
Path:05165	Human papillomavirus infection	ENSMUSG00000043154	Ppp2r3a	protein phosphatase 2, regulatory subunit B'', alpha [Source:MGI Symbol;Acc:MGI:2442104]	0.637766	0.995402	0.934667
Path:05165	Human papillomavirus infection	ENSMUSG00000020566	Atp6v1c2	ATPase, H+ transporting, lysosomal V1 subunit C2 [Source:MGI Symbol;Acc:MGI:1916025]	0.637766	0.995402	0.934667
Path:05165	Human papillomavirus infection	ENSMUSG00000026479	Lamc2	laminin, gamma 2 [Source:MGI Symbol;Acc:MGI:99913]	0.637766	0.995402	0.934667
Path:05165	Human papillomavirus infection	ENSMUSG00000060550	H2-Q7	histocompatibility 2, Q region locus 7 [Source:MGI Symbol;Acc:MGI:95936]	0.637766	0.995402	0.934667
Path:05165	Human papillomavirus infection	ENSMUSG00000038146	Notch3	notch 3 [Source:MGI Symbol;Acc:MGI:99460]	0.637766	0.995402	0.934667
Path:04742	Taste transduction	ENSMUSG00000044359	P2ry4	pyrimidinergic receptor P2Y, G-protein coupled, 4 [Source:MGI Symbol;Acc:MGI:1926594]	0.641114	0.995402	0.916693
Path:04742	Taste transduction	ENSMUSG00000029072	Tas1r3	taste receptor, type 1, member 3 [Source:MGI Symbol;Acc:MGI:1933547]	0.641114	0.995402	0.916693
Path:04742	Taste transduction	ENSMUSG00000063239	Grm4	glutamate receptor, metabotropic 4 [Source:MGI Symbol;Acc:MGI:1351341]	0.641114	0.995402	0.916693
Path:04110	Cell cycle	ENSMUSG00000020415	Pttg1	pituitary tumor-transforming gene 1 [Source:MGI Symbol;Acc:MGI:1353578]	0.644505	0.995402	0.911684
Path:04110	Cell cycle	ENSMUSG00000032113	Chek1	checkpoint kinase 1 [Source:MGI Symbol;Acc:MGI:1202065]	0.644505	0.995402	0.911684
Path:04110	Cell cycle	ENSMUSG00000030867	Plk1	polo like kinase 1 [Source:MGI Symbol;Acc:MGI:97621]	0.644505	0.995402	0.911684
Path:04110	Cell cycle	ENSMUSG00000021453	Gadd45g	growth arrest and DNA-damage-inducible 45 gamma [Source:MGI Symbol;Acc:MGI:1346325]	0.644505	0.995402	0.911684
Path:04710	Circadian rhythm	ENSMUSG00000028957	Per3	period circadian clock 3 [Source:MGI Symbol;Acc:MGI:1277134]	0.654884	1	0.95884
Path:04611	Platelet activation	ENSMUSG00000034664	Itga2b	integrin alpha 2b [Source:MGI Symbol;Acc:MGI:96601]	0.657148	1	0.896979
Path:04611	Platelet activation	ENSMUSG00000047250	Ptgs1	prostaglandin-endoperoxide synthase 1 [Source:MGI Symbol;Acc:MGI:97797]	0.657148	1	0.896979
Path:04611	Platelet activation	ENSMUSG00000027470	Mylk2	myosin, light polypeptide kinase 2, skeletal muscle [Source:MGI Symbol;Acc:MGI:2139434]	0.657148	1	0.896979
Path:04611	Platelet activation	ENSMUSG00000020654	Adcy3	adenylate cyclase 3 [Source:MGI Symbol;Acc:MGI:99675]	0.657148	1	0.896979
Path:04150	mTOR signaling pathway	ENSMUSG00000022419	Deptor	DEP domain containing MTOR-interacting protein [Source:MGI Symbol;Acc:MGI:2146322]	0.66603	1	0.891229
Path:04150	mTOR signaling pathway	ENSMUSG00000020424	Castor1	cytosolic arginine sensor for mTORC1 subunit 1 [Source:MGI Symbol;Acc:MGI:1919212]	0.66603	1	0.891229
Path:04150	mTOR signaling pathway	ENSMUSG00000023809	Rps6ka2	ribosomal protein S6 kinase, polypeptide 2 [Source:MGI Symbol;Acc:MGI:1342290]	0.66603	1	0.891229
Path:04150	mTOR signaling pathway	ENSMUSG00000041658	Rragb	Ras-related GTP binding B [Source:MGI Symbol;Acc:MGI:3038613]	0.66603	1	0.891229
Path:04150	mTOR signaling pathway	ENSMUSG00000020566	Atp6v1c2	ATPase, H+ transporting, lysosomal V1 subunit C2 [Source:MGI Symbol;Acc:MGI:1916025]	0.66603	1	0.891229
Path:04929	GnRH secretion	ENSMUSG00000018909	Arrb1	arrestin, beta 1 [Source:MGI Symbol;Acc:MGI:99473]	0.667654	1	0.882741
Path:04929	GnRH secretion	ENSMUSG00000015812	Gnrh1	gonadotropin releasing hormone 1 [Source:MGI Symbol;Acc:MGI:95789]	0.667654	1	0.882741
Path:00310	Lysine degradation	ENSMUSG00000061589	Dot1l	DOT1-like, histone H3 methyltransferase (S. cerevisiae) [Source:MGI Symbol;Acc:MGI:2143886]	0.667654	1	0.882741
Path:00310	Lysine degradation	ENSMUSG00000027984	Hadh	hydroxyacyl-Coenzyme A dehydrogenase [Source:MGI Symbol;Acc:MGI:96009]	0.667654	1	0.882741
Path:04390	Hippo signaling pathway	ENSMUSG00000037411	Serpine1	serine (or cysteine) peptidase inhibitor, clade E, member 1 [Source:MGI Symbol;Acc:MGI:97608]	0.671527	1	0.885553
Path:04390	Hippo signaling pathway	ENSMUSG00000025880	Smad7	SMAD family member 7 [Source:MGI Symbol;Acc:MGI:1100518]	0.671527	1	0.885553
Path:04390	Hippo signaling pathway	ENSMUSG00000022676	Snai2	snail family zinc finger 2 [Source:MGI Symbol;Acc:MGI:1096393]	0.671527	1	0.885553
Path:04390	Hippo signaling pathway	ENSMUSG00000029026	Trp73	transformation related protein 73 [Source:MGI Symbol;Acc:MGI:1336991]	0.671527	1	0.885553
Path:04390	Hippo signaling pathway	ENSMUSG00000027803	Wwtr1	WW domain containing transcription regulator 1 [Source:MGI Symbol;Acc:MGI:1917649]	0.671527	1	0.885553
Path:00053	Ascorbate and aldarate metabolism	ENSMUSG00000090145	Ugt1a6b	UDP glucuronosyltransferase 1 family, polypeptide A6B [Source:MGI Symbol;Acc:MGI:3580629]	0.679342	1	0.896979
Path:00052	Galactose metabolism	ENSMUSG00000028541	B4galt2	UDP-Gal:betaGlcNAc beta 1,4- galactosyltransferase, polypeptide 2 [Source:MGI Symbol;Acc:MGI:1858493]	0.690914	1	0.868948
Path:04664	Fc epsilon RI signaling pathway	ENSMUSG00000025701	Alox5	arachidonate 5-lipoxygenase [Source:MGI Symbol;Acc:MGI:87999]	0.692443	1	0.842617
Path:04664	Fc epsilon RI signaling pathway	ENSMUSG00000018916	Csf2	colony stimulating factor 2 (granulocyte-macrophage) [Source:MGI Symbol;Acc:MGI:1339752]	0.692443	1	0.842617
Path:04934	Cushing syndrome	ENSMUSG00000023034	Nr4a1	nuclear receptor subfamily 4, group A, member 1 [Source:MGI Symbol;Acc:MGI:1352454]	0.698116	1	0.858221
Path:04934	Cushing syndrome	ENSMUSG00000024617	Camk2a	calcium/calmodulin-dependent protein kinase II alpha [Source:MGI Symbol;Acc:MGI:88256]	0.698116	1	0.858221
Path:04934	Cushing syndrome	ENSMUSG00000031574	Star	steroidogenic acute regulatory protein [Source:MGI Symbol;Acc:MGI:102760]	0.698116	1	0.858221
Path:04934	Cushing syndrome	ENSMUSG00000020654	Adcy3	adenylate cyclase 3 [Source:MGI Symbol;Acc:MGI:99675]	0.698116	1	0.858221
Path:04934	Cushing syndrome	ENSMUSG00000037624	Kcnk2	potassium channel, subfamily K, member 2 [Source:MGI Symbol;Acc:MGI:109366]	0.698116	1	0.858221
Path:05020	Prion disease	ENSMUSG00000027398	Il1b	interleukin 1 beta [Source:MGI Symbol;Acc:MGI:96543]	0.699636	1	0.875791
Path:05020	Prion disease	ENSMUSG00000035042	Ccl5	chemokine (C-C motif) ligand 5 [Source:MGI Symbol;Acc:MGI:98262]	0.699636	1	0.875791
Path:05020	Prion disease	ENSMUSG00000027399	Il1a	interleukin 1 alpha [Source:MGI Symbol;Acc:MGI:96542]	0.699636	1	0.875791
Path:05020	Prion disease	ENSMUSG00000001525	Tubb5	tubulin, beta 5 class I [Source:MGI Symbol;Acc:MGI:107812]	0.699636	1	0.875791
Path:05020	Prion disease	ENSMUSG00000025746	Il6	interleukin 6 [Source:MGI Symbol;Acc:MGI:96559]	0.699636	1	0.875791
Path:05020	Prion disease	ENSMUSG00000079037	Prnp	prion protein [Source:MGI Symbol;Acc:MGI:97769]	0.699636	1	0.875791
Path:05020	Prion disease	ENSMUSG00000000058	Cav2	caveolin 2 [Source:MGI Symbol;Acc:MGI:107571]	0.699636	1	0.875791
Path:05020	Prion disease	ENSMUSG00000026959	Grin1	glutamate receptor, ionotropic, NMDA1 (zeta 1) [Source:MGI Symbol;Acc:MGI:95819]	0.699636	1	0.875791
Path:04916	Melanogenesis	ENSMUSG00000024617	Camk2a	calcium/calmodulin-dependent protein kinase II alpha [Source:MGI Symbol;Acc:MGI:88256]	0.703387	1	0.83419
Path:04916	Melanogenesis	ENSMUSG00000021367	Edn1	endothelin 1 [Source:MGI Symbol;Acc:MGI:95283]	0.703387	1	0.83419
Path:04916	Melanogenesis	ENSMUSG00000020654	Adcy3	adenylate cyclase 3 [Source:MGI Symbol;Acc:MGI:99675]	0.703387	1	0.83419
Path:05135	Yersinia infection	ENSMUSG00000027398	Il1b	interleukin 1 beta [Source:MGI Symbol;Acc:MGI:96543]	0.715759	1	0.83004
Path:05135	Yersinia infection	ENSMUSG00000025746	Il6	interleukin 6 [Source:MGI Symbol;Acc:MGI:96559]	0.715759	1	0.83004
Path:05135	Yersinia infection	ENSMUSG00000039217	Il18	interleukin 18 [Source:MGI Symbol;Acc:MGI:107936]	0.715759	1	0.83004
Path:05135	Yersinia infection	ENSMUSG00000023809	Rps6ka2	ribosomal protein S6 kinase, polypeptide 2 [Source:MGI Symbol;Acc:MGI:1342290]	0.715759	1	0.83004
Path:04660	T cell receptor signaling pathway	ENSMUSG00000032688	Malt1	MALT1 paracaspase [Source:MGI Symbol;Acc:MGI:2445027]	0.716052	1	0.817834
Path:04660	T cell receptor signaling pathway	ENSMUSG00000032093	Cd3e	CD3 antigen, epsilon polypeptide [Source:MGI Symbol;Acc:MGI:88332]	0.716052	1	0.817834
Path:04660	T cell receptor signaling pathway	ENSMUSG00000018916	Csf2	colony stimulating factor 2 (granulocyte-macrophage) [Source:MGI Symbol;Acc:MGI:1339752]	0.716052	1	0.817834
Path:04622	RIG-I-like receptor signaling pathway	ENSMUSG00000000275	Trim25	tripartite motif-containing 25 [Source:MGI Symbol;Acc:MGI:102749]	0.723106	1	0.794467
Path:04622	RIG-I-like receptor signaling pathway	ENSMUSG00000004296	Il12b	interleukin 12b [Source:MGI Symbol;Acc:MGI:96540]	0.723106	1	0.794467
Path:00040	Pentose and glucuronate interconversions	ENSMUSG00000090145	Ugt1a6b	UDP glucuronosyltransferase 1 family, polypeptide A6B [Source:MGI Symbol;Acc:MGI:3580629]	0.723194	1	0.794467
Path:04217	Necroptosis	ENSMUSG00000024810	Il33	interleukin 33 [Source:MGI Symbol;Acc:MGI:1924375]	0.74216	1	0.813051
Path:04217	Necroptosis	ENSMUSG00000027398	Il1b	interleukin 1 beta [Source:MGI Symbol;Acc:MGI:96543]	0.74216	1	0.813051
Path:04217	Necroptosis	ENSMUSG00000027399	Il1a	interleukin 1 alpha [Source:MGI Symbol;Acc:MGI:96542]	0.74216	1	0.813051
Path:04217	Necroptosis	ENSMUSG00000027514	Zbp1	Z-DNA binding protein 1 [Source:MGI Symbol;Acc:MGI:1927449]	0.74216	1	0.813051
Path:04217	Necroptosis	ENSMUSG00000024617	Camk2a	calcium/calmodulin-dependent protein kinase II alpha [Source:MGI Symbol;Acc:MGI:88256]	0.74216	1	0.813051
Path:05322	Systemic lupus erythematosus	ENSMUSG00000017652	Cd40	CD40 antigen [Source:MGI Symbol;Acc:MGI:88336]	0.742176	1	0.800183
Path:05322	Systemic lupus erythematosus	ENSMUSG00000024334	H2-Oa	histocompatibility 2, O region alpha locus [Source:MGI Symbol;Acc:MGI:95924]	0.742176	1	0.800183
Path:05322	Systemic lupus erythematosus	ENSMUSG00000037548	H2-DMb2	histocompatibility 2, class II, locus Mb2 [Source:MGI Symbol;Acc:MGI:95923]	0.742176	1	0.800183
Path:05322	Systemic lupus erythematosus	ENSMUSG00000024371	C2	complement component 2 (within H-2S) [Source:MGI Symbol;Acc:MGI:88226]	0.742176	1	0.800183
Path:04910	Insulin signaling pathway	ENSMUSG00000025006	Sorbs1	sorbin and SH3 domain containing 1 [Source:MGI Symbol;Acc:MGI:700014]	0.742176	1	0.800183
Path:04910	Insulin signaling pathway	ENSMUSG00000072494	Ppp1r3e	protein phosphatase 1, regulatory subunit 3E [Source:MGI Symbol;Acc:MGI:2145790]	0.742176	1	0.800183
Path:04910	Insulin signaling pathway	ENSMUSG00000033295	Ptprf	protein tyrosine phosphatase, receptor type, F [Source:MGI Symbol;Acc:MGI:102695]	0.742176	1	0.800183
Path:04910	Insulin signaling pathway	ENSMUSG00000049999	Ppp1r3d	protein phosphatase 1, regulatory subunit 3D [Source:MGI Symbol;Acc:MGI:1917664]	0.742176	1	0.800183
Path:05216	Thyroid cancer	ENSMUSG00000021453	Gadd45g	growth arrest and DNA-damage-inducible 45 gamma [Source:MGI Symbol;Acc:MGI:1346325]	0.742823	1	0.751523
Path:04550	Signaling pathways regulating pluripotency of stem cells	ENSMUSG00000034394	Lif	leukemia inhibitory factor [Source:MGI Symbol;Acc:MGI:96787]	0.74723	1	0.794467
Path:04550	Signaling pathways regulating pluripotency of stem cells	ENSMUSG00000038518	Jarid2	jumonji, AT rich interactive domain 2 [Source:MGI Symbol;Acc:MGI:104813]	0.74723	1	0.794467
Path:04550	Signaling pathways regulating pluripotency of stem cells	ENSMUSG00000041324	Inhba	inhibin beta-A [Source:MGI Symbol;Acc:MGI:96570]	0.74723	1	0.794467
Path:04550	Signaling pathways regulating pluripotency of stem cells	ENSMUSG00000030849	Fgfr2	fibroblast growth factor receptor 2 [Source:MGI Symbol;Acc:MGI:95523]	0.74723	1	0.794467
Path:04723	Retrograde endocannabinoid signaling	ENSMUSG00000032487	Ptgs2	prostaglandin-endoperoxide synthase 2 [Source:MGI Symbol;Acc:MGI:97798]	0.74723	1	0.794467
Path:04723	Retrograde endocannabinoid signaling	ENSMUSG00000027669	Gnb4	guanine nucleotide binding protein (G protein), beta 4 [Source:MGI Symbol;Acc:MGI:104581]	0.74723	1	0.794467
Path:04723	Retrograde endocannabinoid signaling	ENSMUSG00000021303	Gng4	guanine nucleotide binding protein (G protein), gamma 4 [Source:MGI Symbol;Acc:MGI:102703]	0.74723	1	0.794467
Path:04723	Retrograde endocannabinoid signaling	ENSMUSG00000020654	Adcy3	adenylate cyclase 3 [Source:MGI Symbol;Acc:MGI:99675]	0.74723	1	0.794467
Path:05214	Glioma	ENSMUSG00000024617	Camk2a	calcium/calmodulin-dependent protein kinase II alpha [Source:MGI Symbol;Acc:MGI:88256]	0.751154	1	0.751523
Path:05214	Glioma	ENSMUSG00000021453	Gadd45g	growth arrest and DNA-damage-inducible 45 gamma [Source:MGI Symbol;Acc:MGI:1346325]	0.751154	1	0.751523
Path:05033	Nicotine addiction	ENSMUSG00000026959	Grin1	glutamate receptor, ionotropic, NMDA1 (zeta 1) [Source:MGI Symbol;Acc:MGI:95819]	0.769696	1	0.695159
Path:00260	Glycine, serine and threonine metabolism	ENSMUSG00000017713	Tha1	threonine aldolase 1 [Source:MGI Symbol;Acc:MGI:1919026]	0.769696	1	0.695159
Path:00513	Various types of N-glycan biosynthesis	ENSMUSG00000028541	B4galt2	UDP-Gal:betaGlcNAc beta 1,4- galactosyltransferase, polypeptide 2 [Source:MGI Symbol;Acc:MGI:1858493]	0.769696	1	0.695159
Path:04932	Non-alcoholic fatty liver disease	ENSMUSG00000027398	Il1b	interleukin 1 beta [Source:MGI Symbol;Acc:MGI:96543]	0.775979	1	0.761818
Path:04932	Non-alcoholic fatty liver disease	ENSMUSG00000027399	Il1a	interleukin 1 alpha [Source:MGI Symbol;Acc:MGI:96542]	0.775979	1	0.761818
Path:04932	Non-alcoholic fatty liver disease	ENSMUSG00000025746	Il6	interleukin 6 [Source:MGI Symbol;Acc:MGI:96559]	0.775979	1	0.761818
Path:04932	Non-alcoholic fatty liver disease	ENSMUSG00000057722	Lepr	leptin receptor [Source:MGI Symbol;Acc:MGI:104993]	0.775979	1	0.761818
Path:05219	Bladder cancer	ENSMUSG00000040152	Thbs1	thrombospondin 1 [Source:MGI Symbol;Acc:MGI:98737]	0.778017	1	0.678204
Path:00860	Porphyrin metabolism	ENSMUSG00000090145	Ugt1a6b	UDP glucuronosyltransferase 1 family, polypeptide A6B [Source:MGI Symbol;Acc:MGI:3580629]	0.786038	1	0.662056
Path:05226	Gastric cancer	ENSMUSG00000027208	Fgf7	fibroblast growth factor 7 [Source:MGI Symbol;Acc:MGI:95521]	0.793676	1	0.741503
Path:05226	Gastric cancer	ENSMUSG00000021453	Gadd45g	growth arrest and DNA-damage-inducible 45 gamma [Source:MGI Symbol;Acc:MGI:1346325]	0.793676	1	0.741503
Path:05226	Gastric cancer	ENSMUSG00000030849	Fgfr2	fibroblast growth factor receptor 2 [Source:MGI Symbol;Acc:MGI:95523]	0.793676	1	0.741503
Path:05226	Gastric cancer	ENSMUSG00000021974	Fgf9	fibroblast growth factor 9 [Source:MGI Symbol;Acc:MGI:104723]	0.793676	1	0.741503
Path:05203	Viral carcinogenesis	ENSMUSG00000025225	Nfkb2	nuclear factor of kappa light polypeptide gene enhancer in B cells 2, p49/p100 [Source:MGI Symbol;Acc:MGI:1099800]	0.798615	1	0.768839
Path:05203	Viral carcinogenesis	ENSMUSG00000020275	Rel	reticuloendotheliosis oncogene [Source:MGI Symbol;Acc:MGI:97897]	0.798615	1	0.768839
Path:05203	Viral carcinogenesis	ENSMUSG00000004698	Hdac9	histone deacetylase 9 [Source:MGI Symbol;Acc:MGI:1931221]	0.798615	1	0.768839
Path:05203	Viral carcinogenesis	ENSMUSG00000026879	Gsn	gelsolin [Source:MGI Symbol;Acc:MGI:95851]	0.798615	1	0.768839
Path:05203	Viral carcinogenesis	ENSMUSG00000032113	Chek1	checkpoint kinase 1 [Source:MGI Symbol;Acc:MGI:1202065]	0.798615	1	0.768839
Path:05203	Viral carcinogenesis	ENSMUSG00000060550	H2-Q7	histocompatibility 2, Q region locus 7 [Source:MGI Symbol;Acc:MGI:95936]	0.798615	1	0.768839
Path:05132	Salmonella infection	ENSMUSG00000027398	Il1b	interleukin 1 beta [Source:MGI Symbol;Acc:MGI:96543]	0.801293	1	0.778578
Path:05132	Salmonella infection	ENSMUSG00000051439	Cd14	CD14 antigen [Source:MGI Symbol;Acc:MGI:88318]	0.801293	1	0.778578
Path:05132	Salmonella infection	ENSMUSG00000001525	Tubb5	tubulin, beta 5 class I [Source:MGI Symbol;Acc:MGI:107812]	0.801293	1	0.778578
Path:05132	Salmonella infection	ENSMUSG00000025746	Il6	interleukin 6 [Source:MGI Symbol;Acc:MGI:96559]	0.801293	1	0.778578
Path:05132	Salmonella infection	ENSMUSG00000039217	Il18	interleukin 18 [Source:MGI Symbol;Acc:MGI:107936]	0.801293	1	0.778578
Path:05132	Salmonella infection	ENSMUSG00000025779	Ly96	lymphocyte antigen 96 [Source:MGI Symbol;Acc:MGI:1341909]	0.801293	1	0.778578
Path:05132	Salmonella infection	ENSMUSG00000024253	Dync2li1	dynein cytoplasmic 2 light intermediate chain 1 [Source:MGI Symbol;Acc:MGI:1913996]	0.801293	1	0.778578
Path:04722	Neurotrophin signaling pathway	ENSMUSG00000024617	Camk2a	calcium/calmodulin-dependent protein kinase II alpha [Source:MGI Symbol;Acc:MGI:88256]	0.816216	1	0.689414
Path:04722	Neurotrophin signaling pathway	ENSMUSG00000023809	Rps6ka2	ribosomal protein S6 kinase, polypeptide 2 [Source:MGI Symbol;Acc:MGI:1342290]	0.816216	1	0.689414
Path:04722	Neurotrophin signaling pathway	ENSMUSG00000029026	Trp73	transformation related protein 73 [Source:MGI Symbol;Acc:MGI:1336991]	0.816216	1	0.689414
Path:04540	Gap junction	ENSMUSG00000001525	Tubb5	tubulin, beta 5 class I [Source:MGI Symbol;Acc:MGI:107812]	0.821062	1	0.646659
Path:04540	Gap junction	ENSMUSG00000020654	Adcy3	adenylate cyclase 3 [Source:MGI Symbol;Acc:MGI:99675]	0.821062	1	0.646659
Path:04146	Peroxisome	ENSMUSG00000024066	Xdh	xanthine dehydrogenase [Source:MGI Symbol;Acc:MGI:98973]	0.821062	1	0.646659
Path:04146	Peroxisome	ENSMUSG00000026189	Pecr	peroxisomal trans-2-enoyl-CoA reductase [Source:MGI Symbol;Acc:MGI:2148199]	0.821062	1	0.646659
Path:04973	Carbohydrate digestion and absorption	ENSMUSG00000029072	Tas1r3	taste receptor, type 1, member 3 [Source:MGI Symbol;Acc:MGI:1933547]	0.828445	1	0.579299
Path:04071	Sphingolipid signaling pathway	ENSMUSG00000027035	Cers6	ceramide synthase 6 [Source:MGI Symbol;Acc:MGI:2442564]	0.828944	1	0.672734
Path:04071	Sphingolipid signaling pathway	ENSMUSG00000045092	S1pr1	sphingosine-1-phosphate receptor 1 [Source:MGI Symbol;Acc:MGI:1096355]	0.828944	1	0.672734
Path:04071	Sphingolipid signaling pathway	ENSMUSG00000043154	Ppp2r3a	protein phosphatase 2, regulatory subunit B'', alpha [Source:MGI Symbol;Acc:MGI:2442104]	0.828944	1	0.672734
Path:04310	Wnt signaling pathway	ENSMUSG00000024617	Camk2a	calcium/calmodulin-dependent protein kinase II alpha [Source:MGI Symbol;Acc:MGI:88256]	0.833035	1	0.695159
Path:04310	Wnt signaling pathway	ENSMUSG00000050199	Lgr4	leucine-rich repeat-containing G protein-coupled receptor 4 [Source:MGI Symbol;Acc:MGI:1891468]	0.833035	1	0.695159
Path:04310	Wnt signaling pathway	ENSMUSG00000042793	Lgr6	leucine-rich repeat-containing G protein-coupled receptor 6 [Source:MGI Symbol;Acc:MGI:2441805]	0.833035	1	0.695159
Path:04310	Wnt signaling pathway	ENSMUSG00000005124	Ccn4	cellular communication network factor 4 [Source:MGI Symbol;Acc:MGI:1197008]	0.833035	1	0.695159
Path:05034	Alcoholism	ENSMUSG00000004698	Hdac9	histone deacetylase 9 [Source:MGI Symbol;Acc:MGI:1931221]	0.83941	1	0.709346
Path:05034	Alcoholism	ENSMUSG00000020178	Adora2a	adenosine A2a receptor [Source:MGI Symbol;Acc:MGI:99402]	0.83941	1	0.709346
Path:05034	Alcoholism	ENSMUSG00000027669	Gnb4	guanine nucleotide binding protein (G protein), beta 4 [Source:MGI Symbol;Acc:MGI:104581]	0.83941	1	0.709346
Path:05034	Alcoholism	ENSMUSG00000021303	Gng4	guanine nucleotide binding protein (G protein), gamma 4 [Source:MGI Symbol;Acc:MGI:102703]	0.83941	1	0.709346
Path:05034	Alcoholism	ENSMUSG00000026959	Grin1	glutamate receptor, ionotropic, NMDA1 (zeta 1) [Source:MGI Symbol;Acc:MGI:95819]	0.83941	1	0.709346
Path:00600	Sphingolipid metabolism	ENSMUSG00000027035	Cers6	ceramide synthase 6 [Source:MGI Symbol;Acc:MGI:2442564]	0.840629	1	0.556127
Path:00510	N-Glycan biosynthesis	ENSMUSG00000028541	B4galt2	UDP-Gal:betaGlcNAc beta 1,4- galactosyltransferase, polypeptide 2 [Source:MGI Symbol;Acc:MGI:1858493]	0.840629	1	0.556127
Path:00140	Steroid hormone biosynthesis	ENSMUSG00000003271	Sult2b1	sulfotransferase family, cytosolic, 2B, member 1 [Source:MGI Symbol;Acc:MGI:1926342]	0.844608	1	0.611129
Path:00140	Steroid hormone biosynthesis	ENSMUSG00000090145	Ugt1a6b	UDP glucuronosyltransferase 1 family, polypeptide A6B [Source:MGI Symbol;Acc:MGI:3580629]	0.844608	1	0.611129
Path:03460	Fanconi anemia pathway	ENSMUSG00000045102	Poln	DNA polymerase N [Source:MGI Symbol;Acc:MGI:2675617]	0.846393	1	0.545223
Path:05160	Hepatitis C	ENSMUSG00000020641	Rsad2	radical S-adenosyl methionine domain containing 2 [Source:MGI Symbol;Acc:MGI:1929628]	0.846935	1	0.678204
Path:05160	Hepatitis C	ENSMUSG00000023341	Mx2	MX dynamin-like GTPase 2 [Source:MGI Symbol;Acc:MGI:97244]	0.846935	1	0.678204
Path:05160	Hepatitis C	ENSMUSG00000000386	Mx1	MX dynamin-like GTPase 1 [Source:MGI Symbol;Acc:MGI:97243]	0.846935	1	0.678204
Path:05160	Hepatitis C	ENSMUSG00000067297	Ifit1bl2	interferon induced protein with tetratricopeptide repeats 1B like 2 [Source:MGI Symbol;Acc:MGI:2148249]	0.846935	1	0.678204
Path:05170	Human immunodeficiency virus 1 infection	ENSMUSG00000032113	Chek1	checkpoint kinase 1 [Source:MGI Symbol;Acc:MGI:1202065]	0.849511	1	0.716043
Path:05170	Human immunodeficiency virus 1 infection	ENSMUSG00000027669	Gnb4	guanine nucleotide binding protein (G protein), beta 4 [Source:MGI Symbol;Acc:MGI:104581]	0.849511	1	0.716043
Path:05170	Human immunodeficiency virus 1 infection	ENSMUSG00000032093	Cd3e	CD3 antigen, epsilon polypeptide [Source:MGI Symbol;Acc:MGI:88332]	0.849511	1	0.716043
Path:05170	Human immunodeficiency virus 1 infection	ENSMUSG00000021303	Gng4	guanine nucleotide binding protein (G protein), gamma 4 [Source:MGI Symbol;Acc:MGI:102703]	0.849511	1	0.716043
Path:05170	Human immunodeficiency virus 1 infection	ENSMUSG00000057596	Trim30d	tripartite motif-containing 30D [Source:MGI Symbol;Acc:MGI:3035181]	0.849511	1	0.716043
Path:05170	Human immunodeficiency virus 1 infection	ENSMUSG00000060550	H2-Q7	histocompatibility 2, Q region locus 7 [Source:MGI Symbol;Acc:MGI:95936]	0.849511	1	0.716043
Path:04340	Hedgehog signaling pathway	ENSMUSG00000018909	Arrb1	arrestin, beta 1 [Source:MGI Symbol;Acc:MGI:99473]	0.85195	1	0.534737
Path:05206	MicroRNAs in cancer	ENSMUSG00000032487	Ptgs2	prostaglandin-endoperoxide synthase 2 [Source:MGI Symbol;Acc:MGI:97798]	0.859298	1	0.734161
Path:05206	MicroRNAs in cancer	ENSMUSG00000040152	Thbs1	thrombospondin 1 [Source:MGI Symbol;Acc:MGI:98737]	0.859298	1	0.734161
Path:05206	MicroRNAs in cancer	ENSMUSG00000031995	St14	suppression of tumorigenicity 14 (colon carcinoma) [Source:MGI Symbol;Acc:MGI:1338881]	0.859298	1	0.734161
Path:05206	MicroRNAs in cancer	ENSMUSG00000040093	Bmf	BCL2 modifying factor [Source:MGI Symbol;Acc:MGI:2176433]	0.859298	1	0.734161
Path:05206	MicroRNAs in cancer	ENSMUSG00000024238	Zeb1	zinc finger E-box binding homeobox 1 [Source:MGI Symbol;Acc:MGI:1344313]	0.859298	1	0.734161
Path:05206	MicroRNAs in cancer	ENSMUSG00000029581	Fscn1	fascin actin-bundling protein 1 [Source:MGI Symbol;Acc:MGI:1352745]	0.859298	1	0.734161
Path:05206	MicroRNAs in cancer	ENSMUSG00000027954	Efna1	ephrin A1 [Source:MGI Symbol;Acc:MGI:103236]	0.859298	1	0.734161
Path:05206	MicroRNAs in cancer	ENSMUSG00000038146	Notch3	notch 3 [Source:MGI Symbol;Acc:MGI:99460]	0.859298	1	0.734161
Path:04070	Phosphatidylinositol signaling system	ENSMUSG00000039431	Mtmr7	myotubularin related protein 7 [Source:MGI Symbol;Acc:MGI:1891693]	0.861385	1	0.585397
Path:04070	Phosphatidylinositol signaling system	ENSMUSG00000022861	Dgkg	diacylglycerol kinase, gamma [Source:MGI Symbol;Acc:MGI:105060]	0.861385	1	0.585397
Path:04210	Apoptosis	ENSMUSG00000024590	Lmnb1	lamin B1 [Source:MGI Symbol;Acc:MGI:96795]	0.872569	1	0.613375
Path:04210	Apoptosis	ENSMUSG00000028111	Ctsk	cathepsin K [Source:MGI Symbol;Acc:MGI:107823]	0.872569	1	0.613375
Path:04210	Apoptosis	ENSMUSG00000021453	Gadd45g	growth arrest and DNA-damage-inducible 45 gamma [Source:MGI Symbol;Acc:MGI:1346325]	0.872569	1	0.613375
Path:05215	Prostate cancer	ENSMUSG00000024238	Zeb1	zinc finger E-box binding homeobox 1 [Source:MGI Symbol;Acc:MGI:1344313]	0.876492	1	0.561744
Path:05215	Prostate cancer	ENSMUSG00000030849	Fgfr2	fibroblast growth factor receptor 2 [Source:MGI Symbol;Acc:MGI:95523]	0.876492	1	0.561744
Path:04140	Autophagy - animal	ENSMUSG00000022419	Deptor	DEP domain containing MTOR-interacting protein [Source:MGI Symbol;Acc:MGI:2146322]	0.878801	1	0.604486
Path:04140	Autophagy - animal	ENSMUSG00000041658	Rragb	Ras-related GTP binding B [Source:MGI Symbol;Acc:MGI:3038613]	0.878801	1	0.604486
Path:04140	Autophagy - animal	ENSMUSG00000032470	Mras	muscle and microspikes RAS [Source:MGI Symbol;Acc:MGI:1100856]	0.878801	1	0.604486
Path:03015	mRNA surveillance pathway	ENSMUSG00000043154	Ppp2r3a	protein phosphatase 2, regulatory subunit B'', alpha [Source:MGI Symbol;Acc:MGI:2442104]	0.880025	1	0.556127
Path:03015	mRNA surveillance pathway	ENSMUSG00000060244	Alyref2	Aly/REF export factor 2 [Source:MGI Symbol;Acc:MGI:1913144]	0.880025	1	0.556127
Path:05213	Endometrial cancer	ENSMUSG00000021453	Gadd45g	growth arrest and DNA-damage-inducible 45 gamma [Source:MGI Symbol;Acc:MGI:1346325]	0.881324	1	0.47942
Path:04370	VEGF signaling pathway	ENSMUSG00000032487	Ptgs2	prostaglandin-endoperoxide synthase 2 [Source:MGI Symbol;Acc:MGI:97798]	0.881324	1	0.47942
Path:04922	Glucagon signaling pathway	ENSMUSG00000024617	Camk2a	calcium/calmodulin-dependent protein kinase II alpha [Source:MGI Symbol;Acc:MGI:88256]	0.893244	1	0.534737
Path:04922	Glucagon signaling pathway	ENSMUSG00000078937	Cpt1b	carnitine palmitoyltransferase 1b, muscle [Source:MGI Symbol;Acc:MGI:1098297]	0.893244	1	0.534737
Path:04961	Endocrine and other factor-regulated calcium reabsorption	ENSMUSG00000026463	Atp2b4	ATPase, Ca++ transporting, plasma membrane 4 [Source:MGI Symbol;Acc:MGI:88111]	0.893753	1	0.455842
Path:04213	Longevity regulating pathway - multiple species	ENSMUSG00000020654	Adcy3	adenylate cyclase 3 [Source:MGI Symbol;Acc:MGI:99675]	0.897601	1	0.44849
Path:05217	Basal cell carcinoma	ENSMUSG00000021453	Gadd45g	growth arrest and DNA-damage-inducible 45 gamma [Source:MGI Symbol;Acc:MGI:1346325]	0.90131	1	0.441371
Path:04137	Mitophagy - animal	ENSMUSG00000032470	Mras	muscle and microspikes RAS [Source:MGI Symbol;Acc:MGI:1100856]	0.911652	1	0.421308
Path:03008	Ribosome biogenesis in eukaryotes	ENSMUSG00000062309	Rpp25	ribonuclease P/MRP 25 subunit [Source:MGI Symbol;Acc:MGI:2143151]	0.918198	1	0.492148
Path:03008	Ribosome biogenesis in eukaryotes	ENSMUSG00000083649	Rasl2-9	RAS-like, family 2, locus 9 [Source:MGI Symbol;Acc:MGI:104605]	0.918198	1	0.492148
Path:05230	Central carbon metabolism in cancer	ENSMUSG00000030849	Fgfr2	fibroblast growth factor receptor 2 [Source:MGI Symbol;Acc:MGI:95523]	0.920913	1	0.402991
Path:04144	Endocytosis	ENSMUSG00000018909	Arrb1	arrestin, beta 1 [Source:MGI Symbol;Acc:MGI:99473]	0.923274	1	0.624862
Path:04144	Endocytosis	ENSMUSG00000000058	Cav2	caveolin 2 [Source:MGI Symbol;Acc:MGI:107571]	0.923274	1	0.624862
Path:04144	Endocytosis	ENSMUSG00000026770	Il2ra	interleukin 2 receptor, alpha chain [Source:MGI Symbol;Acc:MGI:96549]	0.923274	1	0.624862
Path:04144	Endocytosis	ENSMUSG00000030465	Psd3	pleckstrin and Sec7 domain containing 3 [Source:MGI Symbol;Acc:MGI:1918215]	0.923274	1	0.624862
Path:04144	Endocytosis	ENSMUSG00000030849	Fgfr2	fibroblast growth factor receptor 2 [Source:MGI Symbol;Acc:MGI:95523]	0.923274	1	0.624862
Path:04144	Endocytosis	ENSMUSG00000060550	H2-Q7	histocompatibility 2, Q region locus 7 [Source:MGI Symbol;Acc:MGI:95936]	0.923274	1	0.624862
Path:00562	Inositol phosphate metabolism	ENSMUSG00000039431	Mtmr7	myotubularin related protein 7 [Source:MGI Symbol;Acc:MGI:1891693]	0.929207	1	0.386199
Path:05223	Non-small cell lung cancer	ENSMUSG00000021453	Gadd45g	growth arrest and DNA-damage-inducible 45 gamma [Source:MGI Symbol;Acc:MGI:1346325]	0.929207	1	0.386199
Path:04919	Thyroid hormone signaling pathway	ENSMUSG00000056476	Med12l	mediator complex subunit 12-like [Source:MGI Symbol;Acc:MGI:2139916]	0.933707	1	0.463439
Path:04919	Thyroid hormone signaling pathway	ENSMUSG00000038146	Notch3	notch 3 [Source:MGI Symbol;Acc:MGI:99460]	0.933707	1	0.463439
Path:04918	Thyroid hormone synthesis	ENSMUSG00000020654	Adcy3	adenylate cyclase 3 [Source:MGI Symbol;Acc:MGI:99675]	0.934248	1	0.375761
Path:05100	Bacterial invasion of epithelial cells	ENSMUSG00000000058	Cav2	caveolin 2 [Source:MGI Symbol;Acc:MGI:107571]	0.938931	1	0.365873
Path:05220	Chronic myeloid leukemia	ENSMUSG00000021453	Gadd45g	growth arrest and DNA-damage-inducible 45 gamma [Source:MGI Symbol;Acc:MGI:1346325]	0.938931	1	0.365873
Path:05212	Pancreatic cancer	ENSMUSG00000021453	Gadd45g	growth arrest and DNA-damage-inducible 45 gamma [Source:MGI Symbol;Acc:MGI:1346325]	0.938931	1	0.365873
Path:05022	Pathways of neurodegeneration - multiple diseases	ENSMUSG00000027398	Il1b	interleukin 1 beta [Source:MGI Symbol;Acc:MGI:96543]	0.94337	1	0.670767
Path:05022	Pathways of neurodegeneration - multiple diseases	ENSMUSG00000032487	Ptgs2	prostaglandin-endoperoxide synthase 2 [Source:MGI Symbol;Acc:MGI:97798]	0.94337	1	0.670767
Path:05022	Pathways of neurodegeneration - multiple diseases	ENSMUSG00000027399	Il1a	interleukin 1 alpha [Source:MGI Symbol;Acc:MGI:96542]	0.94337	1	0.670767
Path:05022	Pathways of neurodegeneration - multiple diseases	ENSMUSG00000036273	Lrrk2	leucine-rich repeat kinase 2 [Source:MGI Symbol;Acc:MGI:1913975]	0.94337	1	0.670767
Path:05022	Pathways of neurodegeneration - multiple diseases	ENSMUSG00000001525	Tubb5	tubulin, beta 5 class I [Source:MGI Symbol;Acc:MGI:107812]	0.94337	1	0.670767
Path:05022	Pathways of neurodegeneration - multiple diseases	ENSMUSG00000025746	Il6	interleukin 6 [Source:MGI Symbol;Acc:MGI:96559]	0.94337	1	0.670767
Path:05022	Pathways of neurodegeneration - multiple diseases	ENSMUSG00000048895	Cdk5r1	cyclin-dependent kinase 5, regulatory subunit 1 (p35) [Source:MGI Symbol;Acc:MGI:101764]	0.94337	1	0.670767
Path:05022	Pathways of neurodegeneration - multiple diseases	ENSMUSG00000067889	Sptbn2	spectrin beta, non-erythrocytic 2 [Source:MGI Symbol;Acc:MGI:1313261]	0.94337	1	0.670767
Path:05022	Pathways of neurodegeneration - multiple diseases	ENSMUSG00000079037	Prnp	prion protein [Source:MGI Symbol;Acc:MGI:97769]	0.94337	1	0.670767
Path:05022	Pathways of neurodegeneration - multiple diseases	ENSMUSG00000024617	Camk2a	calcium/calmodulin-dependent protein kinase II alpha [Source:MGI Symbol;Acc:MGI:88256]	0.94337	1	0.670767
Path:05022	Pathways of neurodegeneration - multiple diseases	ENSMUSG00000026959	Grin1	glutamate receptor, ionotropic, NMDA1 (zeta 1) [Source:MGI Symbol;Acc:MGI:95819]	0.94337	1	0.670767
Path:01230	Biosynthesis of amino acids	ENSMUSG00000017713	Tha1	threonine aldolase 1 [Source:MGI Symbol;Acc:MGI:1919026]	0.94534	1	0.351979
Path:05010	Alzheimer disease	ENSMUSG00000027398	Il1b	interleukin 1 beta [Source:MGI Symbol;Acc:MGI:96543]	0.94586	1	0.626622
Path:05010	Alzheimer disease	ENSMUSG00000032487	Ptgs2	prostaglandin-endoperoxide synthase 2 [Source:MGI Symbol;Acc:MGI:97798]	0.94586	1	0.626622
Path:05010	Alzheimer disease	ENSMUSG00000027399	Il1a	interleukin 1 alpha [Source:MGI Symbol;Acc:MGI:96542]	0.94586	1	0.626622
Path:05010	Alzheimer disease	ENSMUSG00000001525	Tubb5	tubulin, beta 5 class I [Source:MGI Symbol;Acc:MGI:107812]	0.94586	1	0.626622
Path:05010	Alzheimer disease	ENSMUSG00000025746	Il6	interleukin 6 [Source:MGI Symbol;Acc:MGI:96559]	0.94586	1	0.626622
Path:05010	Alzheimer disease	ENSMUSG00000048895	Cdk5r1	cyclin-dependent kinase 5, regulatory subunit 1 (p35) [Source:MGI Symbol;Acc:MGI:101764]	0.94586	1	0.626622
Path:05010	Alzheimer disease	ENSMUSG00000037032	Apbb1	amyloid beta (A4) precursor protein-binding, family B, member 1 [Source:MGI Symbol;Acc:MGI:107765]	0.94586	1	0.626622
Path:05010	Alzheimer disease	ENSMUSG00000026959	Grin1	glutamate receptor, ionotropic, NMDA1 (zeta 1) [Source:MGI Symbol;Acc:MGI:95819]	0.94586	1	0.626622
Path:04141	Protein processing in endoplasmic reticulum	ENSMUSG00000042215	Bag2	BCL2-associated athanogene 2 [Source:MGI Symbol;Acc:MGI:1891254]	0.946135	1	0.493604
Path:04141	Protein processing in endoplasmic reticulum	ENSMUSG00000051984	Sec31b	Sec31 homolog B (S. cerevisiae) [Source:MGI Symbol;Acc:MGI:2685187]	0.946135	1	0.493604
Path:04141	Protein processing in endoplasmic reticulum	ENSMUSG00000074093	Svip	small VCP/p97-interacting protein [Source:MGI Symbol;Acc:MGI:1922994]	0.946135	1	0.493604
Path:04022	cGMP-PKG signaling pathway	ENSMUSG00000026463	Atp2b4	ATPase, Ca++ transporting, plasma membrane 4 [Source:MGI Symbol;Acc:MGI:88111]	0.94898	1	0.487831
Path:04022	cGMP-PKG signaling pathway	ENSMUSG00000027470	Mylk2	myosin, light polypeptide kinase 2, skeletal muscle [Source:MGI Symbol;Acc:MGI:2139434]	0.94898	1	0.487831
Path:04022	cGMP-PKG signaling pathway	ENSMUSG00000020654	Adcy3	adenylate cyclase 3 [Source:MGI Symbol;Acc:MGI:99675]	0.94898	1	0.487831
Path:03013	Nucleocytoplasmic transport	ENSMUSG00000060244	Alyref2	Aly/REF export factor 2 [Source:MGI Symbol;Acc:MGI:1913144]	0.95035	1	0.484994
Path:03013	Nucleocytoplasmic transport	ENSMUSG00000062309	Rpp25	ribonuclease P/MRP 25 subunit [Source:MGI Symbol;Acc:MGI:2143151]	0.95035	1	0.484994
Path:03013	Nucleocytoplasmic transport	ENSMUSG00000083649	Rasl2-9	RAS-like, family 2, locus 9 [Source:MGI Symbol;Acc:MGI:104605]	0.95035	1	0.484994
Path:04142	Lysosome	ENSMUSG00000005043	Sgsh	N-sulfoglucosamine sulfohydrolase (sulfamidase) [Source:MGI Symbol;Acc:MGI:1350341]	0.952592	1	0.424524
Path:04142	Lysosome	ENSMUSG00000028111	Ctsk	cathepsin K [Source:MGI Symbol;Acc:MGI:107823]	0.952592	1	0.424524
Path:04012	ErbB signaling pathway	ENSMUSG00000024617	Camk2a	calcium/calmodulin-dependent protein kinase II alpha [Source:MGI Symbol;Acc:MGI:88256]	0.952854	1	0.335016
Path:05235	PD-L1 expression and PD-1 checkpoint pathway in cancer	ENSMUSG00000032093	Cd3e	CD3 antigen, epsilon polypeptide [Source:MGI Symbol;Acc:MGI:88332]	0.960815	1	0.315981
Path:05210	Colorectal cancer	ENSMUSG00000021453	Gadd45g	growth arrest and DNA-damage-inducible 45 gamma [Source:MGI Symbol;Acc:MGI:1346325]	0.960815	1	0.315981
Path:04211	Longevity regulating pathway	ENSMUSG00000020654	Adcy3	adenylate cyclase 3 [Source:MGI Symbol;Acc:MGI:99675]	0.963611	1	0.308959
Path:05017	Spinocerebellar ataxia	ENSMUSG00000067889	Sptbn2	spectrin beta, non-erythrocytic 2 [Source:MGI Symbol;Acc:MGI:1313261]	0.965212	1	0.394416
Path:05017	Spinocerebellar ataxia	ENSMUSG00000026959	Grin1	glutamate receptor, ionotropic, NMDA1 (zeta 1) [Source:MGI Symbol;Acc:MGI:95819]	0.965212	1	0.394416
Path:04666	Fc gamma R-mediated phagocytosis	ENSMUSG00000026879	Gsn	gelsolin [Source:MGI Symbol;Acc:MGI:95851]	0.966207	1	0.302243
Path:05012	Parkinson disease	ENSMUSG00000036273	Lrrk2	leucine-rich repeat kinase 2 [Source:MGI Symbol;Acc:MGI:1913975]	0.97098	1	0.477362
Path:05012	Parkinson disease	ENSMUSG00000001525	Tubb5	tubulin, beta 5 class I [Source:MGI Symbol;Acc:MGI:107812]	0.97098	1	0.477362
Path:05012	Parkinson disease	ENSMUSG00000020178	Adora2a	adenosine A2a receptor [Source:MGI Symbol;Acc:MGI:99402]	0.97098	1	0.477362
Path:05012	Parkinson disease	ENSMUSG00000024617	Camk2a	calcium/calmodulin-dependent protein kinase II alpha [Source:MGI Symbol;Acc:MGI:88256]	0.97098	1	0.477362
Path:00564	Glycerophospholipid metabolism	ENSMUSG00000022861	Dgkg	diacylglycerol kinase, gamma [Source:MGI Symbol;Acc:MGI:105060]	0.97294	1	0.283738
Path:05231	Choline metabolism in cancer	ENSMUSG00000022861	Dgkg	diacylglycerol kinase, gamma [Source:MGI Symbol;Acc:MGI:105060]	0.97294	1	0.283738
Path:04530	Tight junction	ENSMUSG00000043079	Synpo	synaptopodin [Source:MGI Symbol;Acc:MGI:1099446]	0.984218	1	0.335016
Path:04530	Tight junction	ENSMUSG00000018830	Myh11	myosin, heavy polypeptide 11, smooth muscle [Source:MGI Symbol;Acc:MGI:102643]	0.984218	1	0.335016
Path:04714	Thermogenesis	ENSMUSG00000023809	Rps6ka2	ribosomal protein S6 kinase, polypeptide 2 [Source:MGI Symbol;Acc:MGI:1342290]	0.98526	1	0.387996
Path:04714	Thermogenesis	ENSMUSG00000020654	Adcy3	adenylate cyclase 3 [Source:MGI Symbol;Acc:MGI:99675]	0.98526	1	0.387996
Path:04714	Thermogenesis	ENSMUSG00000078937	Cpt1b	carnitine palmitoyltransferase 1b, muscle [Source:MGI Symbol;Acc:MGI:1098297]	0.98526	1	0.387996
Path:04670	Leukocyte transendothelial migration	ENSMUSG00000049044	Rapgef4	Rap guanine nucleotide exchange factor (GEF) 4 [Source:MGI Symbol;Acc:MGI:1917723]	0.986119	1	0.23971
Path:04935	Growth hormone synthesis, secretion and action	ENSMUSG00000020654	Adcy3	adenylate cyclase 3 [Source:MGI Symbol;Acc:MGI:99675]	0.986119	1	0.23971
Path:04650	Natural killer cell mediated cytotoxicity	ENSMUSG00000018916	Csf2	colony stimulating factor 2 (granulocyte-macrophage) [Source:MGI Symbol;Acc:MGI:1339752]	0.986625	1	0.237661
Path:00190	Oxidative phosphorylation	ENSMUSG00000020566	Atp6v1c2	ATPase, H+ transporting, lysosomal V1 subunit C2 [Source:MGI Symbol;Acc:MGI:1916025]	0.987582	1	0.233667
Path:04915	Estrogen signaling pathway	ENSMUSG00000020654	Adcy3	adenylate cyclase 3 [Source:MGI Symbol;Acc:MGI:99675]	0.992889	1	0.20751
Path:03040	Spliceosome	ENSMUSG00000060244	Alyref2	Aly/REF export factor 2 [Source:MGI Symbol;Acc:MGI:1913144]	0.992889	1	0.20751
Path:05161	Hepatitis B	ENSMUSG00000025746	Il6	interleukin 6 [Source:MGI Symbol;Acc:MGI:96559]	0.997587	1	0.170591
Path:03010	Ribosome	ENSMUSG00000050621	Rps27rt	ribosomal protein S27, retrogene [Source:MGI Symbol;Acc:MGI:3704345]	0.998459	1	0.158893
Path:05016	Huntington disease	ENSMUSG00000001525	Tubb5	tubulin, beta 5 class I [Source:MGI Symbol;Acc:MGI:107812]	0.999715	1	0.19445
Path:05016	Huntington disease	ENSMUSG00000026959	Grin1	glutamate receptor, ionotropic, NMDA1 (zeta 1) [Source:MGI Symbol;Acc:MGI:95819]	0.999715	1	0.19445
Path:05014	Amyotrophic lateral sclerosis	ENSMUSG00000001525	Tubb5	tubulin, beta 5 class I [Source:MGI Symbol;Acc:MGI:107812]	0.999793	1	0.236986
Path:05014	Amyotrophic lateral sclerosis	ENSMUSG00000060244	Alyref2	Aly/REF export factor 2 [Source:MGI Symbol;Acc:MGI:1913144]	0.999793	1	0.236986
Path:05014	Amyotrophic lateral sclerosis	ENSMUSG00000026959	Grin1	glutamate receptor, ionotropic, NMDA1 (zeta 1) [Source:MGI Symbol;Acc:MGI:95819]	0.999793	1	0.236986
Path:04740	Olfactory transduction	ENSMUSG00000018909	Arrb1	arrestin, beta 1 [Source:MGI Symbol;Acc:MGI:99473]	1	1	0.192265
Path:04740	Olfactory transduction	ENSMUSG00000061039	Olfr920	olfactory receptor 920 [Source:MGI Symbol;Acc:MGI:3030754]	1	1	0.192265
Path:04740	Olfactory transduction	ENSMUSG00000024617	Camk2a	calcium/calmodulin-dependent protein kinase II alpha [Source:MGI Symbol;Acc:MGI:88256]	1	1	0.192265
Path:04740	Olfactory transduction	ENSMUSG00000058515	Olfr933	olfactory receptor 933 [Source:MGI Symbol;Acc:MGI:3030767]	1	1	0.192265
Path:04740	Olfactory transduction	ENSMUSG00000049926	Olfr921	olfactory receptor 921 [Source:MGI Symbol;Acc:MGI:3030755]	1	1	0.192265
Path:04740	Olfactory transduction	ENSMUSG00000020654	Adcy3	adenylate cyclase 3 [Source:MGI Symbol;Acc:MGI:99675]	1	1	0.192265
Path:04740	Olfactory transduction	ENSMUSG00000045514	Olfr460	olfactory receptor 460 [Source:MGI Symbol;Acc:MGI:3030294]	1	1	0.192265
Path:04740	Olfactory transduction	ENSMUSG00000026114	Cnga3	cyclic nucleotide gated channel alpha 3 [Source:MGI Symbol;Acc:MGI:1341818]	1	1	0.192265

## Sheet: Gene2Path
QueryID	Symbol	Description	PathwayID	PathwayTerm	P-Value	Enrichment
ENSMUSG00000000058	Cav2	caveolin 2 [Source:MGI Symbol;Acc:MGI:107571]	Path:05418	Fluid shear stress and atherosclerosis	0.00595086	2.30122
ENSMUSG00000000058	Cav2	caveolin 2 [Source:MGI Symbol;Acc:MGI:107571]	Path:05205	Proteoglycans in cancer	0.458196	1.08513
ENSMUSG00000000058	Cav2	caveolin 2 [Source:MGI Symbol;Acc:MGI:107571]	Path:04510	Focal adhesion	0.583712	0.973222
ENSMUSG00000000058	Cav2	caveolin 2 [Source:MGI Symbol;Acc:MGI:107571]	Path:05020	Prion disease	0.699636	0.875791
ENSMUSG00000000058	Cav2	caveolin 2 [Source:MGI Symbol;Acc:MGI:107571]	Path:04144	Endocytosis	0.923274	0.624862
ENSMUSG00000000058	Cav2	caveolin 2 [Source:MGI Symbol;Acc:MGI:107571]	Path:05100	Bacterial invasion of epithelial cells	0.938931	0.365873
ENSMUSG00000000275	Trim25	tripartite motif-containing 25 [Source:MGI Symbol;Acc:MGI:102749]	Path:04064	NF-kappa B signaling pathway	0.0013351	2.91305
ENSMUSG00000000275	Trim25	tripartite motif-containing 25 [Source:MGI Symbol;Acc:MGI:102749]	Path:05164	Influenza A	0.00947379	2.08949
ENSMUSG00000000275	Trim25	tripartite motif-containing 25 [Source:MGI Symbol;Acc:MGI:102749]	Path:04622	RIG-I-like receptor signaling pathway	0.723106	0.794467
ENSMUSG00000000386	Mx1	MX dynamin-like GTPase 1 [Source:MGI Symbol;Acc:MGI:97243]	Path:05164	Influenza A	0.00947379	2.08949
ENSMUSG00000000386	Mx1	MX dynamin-like GTPase 1 [Source:MGI Symbol;Acc:MGI:97243]	Path:05162	Measles	0.0801746	1.71409
ENSMUSG00000000386	Mx1	MX dynamin-like GTPase 1 [Source:MGI Symbol;Acc:MGI:97243]	Path:05171	Coronavirus disease - COVID-19	0.527668	1.01731
ENSMUSG00000000386	Mx1	MX dynamin-like GTPase 1 [Source:MGI Symbol;Acc:MGI:97243]	Path:05165	Human papillomavirus infection	0.637766	0.934667
ENSMUSG00000000386	Mx1	MX dynamin-like GTPase 1 [Source:MGI Symbol;Acc:MGI:97243]	Path:05160	Hepatitis C	0.846935	0.678204
ENSMUSG00000000805	Car4	carbonic anhydrase 4 [Source:MGI Symbol;Acc:MGI:1096574]	Path:00910	Nitrogen metabolism	0.123079	3.27134
ENSMUSG00000000805	Car4	carbonic anhydrase 4 [Source:MGI Symbol;Acc:MGI:1096574]	Path:01100	Metabolic pathways	0.440223	1.0252
ENSMUSG00000000805	Car4	carbonic anhydrase 4 [Source:MGI Symbol;Acc:MGI:1096574]	Path:04964	Proximal tubule bicarbonate reclamation	0.553693	1.26392
ENSMUSG00000000811	Txnrd3	thioredoxin reductase 3 [Source:MGI Symbol;Acc:MGI:2386711]	Path:05200	Pathways in cancer	0.00657212	1.59334
ENSMUSG00000000811	Txnrd3	thioredoxin reductase 3 [Source:MGI Symbol;Acc:MGI:2386711]	Path:05225	Hepatocellular carcinoma	0.43018	1.12511
ENSMUSG00000000811	Txnrd3	thioredoxin reductase 3 [Source:MGI Symbol;Acc:MGI:2386711]	Path:00450	Selenocompound metabolism	0.463782	1.63567
ENSMUSG00000000957	Mmp14	matrix metallopeptidase 14 (membrane-inserted) [Source:MGI Symbol;Acc:MGI:101900]	Path:04668	TNF signaling pathway	0.00072248	2.95289
ENSMUSG00000000957	Mmp14	matrix metallopeptidase 14 (membrane-inserted) [Source:MGI Symbol;Acc:MGI:101900]	Path:04928	Parathyroid hormone synthesis, secretion and action	0.192778	1.5448
ENSMUSG00000000957	Mmp14	matrix metallopeptidase 14 (membrane-inserted) [Source:MGI Symbol;Acc:MGI:101900]	Path:04912	GnRH signaling pathway	0.406815	1.23584
ENSMUSG00000001131	Timp1	tissue inhibitor of metalloproteinase 1 [Source:MGI Symbol;Acc:MGI:98752]	Path:04066	HIF-1 signaling pathway	0.116117	1.70741
ENSMUSG00000001525	Tubb5	tubulin, beta 5 class I [Source:MGI Symbol;Acc:MGI:107812]	Path:04145	Phagosome	0.105236	1.57098
ENSMUSG00000001525	Tubb5	tubulin, beta 5 class I [Source:MGI Symbol;Acc:MGI:107812]	Path:05020	Prion disease	0.699636	0.875791
ENSMUSG00000001525	Tubb5	tubulin, beta 5 class I [Source:MGI Symbol;Acc:MGI:107812]	Path:05132	Salmonella infection	0.801293	0.778578
ENSMUSG00000001525	Tubb5	tubulin, beta 5 class I [Source:MGI Symbol;Acc:MGI:107812]	Path:04540	Gap junction	0.821062	0.646659
ENSMUSG00000001525	Tubb5	tubulin, beta 5 class I [Source:MGI Symbol;Acc:MGI:107812]	Path:05022	Pathways of neurodegeneration - multiple diseases	0.94337	0.670767
ENSMUSG00000001525	Tubb5	tubulin, beta 5 class I [Source:MGI Symbol;Acc:MGI:107812]	Path:05010	Alzheimer disease	0.94586	0.626622
ENSMUSG00000001525	Tubb5	tubulin, beta 5 class I [Source:MGI Symbol;Acc:MGI:107812]	Path:05012	Parkinson disease	0.97098	0.477362
ENSMUSG00000001525	Tubb5	tubulin, beta 5 class I [Source:MGI Symbol;Acc:MGI:107812]	Path:05016	Huntington disease	0.999715	0.19445
ENSMUSG00000001525	Tubb5	tubulin, beta 5 class I [Source:MGI Symbol;Acc:MGI:107812]	Path:05014	Amyotrophic lateral sclerosis	0.999793	0.236986
ENSMUSG00000001665	Gstt3	glutathione S-transferase, theta 3 [Source:MGI Symbol;Acc:MGI:2143526]	Path:00980	Metabolism of xenobiotics by cytochrome P450	0.00103912	3.47579
ENSMUSG00000001665	Gstt3	glutathione S-transferase, theta 3 [Source:MGI Symbol;Acc:MGI:2143526]	Path:05418	Fluid shear stress and atherosclerosis	0.00595086	2.30122
ENSMUSG00000001665	Gstt3	glutathione S-transferase, theta 3 [Source:MGI Symbol;Acc:MGI:2143526]	Path:05200	Pathways in cancer	0.00657212	1.59334
ENSMUSG00000001665	Gstt3	glutathione S-transferase, theta 3 [Source:MGI Symbol;Acc:MGI:2143526]	Path:00480	Glutathione metabolism	0.0125464	2.78063
ENSMUSG00000001665	Gstt3	glutathione S-transferase, theta 3 [Source:MGI Symbol;Acc:MGI:2143526]	Path:00983	Drug metabolism - other enzymes	0.0163779	2.44451
ENSMUSG00000001665	Gstt3	glutathione S-transferase, theta 3 [Source:MGI Symbol;Acc:MGI:2143526]	Path:05204	Chemical carcinogenesis - DNA adducts	0.0272486	2.22451
ENSMUSG00000001665	Gstt3	glutathione S-transferase, theta 3 [Source:MGI Symbol;Acc:MGI:2143526]	Path:00982	Drug metabolism - cytochrome P450	0.0394678	2.3834
ENSMUSG00000001665	Gstt3	glutathione S-transferase, theta 3 [Source:MGI Symbol;Acc:MGI:2143526]	Path:01524	Platinum drug resistance	0.154508	1.7599
ENSMUSG00000001665	Gstt3	glutathione S-transferase, theta 3 [Source:MGI Symbol;Acc:MGI:2143526]	Path:05225	Hepatocellular carcinoma	0.43018	1.12511
ENSMUSG00000001665	Gstt3	glutathione S-transferase, theta 3 [Source:MGI Symbol;Acc:MGI:2143526]	Path:01100	Metabolic pathways	0.440223	1.0252
ENSMUSG00000002289	Angptl4	angiopoietin-like 4 [Source:MGI Symbol;Acc:MGI:1888999]	Path:04979	Cholesterol metabolism	0.00784075	3.40486
ENSMUSG00000002289	Angptl4	angiopoietin-like 4 [Source:MGI Symbol;Acc:MGI:1888999]	Path:03320	PPAR signaling pathway	0.216089	1.56215
ENSMUSG00000002602	Axl	AXL receptor tyrosine kinase [Source:MGI Symbol;Acc:MGI:1347244]	Path:01521	EGFR tyrosine kinase inhibitor resistance	0.544787	1.05594
ENSMUSG00000002944	Cd36	CD36 molecule [Source:MGI Symbol;Acc:MGI:107899]	Path:04640	Hematopoietic cell lineage	5.87025e-06	4.14137
ENSMUSG00000002944	Cd36	CD36 molecule [Source:MGI Symbol;Acc:MGI:107899]	Path:05144	Malaria	0.000132601	4.55013
ENSMUSG00000002944	Cd36	CD36 molecule [Source:MGI Symbol;Acc:MGI:107899]	Path:04979	Cholesterol metabolism	0.00784075	3.40486
ENSMUSG00000002944	Cd36	CD36 molecule [Source:MGI Symbol;Acc:MGI:107899]	Path:04512	ECM-receptor interaction	0.0386601	2.21187
ENSMUSG00000002944	Cd36	CD36 molecule [Source:MGI Symbol;Acc:MGI:107899]	Path:04931	Insulin resistance	0.100972	1.76949
ENSMUSG00000002944	Cd36	CD36 molecule [Source:MGI Symbol;Acc:MGI:107899]	Path:04145	Phagosome	0.105236	1.57098
ENSMUSG00000002944	Cd36	CD36 molecule [Source:MGI Symbol;Acc:MGI:107899]	Path:04975	Fat digestion and absorption	0.200407	1.93998
ENSMUSG00000002944	Cd36	CD36 molecule [Source:MGI Symbol;Acc:MGI:107899]	Path:03320	PPAR signaling pathway	0.216089	1.56215
ENSMUSG00000002944	Cd36	CD36 molecule [Source:MGI Symbol;Acc:MGI:107899]	Path:04920	Adipocytokine signaling pathway	0.472916	1.17492
ENSMUSG00000002944	Cd36	CD36 molecule [Source:MGI Symbol;Acc:MGI:107899]	Path:04152	AMPK signaling pathway	0.476363	1.10343
ENSMUSG00000003271	Sult2b1	sulfotransferase family, cytosolic, 2B, member 1 [Source:MGI Symbol;Acc:MGI:1926342]	Path:00140	Steroid hormone biosynthesis	0.844608	0.611129
ENSMUSG00000003352	Cacnb3	calcium channel, voltage-dependent, beta 3 subunit [Source:MGI Symbol;Acc:MGI:103307]	Path:04010	MAPK signaling pathway	0.00963632	1.79701
ENSMUSG00000003352	Cacnb3	calcium channel, voltage-dependent, beta 3 subunit [Source:MGI Symbol;Acc:MGI:103307]	Path:05410	Hypertrophic cardiomyopathy	0.10899	1.83339
ENSMUSG00000003352	Cacnb3	calcium channel, voltage-dependent, beta 3 subunit [Source:MGI Symbol;Acc:MGI:103307]	Path:04921	Oxytocin signaling pathway	0.18569	1.45393
ENSMUSG00000003352	Cacnb3	calcium channel, voltage-dependent, beta 3 subunit [Source:MGI Symbol;Acc:MGI:103307]	Path:05414	Dilated cardiomyopathy	0.249395	1.47906
ENSMUSG00000003352	Cacnb3	calcium channel, voltage-dependent, beta 3 subunit [Source:MGI Symbol;Acc:MGI:103307]	Path:04261	Adrenergic signaling in cardiomyocytes	0.306326	1.28056
ENSMUSG00000003352	Cacnb3	calcium channel, voltage-dependent, beta 3 subunit [Source:MGI Symbol;Acc:MGI:103307]	Path:05412	Arrhythmogenic right ventricular cardiomyopathy	0.527344	1.08336
ENSMUSG00000003352	Cacnb3	calcium channel, voltage-dependent, beta 3 subunit [Source:MGI Symbol;Acc:MGI:103307]	Path:04260	Cardiac muscle contraction	0.578527	1.00505
ENSMUSG00000003379	Cd79a	CD79A antigen (immunoglobulin-associated alpha) [Source:MGI Symbol;Acc:MGI:101774]	Path:05340	Primary immunodeficiency	0.0391309	3.08959
ENSMUSG00000003379	Cd79a	CD79A antigen (immunoglobulin-associated alpha) [Source:MGI Symbol;Acc:MGI:101774]	Path:04662	B cell receptor signaling pathway	0.137662	1.82937
ENSMUSG00000004296	Il12b	interleukin 12b [Source:MGI Symbol;Acc:MGI:96540]	Path:04060	Cytokine-cytokine receptor interaction	1.02342e-09	3.23773
ENSMUSG00000004296	Il12b	interleukin 12b [Source:MGI Symbol;Acc:MGI:96540]	Path:05321	Inflammatory bowel disease	0.000339231	4.03641
ENSMUSG00000004296	Il12b	interleukin 12b [Source:MGI Symbol;Acc:MGI:96540]	Path:04940	Type I diabetes mellitus	0.00216692	3.42232
ENSMUSG00000004296	Il12b	interleukin 12b [Source:MGI Symbol;Acc:MGI:96540]	Path:04625	C-type lectin receptor signaling pathway	0.00225139	2.73098
ENSMUSG00000004296	Il12b	interleukin 12b [Source:MGI Symbol;Acc:MGI:96540]	Path:05146	Amoebiasis	0.00503095	2.59872
ENSMUSG00000004296	Il12b	interleukin 12b [Source:MGI Symbol;Acc:MGI:96540]	Path:05134	Legionellosis	0.00547628	3.24407
ENSMUSG00000004296	Il12b	interleukin 12b [Source:MGI Symbol;Acc:MGI:96540]	Path:05200	Pathways in cancer	0.00657212	1.59334
ENSMUSG00000004296	Il12b	interleukin 12b [Source:MGI Symbol;Acc:MGI:96540]	Path:05164	Influenza A	0.00947379	2.08949
ENSMUSG00000004296	Il12b	interleukin 12b [Source:MGI Symbol;Acc:MGI:96540]	Path:04620	Toll-like receptor signaling pathway	0.00968699	2.50257
ENSMUSG00000004296	Il12b	interleukin 12b [Source:MGI Symbol;Acc:MGI:96540]	Path:05143	African trypanosomiasis	0.00987311	3.75761
ENSMUSG00000004296	Il12b	interleukin 12b [Source:MGI Symbol;Acc:MGI:96540]	Path:04658	Th1 and Th2 cell differentiation	0.0135787	2.52785
ENSMUSG00000004296	Il12b	interleukin 12b [Source:MGI Symbol;Acc:MGI:96540]	Path:04630	JAK-STAT signaling pathway	0.0179493	1.98617
ENSMUSG00000004296	Il12b	interleukin 12b [Source:MGI Symbol;Acc:MGI:96540]	Path:05133	Pertussis	0.0203729	2.52785
ENSMUSG00000004296	Il12b	interleukin 12b [Source:MGI Symbol;Acc:MGI:96540]	Path:05152	Tuberculosis	0.0289323	1.85376
ENSMUSG00000004296	Il12b	interleukin 12b [Source:MGI Symbol;Acc:MGI:96540]	Path:05140	Leishmaniasis	0.0394678	2.3834
ENSMUSG00000004296	Il12b	interleukin 12b [Source:MGI Symbol;Acc:MGI:96540]	Path:05330	Allograft rejection	0.0566774	2.3971
ENSMUSG00000004296	Il12b	interleukin 12b [Source:MGI Symbol;Acc:MGI:96540]	Path:05162	Measles	0.0801746	1.71409
ENSMUSG00000004296	Il12b	interleukin 12b [Source:MGI Symbol;Acc:MGI:96540]	Path:05145	Toxoplasmosis	0.100972	1.76949
ENSMUSG00000004296	Il12b	interleukin 12b [Source:MGI Symbol;Acc:MGI:96540]	Path:05142	Chagas disease	0.165939	1.61979
ENSMUSG00000004296	Il12b	interleukin 12b [Source:MGI Symbol;Acc:MGI:96540]	Path:05168	Herpes simplex virus 1 infection	0.426818	1.06706
ENSMUSG00000004296	Il12b	interleukin 12b [Source:MGI Symbol;Acc:MGI:96540]	Path:05205	Proteoglycans in cancer	0.458196	1.08513
ENSMUSG00000004296	Il12b	interleukin 12b [Source:MGI Symbol;Acc:MGI:96540]	Path:05171	Coronavirus disease - COVID-19	0.527668	1.01731
ENSMUSG00000004296	Il12b	interleukin 12b [Source:MGI Symbol;Acc:MGI:96540]	Path:04622	RIG-I-like receptor signaling pathway	0.723106	0.794467
ENSMUSG00000004371	Il11	interleukin 11 [Source:MGI Symbol;Acc:MGI:107613]	Path:04060	Cytokine-cytokine receptor interaction	1.02342e-09	3.23773
ENSMUSG00000004371	Il11	interleukin 11 [Source:MGI Symbol;Acc:MGI:107613]	Path:04640	Hematopoietic cell lineage	5.87025e-06	4.14137
ENSMUSG00000004371	Il11	interleukin 11 [Source:MGI Symbol;Acc:MGI:107613]	Path:05323	Rheumatoid arthritis	1.22145e-05	4.15497
ENSMUSG00000004371	Il11	interleukin 11 [Source:MGI Symbol;Acc:MGI:107613]	Path:04630	JAK-STAT signaling pathway	0.0179493	1.98617
ENSMUSG00000004698	Hdac9	histone deacetylase 9 [Source:MGI Symbol;Acc:MGI:1931221]	Path:05203	Viral carcinogenesis	0.798615	0.768839
ENSMUSG00000004698	Hdac9	histone deacetylase 9 [Source:MGI Symbol;Acc:MGI:1931221]	Path:05034	Alcoholism	0.83941	0.709346
ENSMUSG00000005043	Sgsh	N-sulfoglucosamine sulfohydrolase (sulfamidase) [Source:MGI Symbol;Acc:MGI:1350341]	Path:01100	Metabolic pathways	0.440223	1.0252
ENSMUSG00000005043	Sgsh	N-sulfoglucosamine sulfohydrolase (sulfamidase) [Source:MGI Symbol;Acc:MGI:1350341]	Path:00531	Glycosaminoglycan degradation	0.537003	1.32411
ENSMUSG00000005043	Sgsh	N-sulfoglucosamine sulfohydrolase (sulfamidase) [Source:MGI Symbol;Acc:MGI:1350341]	Path:04142	Lysosome	0.952592	0.424524
ENSMUSG00000005124	Ccn4	cellular communication network factor 4 [Source:MGI Symbol;Acc:MGI:1197008]	Path:04310	Wnt signaling pathway	0.833035	0.695159
ENSMUSG00000005718	Tfap4	transcription factor AP4 [Source:MGI Symbol;Acc:MGI:103239]	Path:05205	Proteoglycans in cancer	0.458196	1.08513
ENSMUSG00000005947	Itgae	integrin alpha E, epithelial-associated [Source:MGI Symbol;Acc:MGI:1298377]	Path:04810	Regulation of actin cytoskeleton	0.0965107	1.52364
ENSMUSG00000006216	Clcnkb	chloride channel, voltage-sensitive Kb [Source:MGI Symbol;Acc:MGI:1930643]	Path:04966	Collecting duct acid secretion	0.253297	2.05973
ENSMUSG00000006445	Epha2	Eph receptor A2 [Source:MGI Symbol;Acc:MGI:95278]	Path:04010	MAPK signaling pathway	0.00963632	1.79701
ENSMUSG00000006445	Epha2	Eph receptor A2 [Source:MGI Symbol;Acc:MGI:95278]	Path:04015	Rap1 signaling pathway	0.0102575	1.94904
ENSMUSG00000006445	Epha2	Eph receptor A2 [Source:MGI Symbol;Acc:MGI:95278]	Path:04014	Ras signaling pathway	0.073282	1.56486
ENSMUSG00000006445	Epha2	Eph receptor A2 [Source:MGI Symbol;Acc:MGI:95278]	Path:04151	PI3K-Akt signaling pathway	0.0961353	1.39419
ENSMUSG00000006445	Epha2	Eph receptor A2 [Source:MGI Symbol;Acc:MGI:95278]	Path:04360	Axon guidance	0.633249	0.926878
ENSMUSG00000008318	Relt	RELT tumor necrosis factor receptor [Source:MGI Symbol;Acc:MGI:2443373]	Path:04060	Cytokine-cytokine receptor interaction	1.02342e-09	3.23773
ENSMUSG00000009093	Gstt4	glutathione S-transferase, theta 4 [Source:MGI Symbol;Acc:MGI:1923136]	Path:00980	Metabolism of xenobiotics by cytochrome P450	0.00103912	3.47579
ENSMUSG00000009093	Gstt4	glutathione S-transferase, theta 4 [Source:MGI Symbol;Acc:MGI:1923136]	Path:05418	Fluid shear stress and atherosclerosis	0.00595086	2.30122
ENSMUSG00000009093	Gstt4	glutathione S-transferase, theta 4 [Source:MGI Symbol;Acc:MGI:1923136]	Path:05200	Pathways in cancer	0.00657212	1.59334
ENSMUSG00000009093	Gstt4	glutathione S-transferase, theta 4 [Source:MGI Symbol;Acc:MGI:1923136]	Path:00480	Glutathione metabolism	0.0125464	2.78063
ENSMUSG00000009093	Gstt4	glutathione S-transferase, theta 4 [Source:MGI Symbol;Acc:MGI:1923136]	Path:00983	Drug metabolism - other enzymes	0.0163779	2.44451
ENSMUSG00000009093	Gstt4	glutathione S-transferase, theta 4 [Source:MGI Symbol;Acc:MGI:1923136]	Path:05204	Chemical carcinogenesis - DNA adducts	0.0272486	2.22451
ENSMUSG00000009093	Gstt4	glutathione S-transferase, theta 4 [Source:MGI Symbol;Acc:MGI:1923136]	Path:00982	Drug metabolism - cytochrome P450	0.0394678	2.3834
ENSMUSG00000009093	Gstt4	glutathione S-transferase, theta 4 [Source:MGI Symbol;Acc:MGI:1923136]	Path:01524	Platinum drug resistance	0.154508	1.7599
ENSMUSG00000009093	Gstt4	glutathione S-transferase, theta 4 [Source:MGI Symbol;Acc:MGI:1923136]	Path:05225	Hepatocellular carcinoma	0.43018	1.12511
ENSMUSG00000009093	Gstt4	glutathione S-transferase, theta 4 [Source:MGI Symbol;Acc:MGI:1923136]	Path:01100	Metabolic pathways	0.440223	1.0252
ENSMUSG00000009292	Trpm2	transient receptor potential cation channel, subfamily M, member 2 [Source:MGI Symbol;Acc:MGI:1351901]	Path:04621	NOD-like receptor signaling pathway	0.111849	1.51421
ENSMUSG00000009292	Trpm2	transient receptor potential cation channel, subfamily M, member 2 [Source:MGI Symbol;Acc:MGI:1351901]	Path:04921	Oxytocin signaling pathway	0.18569	1.45393
ENSMUSG00000010142	Tnfrsf13b	tumor necrosis factor receptor superfamily, member 13b [Source:MGI Symbol;Acc:MGI:1889411]	Path:04060	Cytokine-cytokine receptor interaction	1.02342e-09	3.23773
ENSMUSG00000010142	Tnfrsf13b	tumor necrosis factor receptor superfamily, member 13b [Source:MGI Symbol;Acc:MGI:1889411]	Path:04672	Intestinal immune network for IgA production	0.00409106	3.87996
ENSMUSG00000010142	Tnfrsf13b	tumor necrosis factor receptor superfamily, member 13b [Source:MGI Symbol;Acc:MGI:1889411]	Path:05340	Primary immunodeficiency	0.0391309	3.08959
ENSMUSG00000011179	Odc1	ornithine decarboxylase, structural 1 [Source:MGI Symbol;Acc:MGI:97402]	Path:00480	Glutathione metabolism	0.0125464	2.78063
ENSMUSG00000011179	Odc1	ornithine decarboxylase, structural 1 [Source:MGI Symbol;Acc:MGI:97402]	Path:01100	Metabolic pathways	0.440223	1.0252
ENSMUSG00000011179	Odc1	ornithine decarboxylase, structural 1 [Source:MGI Symbol;Acc:MGI:97402]	Path:00330	Arginine and proline metabolism	0.583669	1.02986
ENSMUSG00000013584	Aldh1a2	aldehyde dehydrogenase family 1, subfamily A2 [Source:MGI Symbol;Acc:MGI:107928]	Path:01100	Metabolic pathways	0.440223	1.0252
ENSMUSG00000013584	Aldh1a2	aldehyde dehydrogenase family 1, subfamily A2 [Source:MGI Symbol;Acc:MGI:107928]	Path:00830	Retinol metabolism	0.455374	1.1586
ENSMUSG00000014030	Pax5	paired box 5 [Source:MGI Symbol;Acc:MGI:97489]	Path:05202	Transcriptional misregulation in cancer	0.0230232	1.81065
ENSMUSG00000015243	Abca1	ATP-binding cassette, sub-family A (ABC1), member 1 [Source:MGI Symbol;Acc:MGI:99607]	Path:04979	Cholesterol metabolism	0.00784075	3.40486
ENSMUSG00000015243	Abca1	ATP-binding cassette, sub-family A (ABC1), member 1 [Source:MGI Symbol;Acc:MGI:99607]	Path:02010	ABC transporters	0.104272	2.22451
ENSMUSG00000015243	Abca1	ATP-binding cassette, sub-family A (ABC1), member 1 [Source:MGI Symbol;Acc:MGI:99607]	Path:04975	Fat digestion and absorption	0.200407	1.93998
ENSMUSG00000015812	Gnrh1	gonadotropin releasing hormone 1 [Source:MGI Symbol;Acc:MGI:95789]	Path:04080	Neuroactive ligand-receptor interaction	0.218026	1.24274
ENSMUSG00000015812	Gnrh1	gonadotropin releasing hormone 1 [Source:MGI Symbol;Acc:MGI:95789]	Path:04912	GnRH signaling pathway	0.406815	1.23584
ENSMUSG00000015812	Gnrh1	gonadotropin releasing hormone 1 [Source:MGI Symbol;Acc:MGI:95789]	Path:04929	GnRH secretion	0.667654	0.882741
ENSMUSG00000016356	Col20a1	collagen, type XX, alpha 1 [Source:MGI Symbol;Acc:MGI:1920618]	Path:04974	Protein digestion and absorption	0.54788	1.02986
ENSMUSG00000016498	Pdcd1lg2	programmed cell death 1 ligand 2 [Source:MGI Symbol;Acc:MGI:1930125]	Path:04514	Cell adhesion molecules	0.0383335	1.83156
ENSMUSG00000017652	Cd40	CD40 antigen [Source:MGI Symbol;Acc:MGI:88336]	Path:04060	Cytokine-cytokine receptor interaction	1.02342e-09	3.23773
ENSMUSG00000017652	Cd40	CD40 antigen [Source:MGI Symbol;Acc:MGI:88336]	Path:05144	Malaria	0.000132601	4.55013
ENSMUSG00000017652	Cd40	CD40 antigen [Source:MGI Symbol;Acc:MGI:88336]	Path:04064	NF-kappa B signaling pathway	0.0013351	2.91305
ENSMUSG00000017652	Cd40	CD40 antigen [Source:MGI Symbol;Acc:MGI:88336]	Path:04672	Intestinal immune network for IgA production	0.00409106	3.87996
ENSMUSG00000017652	Cd40	CD40 antigen [Source:MGI Symbol;Acc:MGI:88336]	Path:04620	Toll-like receptor signaling pathway	0.00968699	2.50257
ENSMUSG00000017652	Cd40	CD40 antigen [Source:MGI Symbol;Acc:MGI:88336]	Path:05166	Human T-cell leukemia virus 1 infection	0.0137819	1.83844
ENSMUSG00000017652	Cd40	CD40 antigen [Source:MGI Symbol;Acc:MGI:88336]	Path:05202	Transcriptional misregulation in cancer	0.0230232	1.81065
ENSMUSG00000017652	Cd40	CD40 antigen [Source:MGI Symbol;Acc:MGI:88336]	Path:04514	Cell adhesion molecules	0.0383335	1.83156
ENSMUSG00000017652	Cd40	CD40 antigen [Source:MGI Symbol;Acc:MGI:88336]	Path:05340	Primary immunodeficiency	0.0391309	3.08959
ENSMUSG00000017652	Cd40	CD40 antigen [Source:MGI Symbol;Acc:MGI:88336]	Path:05330	Allograft rejection	0.0566774	2.3971
ENSMUSG00000017652	Cd40	CD40 antigen [Source:MGI Symbol;Acc:MGI:88336]	Path:05310	Asthma	0.0590872	3.33676
ENSMUSG00000017652	Cd40	CD40 antigen [Source:MGI Symbol;Acc:MGI:88336]	Path:05145	Toxoplasmosis	0.100972	1.76949
ENSMUSG00000017652	Cd40	CD40 antigen [Source:MGI Symbol;Acc:MGI:88336]	Path:05320	Autoimmune thyroid disease	0.275629	1.50305
ENSMUSG00000017652	Cd40	CD40 antigen [Source:MGI Symbol;Acc:MGI:88336]	Path:05416	Viral myocarditis	0.349247	1.34007
ENSMUSG00000017652	Cd40	CD40 antigen [Source:MGI Symbol;Acc:MGI:88336]	Path:05169	Epstein-Barr virus infection	0.425741	1.10733
ENSMUSG00000017652	Cd40	CD40 antigen [Source:MGI Symbol;Acc:MGI:88336]	Path:05322	Systemic lupus erythematosus	0.742176	0.800183
ENSMUSG00000017713	Tha1	threonine aldolase 1 [Source:MGI Symbol;Acc:MGI:1919026]	Path:01100	Metabolic pathways	0.440223	1.0252
ENSMUSG00000017713	Tha1	threonine aldolase 1 [Source:MGI Symbol;Acc:MGI:1919026]	Path:00260	Glycine, serine and threonine metabolism	0.769696	0.695159
ENSMUSG00000017713	Tha1	threonine aldolase 1 [Source:MGI Symbol;Acc:MGI:1919026]	Path:01230	Biosynthesis of amino acids	0.94534	0.351979
ENSMUSG00000017724	Etv4	ets variant 4 [Source:MGI Symbol;Acc:MGI:99423]	Path:05202	Transcriptional misregulation in cancer	0.0230232	1.81065
ENSMUSG00000018334	Ksr1	kinase suppressor of ras 1 [Source:MGI Symbol;Acc:MGI:105051]	Path:04625	C-type lectin receptor signaling pathway	0.00225139	2.73098
ENSMUSG00000018334	Ksr1	kinase suppressor of ras 1 [Source:MGI Symbol;Acc:MGI:105051]	Path:05152	Tuberculosis	0.0289323	1.85376
ENSMUSG00000018334	Ksr1	kinase suppressor of ras 1 [Source:MGI Symbol;Acc:MGI:105051]	Path:04014	Ras signaling pathway	0.073282	1.56486
ENSMUSG00000018830	Myh11	myosin, heavy polypeptide 11, smooth muscle [Source:MGI Symbol;Acc:MGI:102643]	Path:04810	Regulation of actin cytoskeleton	0.0965107	1.52364
ENSMUSG00000018830	Myh11	myosin, heavy polypeptide 11, smooth muscle [Source:MGI Symbol;Acc:MGI:102643]	Path:04270	Vascular smooth muscle contraction	0.40319	1.17492
ENSMUSG00000018830	Myh11	myosin, heavy polypeptide 11, smooth muscle [Source:MGI Symbol;Acc:MGI:102643]	Path:04530	Tight junction	0.984218	0.335016
ENSMUSG00000018909	Arrb1	arrestin, beta 1 [Source:MGI Symbol;Acc:MGI:99473]	Path:04010	MAPK signaling pathway	0.00963632	1.79701
ENSMUSG00000018909	Arrb1	arrestin, beta 1 [Source:MGI Symbol;Acc:MGI:99473]	Path:04062	Chemokine signaling pathway	0.0857233	1.59307
ENSMUSG00000018909	Arrb1	arrestin, beta 1 [Source:MGI Symbol;Acc:MGI:99473]	Path:04928	Parathyroid hormone synthesis, secretion and action	0.192778	1.5448
ENSMUSG00000018909	Arrb1	arrestin, beta 1 [Source:MGI Symbol;Acc:MGI:99473]	Path:05032	Morphine addiction	0.229245	1.52782
ENSMUSG00000018909	Arrb1	arrestin, beta 1 [Source:MGI Symbol;Acc:MGI:99473]	Path:04926	Relaxin signaling pathway	0.319322	1.29332
ENSMUSG00000018909	Arrb1	arrestin, beta 1 [Source:MGI Symbol;Acc:MGI:99473]	Path:04728	Dopaminergic synapse	0.537704	1.02986
ENSMUSG00000018909	Arrb1	arrestin, beta 1 [Source:MGI Symbol;Acc:MGI:99473]	Path:04929	GnRH secretion	0.667654	0.882741
ENSMUSG00000018909	Arrb1	arrestin, beta 1 [Source:MGI Symbol;Acc:MGI:99473]	Path:04340	Hedgehog signaling pathway	0.85195	0.534737
ENSMUSG00000018909	Arrb1	arrestin, beta 1 [Source:MGI Symbol;Acc:MGI:99473]	Path:04144	Endocytosis	0.923274	0.624862
ENSMUSG00000018909	Arrb1	arrestin, beta 1 [Source:MGI Symbol;Acc:MGI:99473]	Path:04740	Olfactory transduction	1	0.192265
ENSMUSG00000018916	Csf2	colony stimulating factor 2 (granulocyte-macrophage) [Source:MGI Symbol;Acc:MGI:1339752]	Path:04060	Cytokine-cytokine receptor interaction	1.02342e-09	3.23773
ENSMUSG00000018916	Csf2	colony stimulating factor 2 (granulocyte-macrophage) [Source:MGI Symbol;Acc:MGI:1339752]	Path:04640	Hematopoietic cell lineage	5.87025e-06	4.14137
ENSMUSG00000018916	Csf2	colony stimulating factor 2 (granulocyte-macrophage) [Source:MGI Symbol;Acc:MGI:1339752]	Path:05323	Rheumatoid arthritis	1.22145e-05	4.15497
ENSMUSG00000018916	Csf2	colony stimulating factor 2 (granulocyte-macrophage) [Source:MGI Symbol;Acc:MGI:1339752]	Path:04668	TNF signaling pathway	0.00072248	2.95289
ENSMUSG00000018916	Csf2	colony stimulating factor 2 (granulocyte-macrophage) [Source:MGI Symbol;Acc:MGI:1339752]	Path:05146	Amoebiasis	0.00503095	2.59872
ENSMUSG00000018916	Csf2	colony stimulating factor 2 (granulocyte-macrophage) [Source:MGI Symbol;Acc:MGI:1339752]	Path:05166	Human T-cell leukemia virus 1 infection	0.0137819	1.83844
ENSMUSG00000018916	Csf2	colony stimulating factor 2 (granulocyte-macrophage) [Source:MGI Symbol;Acc:MGI:1339752]	Path:04630	JAK-STAT signaling pathway	0.0179493	1.98617
ENSMUSG00000018916	Csf2	colony stimulating factor 2 (granulocyte-macrophage) [Source:MGI Symbol;Acc:MGI:1339752]	Path:05202	Transcriptional misregulation in cancer	0.0230232	1.81065
ENSMUSG00000018916	Csf2	colony stimulating factor 2 (granulocyte-macrophage) [Source:MGI Symbol;Acc:MGI:1339752]	Path:04657	IL-17 signaling pathway	0.10899	1.83339
ENSMUSG00000018916	Csf2	colony stimulating factor 2 (granulocyte-macrophage) [Source:MGI Symbol;Acc:MGI:1339752]	Path:05167	Kaposi sarcoma-associated herpesvirus infection	0.394676	1.13753
ENSMUSG00000018916	Csf2	colony stimulating factor 2 (granulocyte-macrophage) [Source:MGI Symbol;Acc:MGI:1339752]	Path:05221	Acute myeloid leukemia	0.463566	1.1917
ENSMUSG00000018916	Csf2	colony stimulating factor 2 (granulocyte-macrophage) [Source:MGI Symbol;Acc:MGI:1339752]	Path:05171	Coronavirus disease - COVID-19	0.527668	1.01731
ENSMUSG00000018916	Csf2	colony stimulating factor 2 (granulocyte-macrophage) [Source:MGI Symbol;Acc:MGI:1339752]	Path:04664	Fc epsilon RI signaling pathway	0.692443	0.842617
ENSMUSG00000018916	Csf2	colony stimulating factor 2 (granulocyte-macrophage) [Source:MGI Symbol;Acc:MGI:1339752]	Path:04660	T cell receptor signaling pathway	0.716052	0.817834
ENSMUSG00000018916	Csf2	colony stimulating factor 2 (granulocyte-macrophage) [Source:MGI Symbol;Acc:MGI:1339752]	Path:04650	Natural killer cell mediated cytotoxicity	0.986625	0.237661
ENSMUSG00000019464	Ptger1	prostaglandin E receptor 1 (subtype EP1) [Source:MGI Symbol;Acc:MGI:97793]	Path:05200	Pathways in cancer	0.00657212	1.59334
ENSMUSG00000019464	Ptger1	prostaglandin E receptor 1 (subtype EP1) [Source:MGI Symbol;Acc:MGI:97793]	Path:04080	Neuroactive ligand-receptor interaction	0.218026	1.24274
ENSMUSG00000019464	Ptger1	prostaglandin E receptor 1 (subtype EP1) [Source:MGI Symbol;Acc:MGI:97793]	Path:04020	Calcium signaling pathway	0.246163	1.27446
ENSMUSG00000019464	Ptger1	prostaglandin E receptor 1 (subtype EP1) [Source:MGI Symbol;Acc:MGI:97793]	Path:05163	Human cytomegalovirus infection	0.293241	1.2186
ENSMUSG00000019718	L3hypdh	L-3-hydroxyproline dehydratase (trans-) [Source:MGI Symbol;Acc:MGI:1914467]	Path:00330	Arginine and proline metabolism	0.583669	1.02986
ENSMUSG00000019929	Dcn	decorin [Source:MGI Symbol;Acc:MGI:94872]	Path:04350	TGF-beta signaling pathway	0.122147	1.77487
ENSMUSG00000019929	Dcn	decorin [Source:MGI Symbol;Acc:MGI:94872]	Path:05205	Proteoglycans in cancer	0.458196	1.08513
ENSMUSG00000020010	Vnn3	vanin 3 [Source:MGI Symbol;Acc:MGI:1347055]	Path:00770	Pantothenate and CoA biosynthesis	0.160526	2.78063
ENSMUSG00000020017	Hal	histidine ammonia lyase [Source:MGI Symbol;Acc:MGI:96010]	Path:00340	Histidine metabolism	0.239819	2.13895
ENSMUSG00000020017	Hal	histidine ammonia lyase [Source:MGI Symbol;Acc:MGI:96010]	Path:01100	Metabolic pathways	0.440223	1.0252
ENSMUSG00000020178	Adora2a	adenosine A2a receptor [Source:MGI Symbol;Acc:MGI:99402]	Path:04015	Rap1 signaling pathway	0.0102575	1.94904
ENSMUSG00000020178	Adora2a	adenosine A2a receptor [Source:MGI Symbol;Acc:MGI:99402]	Path:04080	Neuroactive ligand-receptor interaction	0.218026	1.24274
ENSMUSG00000020178	Adora2a	adenosine A2a receptor [Source:MGI Symbol;Acc:MGI:99402]	Path:04024	cAMP signaling pathway	0.245953	1.29332
ENSMUSG00000020178	Adora2a	adenosine A2a receptor [Source:MGI Symbol;Acc:MGI:99402]	Path:04020	Calcium signaling pathway	0.246163	1.27446
ENSMUSG00000020178	Adora2a	adenosine A2a receptor [Source:MGI Symbol;Acc:MGI:99402]	Path:04270	Vascular smooth muscle contraction	0.40319	1.17492
ENSMUSG00000020178	Adora2a	adenosine A2a receptor [Source:MGI Symbol;Acc:MGI:99402]	Path:05034	Alcoholism	0.83941	0.709346
ENSMUSG00000020178	Adora2a	adenosine A2a receptor [Source:MGI Symbol;Acc:MGI:99402]	Path:05012	Parkinson disease	0.97098	0.477362
ENSMUSG00000020275	Rel	reticuloendotheliosis oncogene [Source:MGI Symbol;Acc:MGI:97897]	Path:05202	Transcriptional misregulation in cancer	0.0230232	1.81065
ENSMUSG00000020275	Rel	reticuloendotheliosis oncogene [Source:MGI Symbol;Acc:MGI:97897]	Path:04014	Ras signaling pathway	0.073282	1.56486
ENSMUSG00000020275	Rel	reticuloendotheliosis oncogene [Source:MGI Symbol;Acc:MGI:97897]	Path:05203	Viral carcinogenesis	0.798615	0.768839
ENSMUSG00000020330	Hmmr	hyaluronan mediated motility receptor (RHAMM) [Source:MGI Symbol;Acc:MGI:104667]	Path:04512	ECM-receptor interaction	0.0386601	2.21187
ENSMUSG00000020377	Ltc4s	leukotriene C4 synthase [Source:MGI Symbol;Acc:MGI:107498]	Path:00590	Arachidonic acid metabolism	0.0887958	1.93998
ENSMUSG00000020377	Ltc4s	leukotriene C4 synthase [Source:MGI Symbol;Acc:MGI:107498]	Path:01100	Metabolic pathways	0.440223	1.0252
ENSMUSG00000020415	Pttg1	pituitary tumor-transforming gene 1 [Source:MGI Symbol;Acc:MGI:1353578]	Path:05166	Human T-cell leukemia virus 1 infection	0.0137819	1.83844
ENSMUSG00000020415	Pttg1	pituitary tumor-transforming gene 1 [Source:MGI Symbol;Acc:MGI:1353578]	Path:04114	Oocyte meiosis	0.25079	1.41388
ENSMUSG00000020415	Pttg1	pituitary tumor-transforming gene 1 [Source:MGI Symbol;Acc:MGI:1353578]	Path:04110	Cell cycle	0.644505	0.911684
ENSMUSG00000020424	Castor1	cytosolic arginine sensor for mTORC1 subunit 1 [Source:MGI Symbol;Acc:MGI:1919212]	Path:04150	mTOR signaling pathway	0.66603	0.891229
ENSMUSG00000020474	Polm	polymerase (DNA directed), mu [Source:MGI Symbol;Acc:MGI:1860191]	Path:03450	Non-homologous end-joining	0.379026	2.13895
ENSMUSG00000020520	Galnt10	polypeptide N-acetylgalactosaminyltransferase 10 [Source:MGI Symbol;Acc:MGI:1890480]	Path:00514	Other types of O-glycan biosynthesis	0.200407	1.93998
ENSMUSG00000020520	Galnt10	polypeptide N-acetylgalactosaminyltransferase 10 [Source:MGI Symbol;Acc:MGI:1890480]	Path:00512	Mucin type O-glycan biosynthesis	0.266792	1.98617
ENSMUSG00000020520	Galnt10	polypeptide N-acetylgalactosaminyltransferase 10 [Source:MGI Symbol;Acc:MGI:1890480]	Path:01100	Metabolic pathways	0.440223	1.0252
ENSMUSG00000020566	Atp6v1c2	ATPase, H+ transporting, lysosomal V1 subunit C2 [Source:MGI Symbol;Acc:MGI:1916025]	Path:05323	Rheumatoid arthritis	1.22145e-05	4.15497
ENSMUSG00000020566	Atp6v1c2	ATPase, H+ transporting, lysosomal V1 subunit C2 [Source:MGI Symbol;Acc:MGI:1916025]	Path:04145	Phagosome	0.105236	1.57098
ENSMUSG00000020566	Atp6v1c2	ATPase, H+ transporting, lysosomal V1 subunit C2 [Source:MGI Symbol;Acc:MGI:1916025]	Path:04966	Collecting duct acid secretion	0.253297	2.05973
ENSMUSG00000020566	Atp6v1c2	ATPase, H+ transporting, lysosomal V1 subunit C2 [Source:MGI Symbol;Acc:MGI:1916025]	Path:01100	Metabolic pathways	0.440223	1.0252
ENSMUSG00000020566	Atp6v1c2	ATPase, H+ transporting, lysosomal V1 subunit C2 [Source:MGI Symbol;Acc:MGI:1916025]	Path:04721	Synaptic vesicle cycle	0.527344	1.08336
ENSMUSG00000020566	Atp6v1c2	ATPase, H+ transporting, lysosomal V1 subunit C2 [Source:MGI Symbol;Acc:MGI:1916025]	Path:05165	Human papillomavirus infection	0.637766	0.934667
ENSMUSG00000020566	Atp6v1c2	ATPase, H+ transporting, lysosomal V1 subunit C2 [Source:MGI Symbol;Acc:MGI:1916025]	Path:04150	mTOR signaling pathway	0.66603	0.891229
ENSMUSG00000020566	Atp6v1c2	ATPase, H+ transporting, lysosomal V1 subunit C2 [Source:MGI Symbol;Acc:MGI:1916025]	Path:00190	Oxidative phosphorylation	0.987582	0.233667
ENSMUSG00000020598	Nrcam	neuronal cell adhesion molecule [Source:MGI Symbol;Acc:MGI:104750]	Path:04514	Cell adhesion molecules	0.0383335	1.83156
ENSMUSG00000020620	Abca8b	ATP-binding cassette, sub-family A (ABC1), member 8b [Source:MGI Symbol;Acc:MGI:1351668]	Path:02010	ABC transporters	0.104272	2.22451
ENSMUSG00000020641	Rsad2	radical S-adenosyl methionine domain containing 2 [Source:MGI Symbol;Acc:MGI:1929628]	Path:05164	Influenza A	0.00947379	2.08949
ENSMUSG00000020641	Rsad2	radical S-adenosyl methionine domain containing 2 [Source:MGI Symbol;Acc:MGI:1929628]	Path:05160	Hepatitis C	0.846935	0.678204
ENSMUSG00000020654	Adcy3	adenylate cyclase 3 [Source:MGI Symbol;Acc:MGI:99675]	Path:05200	Pathways in cancer	0.00657212	1.59334
ENSMUSG00000020654	Adcy3	adenylate cyclase 3 [Source:MGI Symbol;Acc:MGI:99675]	Path:04015	Rap1 signaling pathway	0.0102575	1.94904
ENSMUSG00000020654	Adcy3	adenylate cyclase 3 [Source:MGI Symbol;Acc:MGI:99675]	Path:05166	Human T-cell leukemia virus 1 infection	0.0137819	1.83844
ENSMUSG00000020654	Adcy3	adenylate cyclase 3 [Source:MGI Symbol;Acc:MGI:99675]	Path:04062	Chemokine signaling pathway	0.0857233	1.59307
ENSMUSG00000020654	Adcy3	adenylate cyclase 3 [Source:MGI Symbol;Acc:MGI:99675]	Path:04713	Circadian entrainment	0.14084	1.70243
ENSMUSG00000020654	Adcy3	adenylate cyclase 3 [Source:MGI Symbol;Acc:MGI:99675]	Path:04925	Aldosterone synthesis and secretion	0.160773	1.63567
ENSMUSG00000020654	Adcy3	adenylate cyclase 3 [Source:MGI Symbol;Acc:MGI:99675]	Path:04921	Oxytocin signaling pathway	0.18569	1.45393
ENSMUSG00000020654	Adcy3	adenylate cyclase 3 [Source:MGI Symbol;Acc:MGI:99675]	Path:04913	Ovarian steroidogenesis	0.190389	1.76548
ENSMUSG00000020654	Adcy3	adenylate cyclase 3 [Source:MGI Symbol;Acc:MGI:99675]	Path:04928	Parathyroid hormone synthesis, secretion and action	0.192778	1.5448
ENSMUSG00000020654	Adcy3	adenylate cyclase 3 [Source:MGI Symbol;Acc:MGI:99675]	Path:04371	Apelin signaling pathway	0.217812	1.43121
ENSMUSG00000020654	Adcy3	adenylate cyclase 3 [Source:MGI Symbol;Acc:MGI:99675]	Path:05032	Morphine addiction	0.229245	1.52782
ENSMUSG00000020654	Adcy3	adenylate cyclase 3 [Source:MGI Symbol;Acc:MGI:99675]	Path:04024	cAMP signaling pathway	0.245953	1.29332
ENSMUSG00000020654	Adcy3	adenylate cyclase 3 [Source:MGI Symbol;Acc:MGI:99675]	Path:04020	Calcium signaling pathway	0.246163	1.27446
ENSMUSG00000020654	Adcy3	adenylate cyclase 3 [Source:MGI Symbol;Acc:MGI:99675]	Path:05414	Dilated cardiomyopathy	0.249395	1.47906
ENSMUSG00000020654	Adcy3	adenylate cyclase 3 [Source:MGI Symbol;Acc:MGI:99675]	Path:04114	Oocyte meiosis	0.25079	1.41388
ENSMUSG00000020654	Adcy3	adenylate cyclase 3 [Source:MGI Symbol;Acc:MGI:99675]	Path:04927	Cortisol synthesis and secretion	0.259595	1.5448
ENSMUSG00000020654	Adcy3	adenylate cyclase 3 [Source:MGI Symbol;Acc:MGI:99675]	Path:04971	Gastric acid secretion	0.283707	1.48301
ENSMUSG00000020654	Adcy3	adenylate cyclase 3 [Source:MGI Symbol;Acc:MGI:99675]	Path:04072	Phospholipase D signaling pathway	0.289113	1.30634
ENSMUSG00000020654	Adcy3	adenylate cyclase 3 [Source:MGI Symbol;Acc:MGI:99675]	Path:04976	Bile secretion	0.290911	1.39032
ENSMUSG00000020654	Adcy3	adenylate cyclase 3 [Source:MGI Symbol;Acc:MGI:99675]	Path:05163	Human cytomegalovirus infection	0.293241	1.2186
ENSMUSG00000020654	Adcy3	adenylate cyclase 3 [Source:MGI Symbol;Acc:MGI:99675]	Path:04261	Adrenergic signaling in cardiomyocytes	0.306326	1.28056
ENSMUSG00000020654	Adcy3	adenylate cyclase 3 [Source:MGI Symbol;Acc:MGI:99675]	Path:04750	Inflammatory mediator regulation of TRP channels	0.306608	1.31369
ENSMUSG00000020654	Adcy3	adenylate cyclase 3 [Source:MGI Symbol;Acc:MGI:99675]	Path:04926	Relaxin signaling pathway	0.319322	1.29332
ENSMUSG00000020654	Adcy3	adenylate cyclase 3 [Source:MGI Symbol;Acc:MGI:99675]	Path:04923	Regulation of lipolysis in adipocytes	0.327113	1.48963
ENSMUSG00000020654	Adcy3	adenylate cyclase 3 [Source:MGI Symbol;Acc:MGI:99675]	Path:00230	Purine metabolism	0.364336	1.22675
ENSMUSG00000020654	Adcy3	adenylate cyclase 3 [Source:MGI Symbol;Acc:MGI:99675]	Path:04724	Glutamatergic synapse	0.383872	1.23037
ENSMUSG00000020654	Adcy3	adenylate cyclase 3 [Source:MGI Symbol;Acc:MGI:99675]	Path:04727	GABAergic synapse	0.39863	1.24972
ENSMUSG00000020654	Adcy3	adenylate cyclase 3 [Source:MGI Symbol;Acc:MGI:99675]	Path:04270	Vascular smooth muscle contraction	0.40319	1.17492
ENSMUSG00000020654	Adcy3	adenylate cyclase 3 [Source:MGI Symbol;Acc:MGI:99675]	Path:04912	GnRH signaling pathway	0.406815	1.23584
ENSMUSG00000020654	Adcy3	adenylate cyclase 3 [Source:MGI Symbol;Acc:MGI:99675]	Path:04914	Progesterone-mediated oocyte maturation	0.406815	1.23584
ENSMUSG00000020654	Adcy3	adenylate cyclase 3 [Source:MGI Symbol;Acc:MGI:99675]	Path:01522	Endocrine resistance	0.431231	1.19597
ENSMUSG00000020654	Adcy3	adenylate cyclase 3 [Source:MGI Symbol;Acc:MGI:99675]	Path:01100	Metabolic pathways	0.440223	1.0252
ENSMUSG00000020654	Adcy3	adenylate cyclase 3 [Source:MGI Symbol;Acc:MGI:99675]	Path:04962	Vasopressin-regulated water reabsorption	0.461302	1.29332
ENSMUSG00000020654	Adcy3	adenylate cyclase 3 [Source:MGI Symbol;Acc:MGI:99675]	Path:04725	Cholinergic synapse	0.576872	0.993084
ENSMUSG00000020654	Adcy3	adenylate cyclase 3 [Source:MGI Symbol;Acc:MGI:99675]	Path:04972	Pancreatic secretion	0.590969	0.975661
ENSMUSG00000020654	Adcy3	adenylate cyclase 3 [Source:MGI Symbol;Acc:MGI:99675]	Path:04911	Insulin secretion	0.602779	0.969989
ENSMUSG00000020654	Adcy3	adenylate cyclase 3 [Source:MGI Symbol;Acc:MGI:99675]	Path:04970	Salivary secretion	0.602779	0.969989
ENSMUSG00000020654	Adcy3	adenylate cyclase 3 [Source:MGI Symbol;Acc:MGI:99675]	Path:04611	Platelet activation	0.657148	0.896979
ENSMUSG00000020654	Adcy3	adenylate cyclase 3 [Source:MGI Symbol;Acc:MGI:99675]	Path:04934	Cushing syndrome	0.698116	0.858221
ENSMUSG00000020654	Adcy3	adenylate cyclase 3 [Source:MGI Symbol;Acc:MGI:99675]	Path:04916	Melanogenesis	0.703387	0.83419
ENSMUSG00000020654	Adcy3	adenylate cyclase 3 [Source:MGI Symbol;Acc:MGI:99675]	Path:04723	Retrograde endocannabinoid signaling	0.74723	0.794467
ENSMUSG00000020654	Adcy3	adenylate cyclase 3 [Source:MGI Symbol;Acc:MGI:99675]	Path:04540	Gap junction	0.821062	0.646659
ENSMUSG00000020654	Adcy3	adenylate cyclase 3 [Source:MGI Symbol;Acc:MGI:99675]	Path:04213	Longevity regulating pathway - multiple species	0.897601	0.44849
ENSMUSG00000020654	Adcy3	adenylate cyclase 3 [Source:MGI Symbol;Acc:MGI:99675]	Path:04918	Thyroid hormone synthesis	0.934248	0.375761
ENSMUSG00000020654	Adcy3	adenylate cyclase 3 [Source:MGI Symbol;Acc:MGI:99675]	Path:04022	cGMP-PKG signaling pathway	0.94898	0.487831
ENSMUSG00000020654	Adcy3	adenylate cyclase 3 [Source:MGI Symbol;Acc:MGI:99675]	Path:04211	Longevity regulating pathway	0.963611	0.308959
ENSMUSG00000020654	Adcy3	adenylate cyclase 3 [Source:MGI Symbol;Acc:MGI:99675]	Path:04714	Thermogenesis	0.98526	0.387996
ENSMUSG00000020654	Adcy3	adenylate cyclase 3 [Source:MGI Symbol;Acc:MGI:99675]	Path:04935	Growth hormone synthesis, secretion and action	0.986119	0.23971
ENSMUSG00000020654	Adcy3	adenylate cyclase 3 [Source:MGI Symbol;Acc:MGI:99675]	Path:04915	Estrogen signaling pathway	0.992889	0.20751
ENSMUSG00000020654	Adcy3	adenylate cyclase 3 [Source:MGI Symbol;Acc:MGI:99675]	Path:04740	Olfactory transduction	1	0.192265
ENSMUSG00000020902	Ntn1	netrin 1 [Source:MGI Symbol;Acc:MGI:105088]	Path:04360	Axon guidance	0.633249	0.926878
ENSMUSG00000021123	Rdh12	retinol dehydrogenase 12 [Source:MGI Symbol;Acc:MGI:1925224]	Path:01240	Biosynthesis of cofactors	0.317914	1.26392
ENSMUSG00000021123	Rdh12	retinol dehydrogenase 12 [Source:MGI Symbol;Acc:MGI:1925224]	Path:01100	Metabolic pathways	0.440223	1.0252
ENSMUSG00000021123	Rdh12	retinol dehydrogenase 12 [Source:MGI Symbol;Acc:MGI:1925224]	Path:00830	Retinol metabolism	0.455374	1.1586
ENSMUSG00000021130	Galnt16	polypeptide N-acetylgalactosaminyltransferase 16 [Source:MGI Symbol;Acc:MGI:1917754]	Path:00514	Other types of O-glycan biosynthesis	0.200407	1.93998
ENSMUSG00000021130	Galnt16	polypeptide N-acetylgalactosaminyltransferase 16 [Source:MGI Symbol;Acc:MGI:1917754]	Path:00512	Mucin type O-glycan biosynthesis	0.266792	1.98617
ENSMUSG00000021130	Galnt16	polypeptide N-acetylgalactosaminyltransferase 16 [Source:MGI Symbol;Acc:MGI:1917754]	Path:01100	Metabolic pathways	0.440223	1.0252
ENSMUSG00000021303	Gng4	guanine nucleotide binding protein (G protein), gamma 4 [Source:MGI Symbol;Acc:MGI:102703]	Path:05200	Pathways in cancer	0.00657212	1.59334
ENSMUSG00000021303	Gng4	guanine nucleotide binding protein (G protein), gamma 4 [Source:MGI Symbol;Acc:MGI:102703]	Path:04014	Ras signaling pathway	0.073282	1.56486
ENSMUSG00000021303	Gng4	guanine nucleotide binding protein (G protein), gamma 4 [Source:MGI Symbol;Acc:MGI:102703]	Path:04062	Chemokine signaling pathway	0.0857233	1.59307
ENSMUSG00000021303	Gng4	guanine nucleotide binding protein (G protein), gamma 4 [Source:MGI Symbol;Acc:MGI:102703]	Path:04151	PI3K-Akt signaling pathway	0.0961353	1.39419
ENSMUSG00000021303	Gng4	guanine nucleotide binding protein (G protein), gamma 4 [Source:MGI Symbol;Acc:MGI:102703]	Path:04713	Circadian entrainment	0.14084	1.70243
ENSMUSG00000021303	Gng4	guanine nucleotide binding protein (G protein), gamma 4 [Source:MGI Symbol;Acc:MGI:102703]	Path:04371	Apelin signaling pathway	0.217812	1.43121
ENSMUSG00000021303	Gng4	guanine nucleotide binding protein (G protein), gamma 4 [Source:MGI Symbol;Acc:MGI:102703]	Path:05032	Morphine addiction	0.229245	1.52782
ENSMUSG00000021303	Gng4	guanine nucleotide binding protein (G protein), gamma 4 [Source:MGI Symbol;Acc:MGI:102703]	Path:05163	Human cytomegalovirus infection	0.293241	1.2186
ENSMUSG00000021303	Gng4	guanine nucleotide binding protein (G protein), gamma 4 [Source:MGI Symbol;Acc:MGI:102703]	Path:04926	Relaxin signaling pathway	0.319322	1.29332
ENSMUSG00000021303	Gng4	guanine nucleotide binding protein (G protein), gamma 4 [Source:MGI Symbol;Acc:MGI:102703]	Path:04724	Glutamatergic synapse	0.383872	1.23037
ENSMUSG00000021303	Gng4	guanine nucleotide binding protein (G protein), gamma 4 [Source:MGI Symbol;Acc:MGI:102703]	Path:05167	Kaposi sarcoma-associated herpesvirus infection	0.394676	1.13753
ENSMUSG00000021303	Gng4	guanine nucleotide binding protein (G protein), gamma 4 [Source:MGI Symbol;Acc:MGI:102703]	Path:04727	GABAergic synapse	0.39863	1.24972
ENSMUSG00000021303	Gng4	guanine nucleotide binding protein (G protein), gamma 4 [Source:MGI Symbol;Acc:MGI:102703]	Path:04726	Serotonergic synapse	0.510815	1.06131
ENSMUSG00000021303	Gng4	guanine nucleotide binding protein (G protein), gamma 4 [Source:MGI Symbol;Acc:MGI:102703]	Path:04728	Dopaminergic synapse	0.537704	1.02986
ENSMUSG00000021303	Gng4	guanine nucleotide binding protein (G protein), gamma 4 [Source:MGI Symbol;Acc:MGI:102703]	Path:04725	Cholinergic synapse	0.576872	0.993084
ENSMUSG00000021303	Gng4	guanine nucleotide binding protein (G protein), gamma 4 [Source:MGI Symbol;Acc:MGI:102703]	Path:04723	Retrograde endocannabinoid signaling	0.74723	0.794467
ENSMUSG00000021303	Gng4	guanine nucleotide binding protein (G protein), gamma 4 [Source:MGI Symbol;Acc:MGI:102703]	Path:05034	Alcoholism	0.83941	0.709346
ENSMUSG00000021303	Gng4	guanine nucleotide binding protein (G protein), gamma 4 [Source:MGI Symbol;Acc:MGI:102703]	Path:05170	Human immunodeficiency virus 1 infection	0.849511	0.716043
ENSMUSG00000021367	Edn1	endothelin 1 [Source:MGI Symbol;Acc:MGI:95283]	Path:04668	TNF signaling pathway	0.00072248	2.95289
ENSMUSG00000021367	Edn1	endothelin 1 [Source:MGI Symbol;Acc:MGI:95283]	Path:05418	Fluid shear stress and atherosclerosis	0.00595086	2.30122
ENSMUSG00000021367	Edn1	endothelin 1 [Source:MGI Symbol;Acc:MGI:95283]	Path:05200	Pathways in cancer	0.00657212	1.59334
ENSMUSG00000021367	Edn1	endothelin 1 [Source:MGI Symbol;Acc:MGI:95283]	Path:04933	AGE-RAGE signaling pathway in diabetic complications	0.0711554	1.92717
ENSMUSG00000021367	Edn1	endothelin 1 [Source:MGI Symbol;Acc:MGI:95283]	Path:05410	Hypertrophic cardiomyopathy	0.10899	1.83339
ENSMUSG00000021367	Edn1	endothelin 1 [Source:MGI Symbol;Acc:MGI:95283]	Path:04066	HIF-1 signaling pathway	0.116117	1.70741
ENSMUSG00000021367	Edn1	endothelin 1 [Source:MGI Symbol;Acc:MGI:95283]	Path:04080	Neuroactive ligand-receptor interaction	0.218026	1.24274
ENSMUSG00000021367	Edn1	endothelin 1 [Source:MGI Symbol;Acc:MGI:95283]	Path:04024	cAMP signaling pathway	0.245953	1.29332
ENSMUSG00000021367	Edn1	endothelin 1 [Source:MGI Symbol;Acc:MGI:95283]	Path:04926	Relaxin signaling pathway	0.319322	1.29332
ENSMUSG00000021367	Edn1	endothelin 1 [Source:MGI Symbol;Acc:MGI:95283]	Path:04270	Vascular smooth muscle contraction	0.40319	1.17492
ENSMUSG00000021367	Edn1	endothelin 1 [Source:MGI Symbol;Acc:MGI:95283]	Path:04924	Renin secretion	0.509537	1.11225
ENSMUSG00000021367	Edn1	endothelin 1 [Source:MGI Symbol;Acc:MGI:95283]	Path:04916	Melanogenesis	0.703387	0.83419
ENSMUSG00000021453	Gadd45g	growth arrest and DNA-damage-inducible 45 gamma [Source:MGI Symbol;Acc:MGI:1346325]	Path:04064	NF-kappa B signaling pathway	0.0013351	2.91305
ENSMUSG00000021453	Gadd45g	growth arrest and DNA-damage-inducible 45 gamma [Source:MGI Symbol;Acc:MGI:1346325]	Path:05200	Pathways in cancer	0.00657212	1.59334
ENSMUSG00000021453	Gadd45g	growth arrest and DNA-damage-inducible 45 gamma [Source:MGI Symbol;Acc:MGI:1346325]	Path:04010	MAPK signaling pathway	0.00963632	1.79701
ENSMUSG00000021453	Gadd45g	growth arrest and DNA-damage-inducible 45 gamma [Source:MGI Symbol;Acc:MGI:1346325]	Path:05202	Transcriptional misregulation in cancer	0.0230232	1.81065
ENSMUSG00000021453	Gadd45g	growth arrest and DNA-damage-inducible 45 gamma [Source:MGI Symbol;Acc:MGI:1346325]	Path:04115	p53 signaling pathway	0.044351	2.3172
ENSMUSG00000021453	Gadd45g	growth arrest and DNA-damage-inducible 45 gamma [Source:MGI Symbol;Acc:MGI:1346325]	Path:05222	Small cell lung cancer	0.242626	1.49497
ENSMUSG00000021453	Gadd45g	growth arrest and DNA-damage-inducible 45 gamma [Source:MGI Symbol;Acc:MGI:1346325]	Path:05169	Epstein-Barr virus infection	0.425741	1.10733
ENSMUSG00000021453	Gadd45g	growth arrest and DNA-damage-inducible 45 gamma [Source:MGI Symbol;Acc:MGI:1346325]	Path:05225	Hepatocellular carcinoma	0.43018	1.12511
ENSMUSG00000021453	Gadd45g	growth arrest and DNA-damage-inducible 45 gamma [Source:MGI Symbol;Acc:MGI:1346325]	Path:05224	Breast cancer	0.435466	1.13495
ENSMUSG00000021453	Gadd45g	growth arrest and DNA-damage-inducible 45 gamma [Source:MGI Symbol;Acc:MGI:1346325]	Path:04218	Cellular senescence	0.46552	1.0874
ENSMUSG00000021453	Gadd45g	growth arrest and DNA-damage-inducible 45 gamma [Source:MGI Symbol;Acc:MGI:1346325]	Path:05218	Melanoma	0.482191	1.1586
ENSMUSG00000021453	Gadd45g	growth arrest and DNA-damage-inducible 45 gamma [Source:MGI Symbol;Acc:MGI:1346325]	Path:04068	FoxO signaling pathway	0.510815	1.06131
ENSMUSG00000021453	Gadd45g	growth arrest and DNA-damage-inducible 45 gamma [Source:MGI Symbol;Acc:MGI:1346325]	Path:04110	Cell cycle	0.644505	0.911684
ENSMUSG00000021453	Gadd45g	growth arrest and DNA-damage-inducible 45 gamma [Source:MGI Symbol;Acc:MGI:1346325]	Path:05216	Thyroid cancer	0.742823	0.751523
ENSMUSG00000021453	Gadd45g	growth arrest and DNA-damage-inducible 45 gamma [Source:MGI Symbol;Acc:MGI:1346325]	Path:05214	Glioma	0.751154	0.751523
ENSMUSG00000021453	Gadd45g	growth arrest and DNA-damage-inducible 45 gamma [Source:MGI Symbol;Acc:MGI:1346325]	Path:05226	Gastric cancer	0.793676	0.741503
ENSMUSG00000021453	Gadd45g	growth arrest and DNA-damage-inducible 45 gamma [Source:MGI Symbol;Acc:MGI:1346325]	Path:04210	Apoptosis	0.872569	0.613375
ENSMUSG00000021453	Gadd45g	growth arrest and DNA-damage-inducible 45 gamma [Source:MGI Symbol;Acc:MGI:1346325]	Path:05213	Endometrial cancer	0.881324	0.47942
ENSMUSG00000021453	Gadd45g	growth arrest and DNA-damage-inducible 45 gamma [Source:MGI Symbol;Acc:MGI:1346325]	Path:05217	Basal cell carcinoma	0.90131	0.441371
ENSMUSG00000021453	Gadd45g	growth arrest and DNA-damage-inducible 45 gamma [Source:MGI Symbol;Acc:MGI:1346325]	Path:05223	Non-small cell lung cancer	0.929207	0.386199
ENSMUSG00000021453	Gadd45g	growth arrest and DNA-damage-inducible 45 gamma [Source:MGI Symbol;Acc:MGI:1346325]	Path:05212	Pancreatic cancer	0.938931	0.365873
ENSMUSG00000021453	Gadd45g	growth arrest and DNA-damage-inducible 45 gamma [Source:MGI Symbol;Acc:MGI:1346325]	Path:05220	Chronic myeloid leukemia	0.938931	0.365873
ENSMUSG00000021453	Gadd45g	growth arrest and DNA-damage-inducible 45 gamma [Source:MGI Symbol;Acc:MGI:1346325]	Path:05210	Colorectal cancer	0.960815	0.315981
ENSMUSG00000021614	Vcan	versican [Source:MGI Symbol;Acc:MGI:102889]	Path:04514	Cell adhesion molecules	0.0383335	1.83156
ENSMUSG00000021765	Fst	follistatin [Source:MGI Symbol;Acc:MGI:95586]	Path:04350	TGF-beta signaling pathway	0.122147	1.77487
ENSMUSG00000021974	Fgf9	fibroblast growth factor 9 [Source:MGI Symbol;Acc:MGI:104723]	Path:05200	Pathways in cancer	0.00657212	1.59334
ENSMUSG00000021974	Fgf9	fibroblast growth factor 9 [Source:MGI Symbol;Acc:MGI:104723]	Path:04010	MAPK signaling pathway	0.00963632	1.79701
ENSMUSG00000021974	Fgf9	fibroblast growth factor 9 [Source:MGI Symbol;Acc:MGI:104723]	Path:04015	Rap1 signaling pathway	0.0102575	1.94904
ENSMUSG00000021974	Fgf9	fibroblast growth factor 9 [Source:MGI Symbol;Acc:MGI:104723]	Path:04014	Ras signaling pathway	0.073282	1.56486
ENSMUSG00000021974	Fgf9	fibroblast growth factor 9 [Source:MGI Symbol;Acc:MGI:104723]	Path:04151	PI3K-Akt signaling pathway	0.0961353	1.39419
ENSMUSG00000021974	Fgf9	fibroblast growth factor 9 [Source:MGI Symbol;Acc:MGI:104723]	Path:04810	Regulation of actin cytoskeleton	0.0965107	1.52364
ENSMUSG00000021974	Fgf9	fibroblast growth factor 9 [Source:MGI Symbol;Acc:MGI:104723]	Path:04020	Calcium signaling pathway	0.246163	1.27446
ENSMUSG00000021974	Fgf9	fibroblast growth factor 9 [Source:MGI Symbol;Acc:MGI:104723]	Path:05224	Breast cancer	0.435466	1.13495
ENSMUSG00000021974	Fgf9	fibroblast growth factor 9 [Source:MGI Symbol;Acc:MGI:104723]	Path:05218	Melanoma	0.482191	1.1586
ENSMUSG00000021974	Fgf9	fibroblast growth factor 9 [Source:MGI Symbol;Acc:MGI:104723]	Path:05226	Gastric cancer	0.793676	0.741503
ENSMUSG00000022371	Col14a1	collagen, type XIV, alpha 1 [Source:MGI Symbol;Acc:MGI:1341272]	Path:04974	Protein digestion and absorption	0.54788	1.02986
ENSMUSG00000022419	Deptor	DEP domain containing MTOR-interacting protein [Source:MGI Symbol;Acc:MGI:2146322]	Path:04150	mTOR signaling pathway	0.66603	0.891229
ENSMUSG00000022419	Deptor	DEP domain containing MTOR-interacting protein [Source:MGI Symbol;Acc:MGI:2146322]	Path:04140	Autophagy - animal	0.878801	0.604486
ENSMUSG00000022508	Bcl6	B cell leukemia/lymphoma 6 [Source:MGI Symbol;Acc:MGI:107187]	Path:05202	Transcriptional misregulation in cancer	0.0230232	1.81065
ENSMUSG00000022508	Bcl6	B cell leukemia/lymphoma 6 [Source:MGI Symbol;Acc:MGI:107187]	Path:04068	FoxO signaling pathway	0.510815	1.06131
ENSMUSG00000022562	Oplah	5-oxoprolinase (ATP-hydrolysing) [Source:MGI Symbol;Acc:MGI:1922725]	Path:00480	Glutathione metabolism	0.0125464	2.78063
ENSMUSG00000022562	Oplah	5-oxoprolinase (ATP-hydrolysing) [Source:MGI Symbol;Acc:MGI:1922725]	Path:01100	Metabolic pathways	0.440223	1.0252
ENSMUSG00000022602	Arc	activity regulated cytoskeletal-associated protein [Source:MGI Symbol;Acc:MGI:88067]	Path:05031	Amphetamine addiction	0.454146	1.20897
ENSMUSG00000022676	Snai2	snail family zinc finger 2 [Source:MGI Symbol;Acc:MGI:1096393]	Path:04520	Adherens junction	0.472916	1.17492
ENSMUSG00000022676	Snai2	snail family zinc finger 2 [Source:MGI Symbol;Acc:MGI:1096393]	Path:04390	Hippo signaling pathway	0.671527	0.885553
ENSMUSG00000022821	Hgd	homogentisate 1, 2-dioxygenase [Source:MGI Symbol;Acc:MGI:96078]	Path:00350	Tyrosine metabolism	0.164069	2.13895
ENSMUSG00000022821	Hgd	homogentisate 1, 2-dioxygenase [Source:MGI Symbol;Acc:MGI:96078]	Path:01100	Metabolic pathways	0.440223	1.0252
ENSMUSG00000022861	Dgkg	diacylglycerol kinase, gamma [Source:MGI Symbol;Acc:MGI:105060]	Path:04072	Phospholipase D signaling pathway	0.289113	1.30634
ENSMUSG00000022861	Dgkg	diacylglycerol kinase, gamma [Source:MGI Symbol;Acc:MGI:105060]	Path:00561	Glycerolipid metabolism	0.386535	1.34547
ENSMUSG00000022861	Dgkg	diacylglycerol kinase, gamma [Source:MGI Symbol;Acc:MGI:105060]	Path:01100	Metabolic pathways	0.440223	1.0252
ENSMUSG00000022861	Dgkg	diacylglycerol kinase, gamma [Source:MGI Symbol;Acc:MGI:105060]	Path:04070	Phosphatidylinositol signaling system	0.861385	0.585397
ENSMUSG00000022861	Dgkg	diacylglycerol kinase, gamma [Source:MGI Symbol;Acc:MGI:105060]	Path:00564	Glycerophospholipid metabolism	0.97294	0.283738
ENSMUSG00000022861	Dgkg	diacylglycerol kinase, gamma [Source:MGI Symbol;Acc:MGI:105060]	Path:05231	Choline metabolism in cancer	0.97294	0.283738
ENSMUSG00000022947	Cbr3	carbonyl reductase 3 [Source:MGI Symbol;Acc:MGI:1309992]	Path:00980	Metabolism of xenobiotics by cytochrome P450	0.00103912	3.47579
ENSMUSG00000022947	Cbr3	carbonyl reductase 3 [Source:MGI Symbol;Acc:MGI:1309992]	Path:00590	Arachidonic acid metabolism	0.0887958	1.93998
ENSMUSG00000022947	Cbr3	carbonyl reductase 3 [Source:MGI Symbol;Acc:MGI:1309992]	Path:01100	Metabolic pathways	0.440223	1.0252
ENSMUSG00000023034	Nr4a1	nuclear receptor subfamily 4, group A, member 1 [Source:MGI Symbol;Acc:MGI:1352454]	Path:04010	MAPK signaling pathway	0.00963632	1.79701
ENSMUSG00000023034	Nr4a1	nuclear receptor subfamily 4, group A, member 1 [Source:MGI Symbol;Acc:MGI:1352454]	Path:04151	PI3K-Akt signaling pathway	0.0961353	1.39419
ENSMUSG00000023034	Nr4a1	nuclear receptor subfamily 4, group A, member 1 [Source:MGI Symbol;Acc:MGI:1352454]	Path:04925	Aldosterone synthesis and secretion	0.160773	1.63567
ENSMUSG00000023034	Nr4a1	nuclear receptor subfamily 4, group A, member 1 [Source:MGI Symbol;Acc:MGI:1352454]	Path:04927	Cortisol synthesis and secretion	0.259595	1.5448
ENSMUSG00000023034	Nr4a1	nuclear receptor subfamily 4, group A, member 1 [Source:MGI Symbol;Acc:MGI:1352454]	Path:04934	Cushing syndrome	0.698116	0.858221
ENSMUSG00000023341	Mx2	MX dynamin-like GTPase 2 [Source:MGI Symbol;Acc:MGI:97244]	Path:05164	Influenza A	0.00947379	2.08949
ENSMUSG00000023341	Mx2	MX dynamin-like GTPase 2 [Source:MGI Symbol;Acc:MGI:97244]	Path:05162	Measles	0.0801746	1.71409
ENSMUSG00000023341	Mx2	MX dynamin-like GTPase 2 [Source:MGI Symbol;Acc:MGI:97244]	Path:05171	Coronavirus disease - COVID-19	0.527668	1.01731
ENSMUSG00000023341	Mx2	MX dynamin-like GTPase 2 [Source:MGI Symbol;Acc:MGI:97244]	Path:05165	Human papillomavirus infection	0.637766	0.934667
ENSMUSG00000023341	Mx2	MX dynamin-like GTPase 2 [Source:MGI Symbol;Acc:MGI:97244]	Path:05160	Hepatitis C	0.846935	0.678204
ENSMUSG00000023349	Clec4n	C-type lectin domain family 4, member n [Source:MGI Symbol;Acc:MGI:1861231]	Path:04625	C-type lectin receptor signaling pathway	0.00225139	2.73098
ENSMUSG00000023809	Rps6ka2	ribosomal protein S6 kinase, polypeptide 2 [Source:MGI Symbol;Acc:MGI:1342290]	Path:04010	MAPK signaling pathway	0.00963632	1.79701
ENSMUSG00000023809	Rps6ka2	ribosomal protein S6 kinase, polypeptide 2 [Source:MGI Symbol;Acc:MGI:1342290]	Path:04931	Insulin resistance	0.100972	1.76949
ENSMUSG00000023809	Rps6ka2	ribosomal protein S6 kinase, polypeptide 2 [Source:MGI Symbol;Acc:MGI:1342290]	Path:04114	Oocyte meiosis	0.25079	1.41388
ENSMUSG00000023809	Rps6ka2	ribosomal protein S6 kinase, polypeptide 2 [Source:MGI Symbol;Acc:MGI:1342290]	Path:04914	Progesterone-mediated oocyte maturation	0.406815	1.23584
ENSMUSG00000023809	Rps6ka2	ribosomal protein S6 kinase, polypeptide 2 [Source:MGI Symbol;Acc:MGI:1342290]	Path:04720	Long-term potentiation	0.435106	1.24506
ENSMUSG00000023809	Rps6ka2	ribosomal protein S6 kinase, polypeptide 2 [Source:MGI Symbol;Acc:MGI:1342290]	Path:04150	mTOR signaling pathway	0.66603	0.891229
ENSMUSG00000023809	Rps6ka2	ribosomal protein S6 kinase, polypeptide 2 [Source:MGI Symbol;Acc:MGI:1342290]	Path:05135	Yersinia infection	0.715759	0.83004
ENSMUSG00000023809	Rps6ka2	ribosomal protein S6 kinase, polypeptide 2 [Source:MGI Symbol;Acc:MGI:1342290]	Path:04722	Neurotrophin signaling pathway	0.816216	0.689414
ENSMUSG00000023809	Rps6ka2	ribosomal protein S6 kinase, polypeptide 2 [Source:MGI Symbol;Acc:MGI:1342290]	Path:04714	Thermogenesis	0.98526	0.387996
ENSMUSG00000023903	Mmp25	matrix metallopeptidase 25 [Source:MGI Symbol;Acc:MGI:2443938]	Path:04928	Parathyroid hormone synthesis, secretion and action	0.192778	1.5448
ENSMUSG00000024066	Xdh	xanthine dehydrogenase [Source:MGI Symbol;Acc:MGI:98973]	Path:00983	Drug metabolism - other enzymes	0.0163779	2.44451
ENSMUSG00000024066	Xdh	xanthine dehydrogenase [Source:MGI Symbol;Acc:MGI:98973]	Path:00232	Caffeine metabolism	0.197335	4.63439
ENSMUSG00000024066	Xdh	xanthine dehydrogenase [Source:MGI Symbol;Acc:MGI:98973]	Path:00230	Purine metabolism	0.364336	1.22675
ENSMUSG00000024066	Xdh	xanthine dehydrogenase [Source:MGI Symbol;Acc:MGI:98973]	Path:01100	Metabolic pathways	0.440223	1.0252
ENSMUSG00000024066	Xdh	xanthine dehydrogenase [Source:MGI Symbol;Acc:MGI:98973]	Path:04146	Peroxisome	0.821062	0.646659
ENSMUSG00000024238	Zeb1	zinc finger E-box binding homeobox 1 [Source:MGI Symbol;Acc:MGI:1344313]	Path:05202	Transcriptional misregulation in cancer	0.0230232	1.81065
ENSMUSG00000024238	Zeb1	zinc finger E-box binding homeobox 1 [Source:MGI Symbol;Acc:MGI:1344313]	Path:05206	MicroRNAs in cancer	0.859298	0.734161
ENSMUSG00000024238	Zeb1	zinc finger E-box binding homeobox 1 [Source:MGI Symbol;Acc:MGI:1344313]	Path:05215	Prostate cancer	0.876492	0.561744
ENSMUSG00000024253	Dync2li1	dynein cytoplasmic 2 light intermediate chain 1 [Source:MGI Symbol;Acc:MGI:1913996]	Path:04962	Vasopressin-regulated water reabsorption	0.461302	1.29332
ENSMUSG00000024253	Dync2li1	dynein cytoplasmic 2 light intermediate chain 1 [Source:MGI Symbol;Acc:MGI:1913996]	Path:05132	Salmonella infection	0.801293	0.778578
ENSMUSG00000024334	H2-Oa	histocompatibility 2, O region alpha locus [Source:MGI Symbol;Acc:MGI:95924]	Path:04640	Hematopoietic cell lineage	5.87025e-06	4.14137
ENSMUSG00000024334	H2-Oa	histocompatibility 2, O region alpha locus [Source:MGI Symbol;Acc:MGI:95924]	Path:05323	Rheumatoid arthritis	1.22145e-05	4.15497
ENSMUSG00000024334	H2-Oa	histocompatibility 2, O region alpha locus [Source:MGI Symbol;Acc:MGI:95924]	Path:05321	Inflammatory bowel disease	0.000339231	4.03641
ENSMUSG00000024334	H2-Oa	histocompatibility 2, O region alpha locus [Source:MGI Symbol;Acc:MGI:95924]	Path:04940	Type I diabetes mellitus	0.00216692	3.42232
ENSMUSG00000024334	H2-Oa	histocompatibility 2, O region alpha locus [Source:MGI Symbol;Acc:MGI:95924]	Path:04672	Intestinal immune network for IgA production	0.00409106	3.87996
ENSMUSG00000024334	H2-Oa	histocompatibility 2, O region alpha locus [Source:MGI Symbol;Acc:MGI:95924]	Path:05164	Influenza A	0.00947379	2.08949
ENSMUSG00000024334	H2-Oa	histocompatibility 2, O region alpha locus [Source:MGI Symbol;Acc:MGI:95924]	Path:04658	Th1 and Th2 cell differentiation	0.0135787	2.52785
ENSMUSG00000024334	H2-Oa	histocompatibility 2, O region alpha locus [Source:MGI Symbol;Acc:MGI:95924]	Path:05166	Human T-cell leukemia virus 1 infection	0.0137819	1.83844
ENSMUSG00000024334	H2-Oa	histocompatibility 2, O region alpha locus [Source:MGI Symbol;Acc:MGI:95924]	Path:05332	Graft-versus-host disease	0.0173606	2.87652
ENSMUSG00000024334	H2-Oa	histocompatibility 2, O region alpha locus [Source:MGI Symbol;Acc:MGI:95924]	Path:05152	Tuberculosis	0.0289323	1.85376
ENSMUSG00000024334	H2-Oa	histocompatibility 2, O region alpha locus [Source:MGI Symbol;Acc:MGI:95924]	Path:04659	Th17 cell differentiation	0.0333981	2.13895
ENSMUSG00000024334	H2-Oa	histocompatibility 2, O region alpha locus [Source:MGI Symbol;Acc:MGI:95924]	Path:04514	Cell adhesion molecules	0.0383335	1.83156
ENSMUSG00000024334	H2-Oa	histocompatibility 2, O region alpha locus [Source:MGI Symbol;Acc:MGI:95924]	Path:05140	Leishmaniasis	0.0394678	2.3834
ENSMUSG00000024334	H2-Oa	histocompatibility 2, O region alpha locus [Source:MGI Symbol;Acc:MGI:95924]	Path:05330	Allograft rejection	0.0566774	2.3971
ENSMUSG00000024334	H2-Oa	histocompatibility 2, O region alpha locus [Source:MGI Symbol;Acc:MGI:95924]	Path:05310	Asthma	0.0590872	3.33676
ENSMUSG00000024334	H2-Oa	histocompatibility 2, O region alpha locus [Source:MGI Symbol;Acc:MGI:95924]	Path:05145	Toxoplasmosis	0.100972	1.76949
ENSMUSG00000024334	H2-Oa	histocompatibility 2, O region alpha locus [Source:MGI Symbol;Acc:MGI:95924]	Path:04145	Phagosome	0.105236	1.57098
ENSMUSG00000024334	H2-Oa	histocompatibility 2, O region alpha locus [Source:MGI Symbol;Acc:MGI:95924]	Path:05320	Autoimmune thyroid disease	0.275629	1.50305
ENSMUSG00000024334	H2-Oa	histocompatibility 2, O region alpha locus [Source:MGI Symbol;Acc:MGI:95924]	Path:05416	Viral myocarditis	0.349247	1.34007
ENSMUSG00000024334	H2-Oa	histocompatibility 2, O region alpha locus [Source:MGI Symbol;Acc:MGI:95924]	Path:05169	Epstein-Barr virus infection	0.425741	1.10733
ENSMUSG00000024334	H2-Oa	histocompatibility 2, O region alpha locus [Source:MGI Symbol;Acc:MGI:95924]	Path:05168	Herpes simplex virus 1 infection	0.426818	1.06706
ENSMUSG00000024334	H2-Oa	histocompatibility 2, O region alpha locus [Source:MGI Symbol;Acc:MGI:95924]	Path:04612	Antigen processing and presentation	0.594798	0.981401
ENSMUSG00000024334	H2-Oa	histocompatibility 2, O region alpha locus [Source:MGI Symbol;Acc:MGI:95924]	Path:05150	Staphylococcus aureus infection	0.604787	0.95884
ENSMUSG00000024334	H2-Oa	histocompatibility 2, O region alpha locus [Source:MGI Symbol;Acc:MGI:95924]	Path:05322	Systemic lupus erythematosus	0.742176	0.800183
ENSMUSG00000024371	C2	complement component 2 (within H-2S) [Source:MGI Symbol;Acc:MGI:88226]	Path:04610	Complement and coagulation cascades	0.0184616	2.39194
ENSMUSG00000024371	C2	complement component 2 (within H-2S) [Source:MGI Symbol;Acc:MGI:88226]	Path:05133	Pertussis	0.0203729	2.52785
ENSMUSG00000024371	C2	complement component 2 (within H-2S) [Source:MGI Symbol;Acc:MGI:88226]	Path:05171	Coronavirus disease - COVID-19	0.527668	1.01731
ENSMUSG00000024371	C2	complement component 2 (within H-2S) [Source:MGI Symbol;Acc:MGI:88226]	Path:05150	Staphylococcus aureus infection	0.604787	0.95884
ENSMUSG00000024371	C2	complement component 2 (within H-2S) [Source:MGI Symbol;Acc:MGI:88226]	Path:05322	Systemic lupus erythematosus	0.742176	0.800183
ENSMUSG00000024379	Tslp	thymic stromal lymphopoietin [Source:MGI Symbol;Acc:MGI:1855696]	Path:04060	Cytokine-cytokine receptor interaction	1.02342e-09	3.23773
ENSMUSG00000024379	Tslp	thymic stromal lymphopoietin [Source:MGI Symbol;Acc:MGI:1855696]	Path:04630	JAK-STAT signaling pathway	0.0179493	1.98617
ENSMUSG00000024590	Lmnb1	lamin B1 [Source:MGI Symbol;Acc:MGI:96795]	Path:04210	Apoptosis	0.872569	0.613375
ENSMUSG00000024617	Camk2a	calcium/calmodulin-dependent protein kinase II alpha [Source:MGI Symbol;Acc:MGI:88256]	Path:05200	Pathways in cancer	0.00657212	1.59334
ENSMUSG00000024617	Camk2a	calcium/calmodulin-dependent protein kinase II alpha [Source:MGI Symbol;Acc:MGI:88256]	Path:05152	Tuberculosis	0.0289323	1.85376
ENSMUSG00000024617	Camk2a	calcium/calmodulin-dependent protein kinase II alpha [Source:MGI Symbol;Acc:MGI:88256]	Path:04066	HIF-1 signaling pathway	0.116117	1.70741
ENSMUSG00000024617	Camk2a	calcium/calmodulin-dependent protein kinase II alpha [Source:MGI Symbol;Acc:MGI:88256]	Path:04713	Circadian entrainment	0.14084	1.70243
ENSMUSG00000024617	Camk2a	calcium/calmodulin-dependent protein kinase II alpha [Source:MGI Symbol;Acc:MGI:88256]	Path:04925	Aldosterone synthesis and secretion	0.160773	1.63567
ENSMUSG00000024617	Camk2a	calcium/calmodulin-dependent protein kinase II alpha [Source:MGI Symbol;Acc:MGI:88256]	Path:04921	Oxytocin signaling pathway	0.18569	1.45393
ENSMUSG00000024617	Camk2a	calcium/calmodulin-dependent protein kinase II alpha [Source:MGI Symbol;Acc:MGI:88256]	Path:04024	cAMP signaling pathway	0.245953	1.29332
ENSMUSG00000024617	Camk2a	calcium/calmodulin-dependent protein kinase II alpha [Source:MGI Symbol;Acc:MGI:88256]	Path:04020	Calcium signaling pathway	0.246163	1.27446
ENSMUSG00000024617	Camk2a	calcium/calmodulin-dependent protein kinase II alpha [Source:MGI Symbol;Acc:MGI:88256]	Path:04114	Oocyte meiosis	0.25079	1.41388
ENSMUSG00000024617	Camk2a	calcium/calmodulin-dependent protein kinase II alpha [Source:MGI Symbol;Acc:MGI:88256]	Path:04971	Gastric acid secretion	0.283707	1.48301
ENSMUSG00000024617	Camk2a	calcium/calmodulin-dependent protein kinase II alpha [Source:MGI Symbol;Acc:MGI:88256]	Path:04261	Adrenergic signaling in cardiomyocytes	0.306326	1.28056
ENSMUSG00000024617	Camk2a	calcium/calmodulin-dependent protein kinase II alpha [Source:MGI Symbol;Acc:MGI:88256]	Path:04750	Inflammatory mediator regulation of TRP channels	0.306608	1.31369
ENSMUSG00000024617	Camk2a	calcium/calmodulin-dependent protein kinase II alpha [Source:MGI Symbol;Acc:MGI:88256]	Path:04912	GnRH signaling pathway	0.406815	1.23584
ENSMUSG00000024617	Camk2a	calcium/calmodulin-dependent protein kinase II alpha [Source:MGI Symbol;Acc:MGI:88256]	Path:04720	Long-term potentiation	0.435106	1.24506
ENSMUSG00000024617	Camk2a	calcium/calmodulin-dependent protein kinase II alpha [Source:MGI Symbol;Acc:MGI:88256]	Path:05031	Amphetamine addiction	0.454146	1.20897
ENSMUSG00000024617	Camk2a	calcium/calmodulin-dependent protein kinase II alpha [Source:MGI Symbol;Acc:MGI:88256]	Path:05205	Proteoglycans in cancer	0.458196	1.08513
ENSMUSG00000024617	Camk2a	calcium/calmodulin-dependent protein kinase II alpha [Source:MGI Symbol;Acc:MGI:88256]	Path:04728	Dopaminergic synapse	0.537704	1.02986
ENSMUSG00000024617	Camk2a	calcium/calmodulin-dependent protein kinase II alpha [Source:MGI Symbol;Acc:MGI:88256]	Path:04725	Cholinergic synapse	0.576872	0.993084
ENSMUSG00000024617	Camk2a	calcium/calmodulin-dependent protein kinase II alpha [Source:MGI Symbol;Acc:MGI:88256]	Path:04911	Insulin secretion	0.602779	0.969989
ENSMUSG00000024617	Camk2a	calcium/calmodulin-dependent protein kinase II alpha [Source:MGI Symbol;Acc:MGI:88256]	Path:04360	Axon guidance	0.633249	0.926878
ENSMUSG00000024617	Camk2a	calcium/calmodulin-dependent protein kinase II alpha [Source:MGI Symbol;Acc:MGI:88256]	Path:04934	Cushing syndrome	0.698116	0.858221
ENSMUSG00000024617	Camk2a	calcium/calmodulin-dependent protein kinase II alpha [Source:MGI Symbol;Acc:MGI:88256]	Path:04916	Melanogenesis	0.703387	0.83419
ENSMUSG00000024617	Camk2a	calcium/calmodulin-dependent protein kinase II alpha [Source:MGI Symbol;Acc:MGI:88256]	Path:04217	Necroptosis	0.74216	0.813051
ENSMUSG00000024617	Camk2a	calcium/calmodulin-dependent protein kinase II alpha [Source:MGI Symbol;Acc:MGI:88256]	Path:05214	Glioma	0.751154	0.751523
ENSMUSG00000024617	Camk2a	calcium/calmodulin-dependent protein kinase II alpha [Source:MGI Symbol;Acc:MGI:88256]	Path:04722	Neurotrophin signaling pathway	0.816216	0.689414
ENSMUSG00000024617	Camk2a	calcium/calmodulin-dependent protein kinase II alpha [Source:MGI Symbol;Acc:MGI:88256]	Path:04310	Wnt signaling pathway	0.833035	0.695159
ENSMUSG00000024617	Camk2a	calcium/calmodulin-dependent protein kinase II alpha [Source:MGI Symbol;Acc:MGI:88256]	Path:04922	Glucagon signaling pathway	0.893244	0.534737
ENSMUSG00000024617	Camk2a	calcium/calmodulin-dependent protein kinase II alpha [Source:MGI Symbol;Acc:MGI:88256]	Path:05022	Pathways of neurodegeneration - multiple diseases	0.94337	0.670767
ENSMUSG00000024617	Camk2a	calcium/calmodulin-dependent protein kinase II alpha [Source:MGI Symbol;Acc:MGI:88256]	Path:04012	ErbB signaling pathway	0.952854	0.335016
ENSMUSG00000024617	Camk2a	calcium/calmodulin-dependent protein kinase II alpha [Source:MGI Symbol;Acc:MGI:88256]	Path:05012	Parkinson disease	0.97098	0.477362
ENSMUSG00000024617	Camk2a	calcium/calmodulin-dependent protein kinase II alpha [Source:MGI Symbol;Acc:MGI:88256]	Path:04740	Olfactory transduction	1	0.192265
ENSMUSG00000024810	Il33	interleukin 33 [Source:MGI Symbol;Acc:MGI:1924375]	Path:04060	Cytokine-cytokine receptor interaction	1.02342e-09	3.23773
ENSMUSG00000024810	Il33	interleukin 33 [Source:MGI Symbol;Acc:MGI:1924375]	Path:05164	Influenza A	0.00947379	2.08949
ENSMUSG00000024810	Il33	interleukin 33 [Source:MGI Symbol;Acc:MGI:1924375]	Path:04623	Cytosolic DNA-sensing pathway	0.0251341	2.64822
ENSMUSG00000024810	Il33	interleukin 33 [Source:MGI Symbol;Acc:MGI:1924375]	Path:04217	Necroptosis	0.74216	0.813051
ENSMUSG00000025006	Sorbs1	sorbin and SH3 domain containing 1 [Source:MGI Symbol;Acc:MGI:700014]	Path:03320	PPAR signaling pathway	0.216089	1.56215
ENSMUSG00000025006	Sorbs1	sorbin and SH3 domain containing 1 [Source:MGI Symbol;Acc:MGI:700014]	Path:04520	Adherens junction	0.472916	1.17492
ENSMUSG00000025006	Sorbs1	sorbin and SH3 domain containing 1 [Source:MGI Symbol;Acc:MGI:700014]	Path:04910	Insulin signaling pathway	0.742176	0.800183
ENSMUSG00000025068	Gsto1	glutathione S-transferase omega 1 [Source:MGI Symbol;Acc:MGI:1342273]	Path:00980	Metabolism of xenobiotics by cytochrome P450	0.00103912	3.47579
ENSMUSG00000025068	Gsto1	glutathione S-transferase omega 1 [Source:MGI Symbol;Acc:MGI:1342273]	Path:05418	Fluid shear stress and atherosclerosis	0.00595086	2.30122
ENSMUSG00000025068	Gsto1	glutathione S-transferase omega 1 [Source:MGI Symbol;Acc:MGI:1342273]	Path:05200	Pathways in cancer	0.00657212	1.59334
ENSMUSG00000025068	Gsto1	glutathione S-transferase omega 1 [Source:MGI Symbol;Acc:MGI:1342273]	Path:00480	Glutathione metabolism	0.0125464	2.78063
ENSMUSG00000025068	Gsto1	glutathione S-transferase omega 1 [Source:MGI Symbol;Acc:MGI:1342273]	Path:00983	Drug metabolism - other enzymes	0.0163779	2.44451
ENSMUSG00000025068	Gsto1	glutathione S-transferase omega 1 [Source:MGI Symbol;Acc:MGI:1342273]	Path:05204	Chemical carcinogenesis - DNA adducts	0.0272486	2.22451
ENSMUSG00000025068	Gsto1	glutathione S-transferase omega 1 [Source:MGI Symbol;Acc:MGI:1342273]	Path:00982	Drug metabolism - cytochrome P450	0.0394678	2.3834
ENSMUSG00000025068	Gsto1	glutathione S-transferase omega 1 [Source:MGI Symbol;Acc:MGI:1342273]	Path:01524	Platinum drug resistance	0.154508	1.7599
ENSMUSG00000025068	Gsto1	glutathione S-transferase omega 1 [Source:MGI Symbol;Acc:MGI:1342273]	Path:05225	Hepatocellular carcinoma	0.43018	1.12511
ENSMUSG00000025068	Gsto1	glutathione S-transferase omega 1 [Source:MGI Symbol;Acc:MGI:1342273]	Path:01100	Metabolic pathways	0.440223	1.0252
ENSMUSG00000025069	Gsto2	glutathione S-transferase omega 2 [Source:MGI Symbol;Acc:MGI:1915464]	Path:00980	Metabolism of xenobiotics by cytochrome P450	0.00103912	3.47579
ENSMUSG00000025069	Gsto2	glutathione S-transferase omega 2 [Source:MGI Symbol;Acc:MGI:1915464]	Path:05418	Fluid shear stress and atherosclerosis	0.00595086	2.30122
ENSMUSG00000025069	Gsto2	glutathione S-transferase omega 2 [Source:MGI Symbol;Acc:MGI:1915464]	Path:05200	Pathways in cancer	0.00657212	1.59334
ENSMUSG00000025069	Gsto2	glutathione S-transferase omega 2 [Source:MGI Symbol;Acc:MGI:1915464]	Path:00480	Glutathione metabolism	0.0125464	2.78063
ENSMUSG00000025069	Gsto2	glutathione S-transferase omega 2 [Source:MGI Symbol;Acc:MGI:1915464]	Path:00983	Drug metabolism - other enzymes	0.0163779	2.44451
ENSMUSG00000025069	Gsto2	glutathione S-transferase omega 2 [Source:MGI Symbol;Acc:MGI:1915464]	Path:05204	Chemical carcinogenesis - DNA adducts	0.0272486	2.22451
ENSMUSG00000025069	Gsto2	glutathione S-transferase omega 2 [Source:MGI Symbol;Acc:MGI:1915464]	Path:00982	Drug metabolism - cytochrome P450	0.0394678	2.3834
ENSMUSG00000025069	Gsto2	glutathione S-transferase omega 2 [Source:MGI Symbol;Acc:MGI:1915464]	Path:01524	Platinum drug resistance	0.154508	1.7599
ENSMUSG00000025069	Gsto2	glutathione S-transferase omega 2 [Source:MGI Symbol;Acc:MGI:1915464]	Path:05225	Hepatocellular carcinoma	0.43018	1.12511
ENSMUSG00000025069	Gsto2	glutathione S-transferase omega 2 [Source:MGI Symbol;Acc:MGI:1915464]	Path:01100	Metabolic pathways	0.440223	1.0252
ENSMUSG00000025150	Cbr2	carbonyl reductase 2 [Source:MGI Symbol;Acc:MGI:107200]	Path:00980	Metabolism of xenobiotics by cytochrome P450	0.00103912	3.47579
ENSMUSG00000025150	Cbr2	carbonyl reductase 2 [Source:MGI Symbol;Acc:MGI:107200]	Path:00590	Arachidonic acid metabolism	0.0887958	1.93998
ENSMUSG00000025150	Cbr2	carbonyl reductase 2 [Source:MGI Symbol;Acc:MGI:107200]	Path:01100	Metabolic pathways	0.440223	1.0252
ENSMUSG00000025225	Nfkb2	nuclear factor of kappa light polypeptide gene enhancer in B cells 2, p49/p100 [Source:MGI Symbol;Acc:MGI:1099800]	Path:04064	NF-kappa B signaling pathway	0.0013351	2.91305
ENSMUSG00000025225	Nfkb2	nuclear factor of kappa light polypeptide gene enhancer in B cells 2, p49/p100 [Source:MGI Symbol;Acc:MGI:1099800]	Path:04625	C-type lectin receptor signaling pathway	0.00225139	2.73098
ENSMUSG00000025225	Nfkb2	nuclear factor of kappa light polypeptide gene enhancer in B cells 2, p49/p100 [Source:MGI Symbol;Acc:MGI:1099800]	Path:05134	Legionellosis	0.00547628	3.24407
ENSMUSG00000025225	Nfkb2	nuclear factor of kappa light polypeptide gene enhancer in B cells 2, p49/p100 [Source:MGI Symbol;Acc:MGI:1099800]	Path:05200	Pathways in cancer	0.00657212	1.59334
ENSMUSG00000025225	Nfkb2	nuclear factor of kappa light polypeptide gene enhancer in B cells 2, p49/p100 [Source:MGI Symbol;Acc:MGI:1099800]	Path:04010	MAPK signaling pathway	0.00963632	1.79701
ENSMUSG00000025225	Nfkb2	nuclear factor of kappa light polypeptide gene enhancer in B cells 2, p49/p100 [Source:MGI Symbol;Acc:MGI:1099800]	Path:05166	Human T-cell leukemia virus 1 infection	0.0137819	1.83844
ENSMUSG00000025225	Nfkb2	nuclear factor of kappa light polypeptide gene enhancer in B cells 2, p49/p100 [Source:MGI Symbol;Acc:MGI:1099800]	Path:04380	Osteoclast differentiation	0.1542	1.58248
ENSMUSG00000025225	Nfkb2	nuclear factor of kappa light polypeptide gene enhancer in B cells 2, p49/p100 [Source:MGI Symbol;Acc:MGI:1099800]	Path:05169	Epstein-Barr virus infection	0.425741	1.10733
ENSMUSG00000025225	Nfkb2	nuclear factor of kappa light polypeptide gene enhancer in B cells 2, p49/p100 [Source:MGI Symbol;Acc:MGI:1099800]	Path:05224	Breast cancer	0.435466	1.13495
ENSMUSG00000025225	Nfkb2	nuclear factor of kappa light polypeptide gene enhancer in B cells 2, p49/p100 [Source:MGI Symbol;Acc:MGI:1099800]	Path:05203	Viral carcinogenesis	0.798615	0.768839
ENSMUSG00000025491	Ifitm1	interferon induced transmembrane protein 1 [Source:MGI Symbol;Acc:MGI:1915963]	Path:04662	B cell receptor signaling pathway	0.137662	1.82937
ENSMUSG00000025586	Cpeb1	cytoplasmic polyadenylation element binding protein 1 [Source:MGI Symbol;Acc:MGI:108442]	Path:04114	Oocyte meiosis	0.25079	1.41388
ENSMUSG00000025586	Cpeb1	cytoplasmic polyadenylation element binding protein 1 [Source:MGI Symbol;Acc:MGI:108442]	Path:04914	Progesterone-mediated oocyte maturation	0.406815	1.23584
ENSMUSG00000025701	Alox5	arachidonate 5-lipoxygenase [Source:MGI Symbol;Acc:MGI:87999]	Path:00590	Arachidonic acid metabolism	0.0887958	1.93998
ENSMUSG00000025701	Alox5	arachidonate 5-lipoxygenase [Source:MGI Symbol;Acc:MGI:87999]	Path:05145	Toxoplasmosis	0.100972	1.76949
ENSMUSG00000025701	Alox5	arachidonate 5-lipoxygenase [Source:MGI Symbol;Acc:MGI:87999]	Path:04913	Ovarian steroidogenesis	0.190389	1.76548
ENSMUSG00000025701	Alox5	arachidonate 5-lipoxygenase [Source:MGI Symbol;Acc:MGI:87999]	Path:01100	Metabolic pathways	0.440223	1.0252
ENSMUSG00000025701	Alox5	arachidonate 5-lipoxygenase [Source:MGI Symbol;Acc:MGI:87999]	Path:04726	Serotonergic synapse	0.510815	1.06131
ENSMUSG00000025701	Alox5	arachidonate 5-lipoxygenase [Source:MGI Symbol;Acc:MGI:87999]	Path:04664	Fc epsilon RI signaling pathway	0.692443	0.842617
ENSMUSG00000025743	Sdc3	syndecan 3 [Source:MGI Symbol;Acc:MGI:1349163]	Path:04514	Cell adhesion molecules	0.0383335	1.83156
ENSMUSG00000025746	Il6	interleukin 6 [Source:MGI Symbol;Acc:MGI:96559]	Path:04060	Cytokine-cytokine receptor interaction	1.02342e-09	3.23773
ENSMUSG00000025746	Il6	interleukin 6 [Source:MGI Symbol;Acc:MGI:96559]	Path:04640	Hematopoietic cell lineage	5.87025e-06	4.14137
ENSMUSG00000025746	Il6	interleukin 6 [Source:MGI Symbol;Acc:MGI:96559]	Path:05323	Rheumatoid arthritis	1.22145e-05	4.15497
ENSMUSG00000025746	Il6	interleukin 6 [Source:MGI Symbol;Acc:MGI:96559]	Path:05144	Malaria	0.000132601	4.55013
ENSMUSG00000025746	Il6	interleukin 6 [Source:MGI Symbol;Acc:MGI:96559]	Path:04061	Viral protein interaction with cytokine and cytokine receptor	0.000142357	3.51238
ENSMUSG00000025746	Il6	interleukin 6 [Source:MGI Symbol;Acc:MGI:96559]	Path:05321	Inflammatory bowel disease	0.000339231	4.03641
ENSMUSG00000025746	Il6	interleukin 6 [Source:MGI Symbol;Acc:MGI:96559]	Path:04668	TNF signaling pathway	0.00072248	2.95289
ENSMUSG00000025746	Il6	interleukin 6 [Source:MGI Symbol;Acc:MGI:96559]	Path:04625	C-type lectin receptor signaling pathway	0.00225139	2.73098
ENSMUSG00000025746	Il6	interleukin 6 [Source:MGI Symbol;Acc:MGI:96559]	Path:04672	Intestinal immune network for IgA production	0.00409106	3.87996
ENSMUSG00000025746	Il6	interleukin 6 [Source:MGI Symbol;Acc:MGI:96559]	Path:05146	Amoebiasis	0.00503095	2.59872
ENSMUSG00000025746	Il6	interleukin 6 [Source:MGI Symbol;Acc:MGI:96559]	Path:05134	Legionellosis	0.00547628	3.24407
ENSMUSG00000025746	Il6	interleukin 6 [Source:MGI Symbol;Acc:MGI:96559]	Path:05200	Pathways in cancer	0.00657212	1.59334
ENSMUSG00000025746	Il6	interleukin 6 [Source:MGI Symbol;Acc:MGI:96559]	Path:05164	Influenza A	0.00947379	2.08949
ENSMUSG00000025746	Il6	interleukin 6 [Source:MGI Symbol;Acc:MGI:96559]	Path:04620	Toll-like receptor signaling pathway	0.00968699	2.50257
ENSMUSG00000025746	Il6	interleukin 6 [Source:MGI Symbol;Acc:MGI:96559]	Path:05143	African trypanosomiasis	0.00987311	3.75761
ENSMUSG00000025746	Il6	interleukin 6 [Source:MGI Symbol;Acc:MGI:96559]	Path:05166	Human T-cell leukemia virus 1 infection	0.0137819	1.83844
ENSMUSG00000025746	Il6	interleukin 6 [Source:MGI Symbol;Acc:MGI:96559]	Path:05332	Graft-versus-host disease	0.0173606	2.87652
ENSMUSG00000025746	Il6	interleukin 6 [Source:MGI Symbol;Acc:MGI:96559]	Path:04630	JAK-STAT signaling pathway	0.0179493	1.98617
ENSMUSG00000025746	Il6	interleukin 6 [Source:MGI Symbol;Acc:MGI:96559]	Path:05133	Pertussis	0.0203729	2.52785
ENSMUSG00000025746	Il6	interleukin 6 [Source:MGI Symbol;Acc:MGI:96559]	Path:05202	Transcriptional misregulation in cancer	0.0230232	1.81065
ENSMUSG00000025746	Il6	interleukin 6 [Source:MGI Symbol;Acc:MGI:96559]	Path:04623	Cytosolic DNA-sensing pathway	0.0251341	2.64822
ENSMUSG00000025746	Il6	interleukin 6 [Source:MGI Symbol;Acc:MGI:96559]	Path:05152	Tuberculosis	0.0289323	1.85376
ENSMUSG00000025746	Il6	interleukin 6 [Source:MGI Symbol;Acc:MGI:96559]	Path:04659	Th17 cell differentiation	0.0333981	2.13895
ENSMUSG00000025746	Il6	interleukin 6 [Source:MGI Symbol;Acc:MGI:96559]	Path:04933	AGE-RAGE signaling pathway in diabetic complications	0.0711554	1.92717
ENSMUSG00000025746	Il6	interleukin 6 [Source:MGI Symbol;Acc:MGI:96559]	Path:05162	Measles	0.0801746	1.71409
ENSMUSG00000025746	Il6	interleukin 6 [Source:MGI Symbol;Acc:MGI:96559]	Path:04151	PI3K-Akt signaling pathway	0.0961353	1.39419
ENSMUSG00000025746	Il6	interleukin 6 [Source:MGI Symbol;Acc:MGI:96559]	Path:04931	Insulin resistance	0.100972	1.76949
ENSMUSG00000025746	Il6	interleukin 6 [Source:MGI Symbol;Acc:MGI:96559]	Path:04657	IL-17 signaling pathway	0.10899	1.83339
ENSMUSG00000025746	Il6	interleukin 6 [Source:MGI Symbol;Acc:MGI:96559]	Path:05410	Hypertrophic cardiomyopathy	0.10899	1.83339
ENSMUSG00000025746	Il6	interleukin 6 [Source:MGI Symbol;Acc:MGI:96559]	Path:04621	NOD-like receptor signaling pathway	0.111849	1.51421
ENSMUSG00000025746	Il6	interleukin 6 [Source:MGI Symbol;Acc:MGI:96559]	Path:04066	HIF-1 signaling pathway	0.116117	1.70741
ENSMUSG00000025746	Il6	interleukin 6 [Source:MGI Symbol;Acc:MGI:96559]	Path:05142	Chagas disease	0.165939	1.61979
ENSMUSG00000025746	Il6	interleukin 6 [Source:MGI Symbol;Acc:MGI:96559]	Path:05163	Human cytomegalovirus infection	0.293241	1.2186
ENSMUSG00000025746	Il6	interleukin 6 [Source:MGI Symbol;Acc:MGI:96559]	Path:01523	Antifolate resistance	0.293758	1.85376
ENSMUSG00000025746	Il6	interleukin 6 [Source:MGI Symbol;Acc:MGI:96559]	Path:05167	Kaposi sarcoma-associated herpesvirus infection	0.394676	1.13753
ENSMUSG00000025746	Il6	interleukin 6 [Source:MGI Symbol;Acc:MGI:96559]	Path:05169	Epstein-Barr virus infection	0.425741	1.10733
ENSMUSG00000025746	Il6	interleukin 6 [Source:MGI Symbol;Acc:MGI:96559]	Path:05168	Herpes simplex virus 1 infection	0.426818	1.06706
ENSMUSG00000025746	Il6	interleukin 6 [Source:MGI Symbol;Acc:MGI:96559]	Path:04218	Cellular senescence	0.46552	1.0874
ENSMUSG00000025746	Il6	interleukin 6 [Source:MGI Symbol;Acc:MGI:96559]	Path:04068	FoxO signaling pathway	0.510815	1.06131
ENSMUSG00000025746	Il6	interleukin 6 [Source:MGI Symbol;Acc:MGI:96559]	Path:05171	Coronavirus disease - COVID-19	0.527668	1.01731
ENSMUSG00000025746	Il6	interleukin 6 [Source:MGI Symbol;Acc:MGI:96559]	Path:01521	EGFR tyrosine kinase inhibitor resistance	0.544787	1.05594
ENSMUSG00000025746	Il6	interleukin 6 [Source:MGI Symbol;Acc:MGI:96559]	Path:05020	Prion disease	0.699636	0.875791
ENSMUSG00000025746	Il6	interleukin 6 [Source:MGI Symbol;Acc:MGI:96559]	Path:05135	Yersinia infection	0.715759	0.83004
ENSMUSG00000025746	Il6	interleukin 6 [Source:MGI Symbol;Acc:MGI:96559]	Path:04932	Non-alcoholic fatty liver disease	0.775979	0.761818
ENSMUSG00000025746	Il6	interleukin 6 [Source:MGI Symbol;Acc:MGI:96559]	Path:05132	Salmonella infection	0.801293	0.778578
ENSMUSG00000025746	Il6	interleukin 6 [Source:MGI Symbol;Acc:MGI:96559]	Path:05022	Pathways of neurodegeneration - multiple diseases	0.94337	0.670767
ENSMUSG00000025746	Il6	interleukin 6 [Source:MGI Symbol;Acc:MGI:96559]	Path:05010	Alzheimer disease	0.94586	0.626622
ENSMUSG00000025746	Il6	interleukin 6 [Source:MGI Symbol;Acc:MGI:96559]	Path:05161	Hepatitis B	0.997587	0.170591
ENSMUSG00000025779	Ly96	lymphocyte antigen 96 [Source:MGI Symbol;Acc:MGI:1341909]	Path:04064	NF-kappa B signaling pathway	0.0013351	2.91305
ENSMUSG00000025779	Ly96	lymphocyte antigen 96 [Source:MGI Symbol;Acc:MGI:1341909]	Path:04620	Toll-like receptor signaling pathway	0.00968699	2.50257
ENSMUSG00000025779	Ly96	lymphocyte antigen 96 [Source:MGI Symbol;Acc:MGI:1341909]	Path:05133	Pertussis	0.0203729	2.52785
ENSMUSG00000025779	Ly96	lymphocyte antigen 96 [Source:MGI Symbol;Acc:MGI:1341909]	Path:05145	Toxoplasmosis	0.100972	1.76949
ENSMUSG00000025779	Ly96	lymphocyte antigen 96 [Source:MGI Symbol;Acc:MGI:1341909]	Path:05132	Salmonella infection	0.801293	0.778578
ENSMUSG00000025880	Smad7	SMAD family member 7 [Source:MGI Symbol;Acc:MGI:1100518]	Path:04350	TGF-beta signaling pathway	0.122147	1.77487
ENSMUSG00000025880	Smad7	SMAD family member 7 [Source:MGI Symbol;Acc:MGI:1100518]	Path:04390	Hippo signaling pathway	0.671527	0.885553
ENSMUSG00000025946	Pth2r	parathyroid hormone 2 receptor [Source:MGI Symbol;Acc:MGI:2180917]	Path:04080	Neuroactive ligand-receptor interaction	0.218026	1.24274
ENSMUSG00000025993	Slc40a1	solute carrier family 40 (iron-regulated transporter), member 1 [Source:MGI Symbol;Acc:MGI:1315204]	Path:04978	Mineral absorption	0.0027064	3.67254
ENSMUSG00000025993	Slc40a1	solute carrier family 40 (iron-regulated transporter), member 1 [Source:MGI Symbol;Acc:MGI:1315204]	Path:04216	Ferroptosis	0.0136586	3.47579
ENSMUSG00000026069	Il1rl1	interleukin 1 receptor-like 1 [Source:MGI Symbol;Acc:MGI:98427]	Path:04060	Cytokine-cytokine receptor interaction	1.02342e-09	3.23773
ENSMUSG00000026070	Il18r1	interleukin 18 receptor 1 [Source:MGI Symbol;Acc:MGI:105383]	Path:04060	Cytokine-cytokine receptor interaction	1.02342e-09	3.23773
ENSMUSG00000026070	Il18r1	interleukin 18 receptor 1 [Source:MGI Symbol;Acc:MGI:105383]	Path:04061	Viral protein interaction with cytokine and cytokine receptor	0.000142357	3.51238
ENSMUSG00000026070	Il18r1	interleukin 18 receptor 1 [Source:MGI Symbol;Acc:MGI:105383]	Path:05321	Inflammatory bowel disease	0.000339231	4.03641
ENSMUSG00000026070	Il18r1	interleukin 18 receptor 1 [Source:MGI Symbol;Acc:MGI:105383]	Path:04668	TNF signaling pathway	0.00072248	2.95289
ENSMUSG00000026072	Il1r1	interleukin 1 receptor, type I [Source:MGI Symbol;Acc:MGI:96545]	Path:04060	Cytokine-cytokine receptor interaction	1.02342e-09	3.23773
ENSMUSG00000026072	Il1r1	interleukin 1 receptor, type I [Source:MGI Symbol;Acc:MGI:96545]	Path:04640	Hematopoietic cell lineage	5.87025e-06	4.14137
ENSMUSG00000026072	Il1r1	interleukin 1 receptor, type I [Source:MGI Symbol;Acc:MGI:96545]	Path:04064	NF-kappa B signaling pathway	0.0013351	2.91305
ENSMUSG00000026072	Il1r1	interleukin 1 receptor, type I [Source:MGI Symbol;Acc:MGI:96545]	Path:05146	Amoebiasis	0.00503095	2.59872
ENSMUSG00000026072	Il1r1	interleukin 1 receptor, type I [Source:MGI Symbol;Acc:MGI:96545]	Path:05418	Fluid shear stress and atherosclerosis	0.00595086	2.30122
ENSMUSG00000026072	Il1r1	interleukin 1 receptor, type I [Source:MGI Symbol;Acc:MGI:96545]	Path:04010	MAPK signaling pathway	0.00963632	1.79701
ENSMUSG00000026072	Il1r1	interleukin 1 receptor, type I [Source:MGI Symbol;Acc:MGI:96545]	Path:05166	Human T-cell leukemia virus 1 infection	0.0137819	1.83844
ENSMUSG00000026072	Il1r1	interleukin 1 receptor, type I [Source:MGI Symbol;Acc:MGI:96545]	Path:04659	Th17 cell differentiation	0.0333981	2.13895
ENSMUSG00000026072	Il1r1	interleukin 1 receptor, type I [Source:MGI Symbol;Acc:MGI:96545]	Path:04380	Osteoclast differentiation	0.1542	1.58248
ENSMUSG00000026072	Il1r1	interleukin 1 receptor, type I [Source:MGI Symbol;Acc:MGI:96545]	Path:05163	Human cytomegalovirus infection	0.293241	1.2186
ENSMUSG00000026072	Il1r1	interleukin 1 receptor, type I [Source:MGI Symbol;Acc:MGI:96545]	Path:04750	Inflammatory mediator regulation of TRP channels	0.306608	1.31369
ENSMUSG00000026114	Cnga3	cyclic nucleotide gated channel alpha 3 [Source:MGI Symbol;Acc:MGI:1341818]	Path:04024	cAMP signaling pathway	0.245953	1.29332
ENSMUSG00000026114	Cnga3	cyclic nucleotide gated channel alpha 3 [Source:MGI Symbol;Acc:MGI:1341818]	Path:04740	Olfactory transduction	1	0.192265
ENSMUSG00000026189	Pecr	peroxisomal trans-2-enoyl-CoA reductase [Source:MGI Symbol;Acc:MGI:2148199]	Path:04146	Peroxisome	0.821062	0.646659
ENSMUSG00000026204	Ptprn	protein tyrosine phosphatase, receptor type, N [Source:MGI Symbol;Acc:MGI:102765]	Path:04940	Type I diabetes mellitus	0.00216692	3.42232
ENSMUSG00000026387	Sctr	secretin receptor [Source:MGI Symbol;Acc:MGI:2441720]	Path:04080	Neuroactive ligand-receptor interaction	0.218026	1.24274
ENSMUSG00000026387	Sctr	secretin receptor [Source:MGI Symbol;Acc:MGI:2441720]	Path:04976	Bile secretion	0.290911	1.39032
ENSMUSG00000026387	Sctr	secretin receptor [Source:MGI Symbol;Acc:MGI:2441720]	Path:04972	Pancreatic secretion	0.590969	0.975661
ENSMUSG00000026389	Steap3	STEAP family member 3 [Source:MGI Symbol;Acc:MGI:1915678]	Path:04216	Ferroptosis	0.0136586	3.47579
ENSMUSG00000026389	Steap3	STEAP family member 3 [Source:MGI Symbol;Acc:MGI:1915678]	Path:04115	p53 signaling pathway	0.044351	2.3172
ENSMUSG00000026463	Atp2b4	ATPase, Ca++ transporting, plasma membrane 4 [Source:MGI Symbol;Acc:MGI:88111]	Path:04978	Mineral absorption	0.0027064	3.67254
ENSMUSG00000026463	Atp2b4	ATPase, Ca++ transporting, plasma membrane 4 [Source:MGI Symbol;Acc:MGI:88111]	Path:04925	Aldosterone synthesis and secretion	0.160773	1.63567
ENSMUSG00000026463	Atp2b4	ATPase, Ca++ transporting, plasma membrane 4 [Source:MGI Symbol;Acc:MGI:88111]	Path:04024	cAMP signaling pathway	0.245953	1.29332
ENSMUSG00000026463	Atp2b4	ATPase, Ca++ transporting, plasma membrane 4 [Source:MGI Symbol;Acc:MGI:88111]	Path:04020	Calcium signaling pathway	0.246163	1.27446
ENSMUSG00000026463	Atp2b4	ATPase, Ca++ transporting, plasma membrane 4 [Source:MGI Symbol;Acc:MGI:88111]	Path:04261	Adrenergic signaling in cardiomyocytes	0.306326	1.28056
ENSMUSG00000026463	Atp2b4	ATPase, Ca++ transporting, plasma membrane 4 [Source:MGI Symbol;Acc:MGI:88111]	Path:04972	Pancreatic secretion	0.590969	0.975661
ENSMUSG00000026463	Atp2b4	ATPase, Ca++ transporting, plasma membrane 4 [Source:MGI Symbol;Acc:MGI:88111]	Path:04970	Salivary secretion	0.602779	0.969989
ENSMUSG00000026463	Atp2b4	ATPase, Ca++ transporting, plasma membrane 4 [Source:MGI Symbol;Acc:MGI:88111]	Path:04961	Endocrine and other factor-regulated calcium reabsorption	0.893753	0.455842
ENSMUSG00000026463	Atp2b4	ATPase, Ca++ transporting, plasma membrane 4 [Source:MGI Symbol;Acc:MGI:88111]	Path:04022	cGMP-PKG signaling pathway	0.94898	0.487831
ENSMUSG00000026479	Lamc2	laminin, gamma 2 [Source:MGI Symbol;Acc:MGI:99913]	Path:05146	Amoebiasis	0.00503095	2.59872
ENSMUSG00000026479	Lamc2	laminin, gamma 2 [Source:MGI Symbol;Acc:MGI:99913]	Path:05200	Pathways in cancer	0.00657212	1.59334
ENSMUSG00000026479	Lamc2	laminin, gamma 2 [Source:MGI Symbol;Acc:MGI:99913]	Path:04512	ECM-receptor interaction	0.0386601	2.21187
ENSMUSG00000026479	Lamc2	laminin, gamma 2 [Source:MGI Symbol;Acc:MGI:99913]	Path:04151	PI3K-Akt signaling pathway	0.0961353	1.39419
ENSMUSG00000026479	Lamc2	laminin, gamma 2 [Source:MGI Symbol;Acc:MGI:99913]	Path:05145	Toxoplasmosis	0.100972	1.76949
ENSMUSG00000026479	Lamc2	laminin, gamma 2 [Source:MGI Symbol;Acc:MGI:99913]	Path:05222	Small cell lung cancer	0.242626	1.49497
ENSMUSG00000026479	Lamc2	laminin, gamma 2 [Source:MGI Symbol;Acc:MGI:99913]	Path:04510	Focal adhesion	0.583712	0.973222
ENSMUSG00000026479	Lamc2	laminin, gamma 2 [Source:MGI Symbol;Acc:MGI:99913]	Path:05165	Human papillomavirus infection	0.637766	0.934667
ENSMUSG00000026573	Xcl1	chemokine (C motif) ligand 1 [Source:MGI Symbol;Acc:MGI:104593]	Path:04060	Cytokine-cytokine receptor interaction	1.02342e-09	3.23773
ENSMUSG00000026573	Xcl1	chemokine (C motif) ligand 1 [Source:MGI Symbol;Acc:MGI:104593]	Path:04061	Viral protein interaction with cytokine and cytokine receptor	0.000142357	3.51238
ENSMUSG00000026573	Xcl1	chemokine (C motif) ligand 1 [Source:MGI Symbol;Acc:MGI:104593]	Path:04062	Chemokine signaling pathway	0.0857233	1.59307
ENSMUSG00000026579	F5	coagulation factor V [Source:MGI Symbol;Acc:MGI:88382]	Path:04610	Complement and coagulation cascades	0.0184616	2.39194
ENSMUSG00000026582	Sele	selectin, endothelial cell [Source:MGI Symbol;Acc:MGI:98278]	Path:05144	Malaria	0.000132601	4.55013
ENSMUSG00000026582	Sele	selectin, endothelial cell [Source:MGI Symbol;Acc:MGI:98278]	Path:04668	TNF signaling pathway	0.00072248	2.95289
ENSMUSG00000026582	Sele	selectin, endothelial cell [Source:MGI Symbol;Acc:MGI:98278]	Path:05418	Fluid shear stress and atherosclerosis	0.00595086	2.30122
ENSMUSG00000026582	Sele	selectin, endothelial cell [Source:MGI Symbol;Acc:MGI:98278]	Path:05143	African trypanosomiasis	0.00987311	3.75761
ENSMUSG00000026582	Sele	selectin, endothelial cell [Source:MGI Symbol;Acc:MGI:98278]	Path:04514	Cell adhesion molecules	0.0383335	1.83156
ENSMUSG00000026582	Sele	selectin, endothelial cell [Source:MGI Symbol;Acc:MGI:98278]	Path:04933	AGE-RAGE signaling pathway in diabetic complications	0.0711554	1.92717
ENSMUSG00000026712	Mrc1	mannose receptor, C type 1 [Source:MGI Symbol;Acc:MGI:97142]	Path:05152	Tuberculosis	0.0289323	1.85376
ENSMUSG00000026712	Mrc1	mannose receptor, C type 1 [Source:MGI Symbol;Acc:MGI:97142]	Path:04145	Phagosome	0.105236	1.57098
ENSMUSG00000026770	Il2ra	interleukin 2 receptor, alpha chain [Source:MGI Symbol;Acc:MGI:96549]	Path:04060	Cytokine-cytokine receptor interaction	1.02342e-09	3.23773
ENSMUSG00000026770	Il2ra	interleukin 2 receptor, alpha chain [Source:MGI Symbol;Acc:MGI:96549]	Path:04640	Hematopoietic cell lineage	5.87025e-06	4.14137
ENSMUSG00000026770	Il2ra	interleukin 2 receptor, alpha chain [Source:MGI Symbol;Acc:MGI:96549]	Path:04061	Viral protein interaction with cytokine and cytokine receptor	0.000142357	3.51238
ENSMUSG00000026770	Il2ra	interleukin 2 receptor, alpha chain [Source:MGI Symbol;Acc:MGI:96549]	Path:05200	Pathways in cancer	0.00657212	1.59334
ENSMUSG00000026770	Il2ra	interleukin 2 receptor, alpha chain [Source:MGI Symbol;Acc:MGI:96549]	Path:04658	Th1 and Th2 cell differentiation	0.0135787	2.52785
ENSMUSG00000026770	Il2ra	interleukin 2 receptor, alpha chain [Source:MGI Symbol;Acc:MGI:96549]	Path:05166	Human T-cell leukemia virus 1 infection	0.0137819	1.83844
ENSMUSG00000026770	Il2ra	interleukin 2 receptor, alpha chain [Source:MGI Symbol;Acc:MGI:96549]	Path:04630	JAK-STAT signaling pathway	0.0179493	1.98617
ENSMUSG00000026770	Il2ra	interleukin 2 receptor, alpha chain [Source:MGI Symbol;Acc:MGI:96549]	Path:04659	Th17 cell differentiation	0.0333981	2.13895
ENSMUSG00000026770	Il2ra	interleukin 2 receptor, alpha chain [Source:MGI Symbol;Acc:MGI:96549]	Path:05162	Measles	0.0801746	1.71409
ENSMUSG00000026770	Il2ra	interleukin 2 receptor, alpha chain [Source:MGI Symbol;Acc:MGI:96549]	Path:04151	PI3K-Akt signaling pathway	0.0961353	1.39419
ENSMUSG00000026770	Il2ra	interleukin 2 receptor, alpha chain [Source:MGI Symbol;Acc:MGI:96549]	Path:04144	Endocytosis	0.923274	0.624862
ENSMUSG00000026817	Ak1	adenylate kinase 1 [Source:MGI Symbol;Acc:MGI:87977]	Path:00730	Thiamine metabolism	0.0151988	5.56127
ENSMUSG00000026817	Ak1	adenylate kinase 1 [Source:MGI Symbol;Acc:MGI:87977]	Path:01240	Biosynthesis of cofactors	0.317914	1.26392
ENSMUSG00000026817	Ak1	adenylate kinase 1 [Source:MGI Symbol;Acc:MGI:87977]	Path:00230	Purine metabolism	0.364336	1.22675
ENSMUSG00000026817	Ak1	adenylate kinase 1 [Source:MGI Symbol;Acc:MGI:87977]	Path:01100	Metabolic pathways	0.440223	1.0252
ENSMUSG00000026826	Nr4a2	nuclear receptor subfamily 4, group A, member 2 [Source:MGI Symbol;Acc:MGI:1352456]	Path:04925	Aldosterone synthesis and secretion	0.160773	1.63567
ENSMUSG00000026826	Nr4a2	nuclear receptor subfamily 4, group A, member 2 [Source:MGI Symbol;Acc:MGI:1352456]	Path:04928	Parathyroid hormone synthesis, secretion and action	0.192778	1.5448
ENSMUSG00000026829	Gbgt1	globoside alpha-1,3-N-acetylgalactosaminyltransferase 1 [Source:MGI Symbol;Acc:MGI:2449143]	Path:00603	Glycosphingolipid biosynthesis - globo and isoglobo series	0.111134	3.47579
ENSMUSG00000026829	Gbgt1	globoside alpha-1,3-N-acetylgalactosaminyltransferase 1 [Source:MGI Symbol;Acc:MGI:2449143]	Path:01100	Metabolic pathways	0.440223	1.0252
ENSMUSG00000026879	Gsn	gelsolin [Source:MGI Symbol;Acc:MGI:95851]	Path:04810	Regulation of actin cytoskeleton	0.0965107	1.52364
ENSMUSG00000026879	Gsn	gelsolin [Source:MGI Symbol;Acc:MGI:95851]	Path:05203	Viral carcinogenesis	0.798615	0.768839
ENSMUSG00000026879	Gsn	gelsolin [Source:MGI Symbol;Acc:MGI:95851]	Path:04666	Fc gamma R-mediated phagocytosis	0.966207	0.302243
ENSMUSG00000026959	Grin1	glutamate receptor, ionotropic, NMDA1 (zeta 1) [Source:MGI Symbol;Acc:MGI:95819]	Path:04015	Rap1 signaling pathway	0.0102575	1.94904
ENSMUSG00000026959	Grin1	glutamate receptor, ionotropic, NMDA1 (zeta 1) [Source:MGI Symbol;Acc:MGI:95819]	Path:04014	Ras signaling pathway	0.073282	1.56486
ENSMUSG00000026959	Grin1	glutamate receptor, ionotropic, NMDA1 (zeta 1) [Source:MGI Symbol;Acc:MGI:95819]	Path:04713	Circadian entrainment	0.14084	1.70243
ENSMUSG00000026959	Grin1	glutamate receptor, ionotropic, NMDA1 (zeta 1) [Source:MGI Symbol;Acc:MGI:95819]	Path:04080	Neuroactive ligand-receptor interaction	0.218026	1.24274
ENSMUSG00000026959	Grin1	glutamate receptor, ionotropic, NMDA1 (zeta 1) [Source:MGI Symbol;Acc:MGI:95819]	Path:04024	cAMP signaling pathway	0.245953	1.29332
ENSMUSG00000026959	Grin1	glutamate receptor, ionotropic, NMDA1 (zeta 1) [Source:MGI Symbol;Acc:MGI:95819]	Path:04020	Calcium signaling pathway	0.246163	1.27446
ENSMUSG00000026959	Grin1	glutamate receptor, ionotropic, NMDA1 (zeta 1) [Source:MGI Symbol;Acc:MGI:95819]	Path:04724	Glutamatergic synapse	0.383872	1.23037
ENSMUSG00000026959	Grin1	glutamate receptor, ionotropic, NMDA1 (zeta 1) [Source:MGI Symbol;Acc:MGI:95819]	Path:04720	Long-term potentiation	0.435106	1.24506
ENSMUSG00000026959	Grin1	glutamate receptor, ionotropic, NMDA1 (zeta 1) [Source:MGI Symbol;Acc:MGI:95819]	Path:05031	Amphetamine addiction	0.454146	1.20897
ENSMUSG00000026959	Grin1	glutamate receptor, ionotropic, NMDA1 (zeta 1) [Source:MGI Symbol;Acc:MGI:95819]	Path:05030	Cocaine addiction	0.519536	1.1586
ENSMUSG00000026959	Grin1	glutamate receptor, ionotropic, NMDA1 (zeta 1) [Source:MGI Symbol;Acc:MGI:95819]	Path:05020	Prion disease	0.699636	0.875791
ENSMUSG00000026959	Grin1	glutamate receptor, ionotropic, NMDA1 (zeta 1) [Source:MGI Symbol;Acc:MGI:95819]	Path:05033	Nicotine addiction	0.769696	0.695159
ENSMUSG00000026959	Grin1	glutamate receptor, ionotropic, NMDA1 (zeta 1) [Source:MGI Symbol;Acc:MGI:95819]	Path:05034	Alcoholism	0.83941	0.709346
ENSMUSG00000026959	Grin1	glutamate receptor, ionotropic, NMDA1 (zeta 1) [Source:MGI Symbol;Acc:MGI:95819]	Path:05022	Pathways of neurodegeneration - multiple diseases	0.94337	0.670767
ENSMUSG00000026959	Grin1	glutamate receptor, ionotropic, NMDA1 (zeta 1) [Source:MGI Symbol;Acc:MGI:95819]	Path:05010	Alzheimer disease	0.94586	0.626622
ENSMUSG00000026959	Grin1	glutamate receptor, ionotropic, NMDA1 (zeta 1) [Source:MGI Symbol;Acc:MGI:95819]	Path:05017	Spinocerebellar ataxia	0.965212	0.394416
ENSMUSG00000026959	Grin1	glutamate receptor, ionotropic, NMDA1 (zeta 1) [Source:MGI Symbol;Acc:MGI:95819]	Path:05016	Huntington disease	0.999715	0.19445
ENSMUSG00000026959	Grin1	glutamate receptor, ionotropic, NMDA1 (zeta 1) [Source:MGI Symbol;Acc:MGI:95819]	Path:05014	Amyotrophic lateral sclerosis	0.999793	0.236986
ENSMUSG00000027035	Cers6	ceramide synthase 6 [Source:MGI Symbol;Acc:MGI:2442564]	Path:01100	Metabolic pathways	0.440223	1.0252
ENSMUSG00000027035	Cers6	ceramide synthase 6 [Source:MGI Symbol;Acc:MGI:2442564]	Path:04071	Sphingolipid signaling pathway	0.828944	0.672734
ENSMUSG00000027035	Cers6	ceramide synthase 6 [Source:MGI Symbol;Acc:MGI:2442564]	Path:00600	Sphingolipid metabolism	0.840629	0.556127
ENSMUSG00000027048	Abcb11	ATP-binding cassette, sub-family B (MDR/TAP), member 11 [Source:MGI Symbol;Acc:MGI:1351619]	Path:04979	Cholesterol metabolism	0.00784075	3.40486
ENSMUSG00000027048	Abcb11	ATP-binding cassette, sub-family B (MDR/TAP), member 11 [Source:MGI Symbol;Acc:MGI:1351619]	Path:02010	ABC transporters	0.104272	2.22451
ENSMUSG00000027048	Abcb11	ATP-binding cassette, sub-family B (MDR/TAP), member 11 [Source:MGI Symbol;Acc:MGI:1351619]	Path:04976	Bile secretion	0.290911	1.39032
ENSMUSG00000027048	Abcb11	ATP-binding cassette, sub-family B (MDR/TAP), member 11 [Source:MGI Symbol;Acc:MGI:1351619]	Path:01522	Endocrine resistance	0.431231	1.19597
ENSMUSG00000027204	Fbn1	fibrillin 1 [Source:MGI Symbol;Acc:MGI:95489]	Path:04350	TGF-beta signaling pathway	0.122147	1.77487
ENSMUSG00000027208	Fgf7	fibroblast growth factor 7 [Source:MGI Symbol;Acc:MGI:95521]	Path:05200	Pathways in cancer	0.00657212	1.59334
ENSMUSG00000027208	Fgf7	fibroblast growth factor 7 [Source:MGI Symbol;Acc:MGI:95521]	Path:04010	MAPK signaling pathway	0.00963632	1.79701
ENSMUSG00000027208	Fgf7	fibroblast growth factor 7 [Source:MGI Symbol;Acc:MGI:95521]	Path:04015	Rap1 signaling pathway	0.0102575	1.94904
ENSMUSG00000027208	Fgf7	fibroblast growth factor 7 [Source:MGI Symbol;Acc:MGI:95521]	Path:04014	Ras signaling pathway	0.073282	1.56486
ENSMUSG00000027208	Fgf7	fibroblast growth factor 7 [Source:MGI Symbol;Acc:MGI:95521]	Path:04151	PI3K-Akt signaling pathway	0.0961353	1.39419
ENSMUSG00000027208	Fgf7	fibroblast growth factor 7 [Source:MGI Symbol;Acc:MGI:95521]	Path:04810	Regulation of actin cytoskeleton	0.0965107	1.52364
ENSMUSG00000027208	Fgf7	fibroblast growth factor 7 [Source:MGI Symbol;Acc:MGI:95521]	Path:04020	Calcium signaling pathway	0.246163	1.27446
ENSMUSG00000027208	Fgf7	fibroblast growth factor 7 [Source:MGI Symbol;Acc:MGI:95521]	Path:05224	Breast cancer	0.435466	1.13495
ENSMUSG00000027208	Fgf7	fibroblast growth factor 7 [Source:MGI Symbol;Acc:MGI:95521]	Path:05218	Melanoma	0.482191	1.1586
ENSMUSG00000027208	Fgf7	fibroblast growth factor 7 [Source:MGI Symbol;Acc:MGI:95521]	Path:05226	Gastric cancer	0.793676	0.741503
ENSMUSG00000027314	Dll4	delta like canonical Notch ligand 4 [Source:MGI Symbol;Acc:MGI:1859388]	Path:05200	Pathways in cancer	0.00657212	1.59334
ENSMUSG00000027314	Dll4	delta like canonical Notch ligand 4 [Source:MGI Symbol;Acc:MGI:1859388]	Path:04658	Th1 and Th2 cell differentiation	0.0135787	2.52785
ENSMUSG00000027314	Dll4	delta like canonical Notch ligand 4 [Source:MGI Symbol;Acc:MGI:1859388]	Path:01522	Endocrine resistance	0.431231	1.19597
ENSMUSG00000027314	Dll4	delta like canonical Notch ligand 4 [Source:MGI Symbol;Acc:MGI:1859388]	Path:05224	Breast cancer	0.435466	1.13495
ENSMUSG00000027314	Dll4	delta like canonical Notch ligand 4 [Source:MGI Symbol;Acc:MGI:1859388]	Path:04330	Notch signaling pathway	0.583669	1.02986
ENSMUSG00000027360	Hdc	histidine decarboxylase [Source:MGI Symbol;Acc:MGI:96062]	Path:00340	Histidine metabolism	0.239819	2.13895
ENSMUSG00000027360	Hdc	histidine decarboxylase [Source:MGI Symbol;Acc:MGI:96062]	Path:01100	Metabolic pathways	0.440223	1.0252
ENSMUSG00000027398	Il1b	interleukin 1 beta [Source:MGI Symbol;Acc:MGI:96543]	Path:04060	Cytokine-cytokine receptor interaction	1.02342e-09	3.23773
ENSMUSG00000027398	Il1b	interleukin 1 beta [Source:MGI Symbol;Acc:MGI:96543]	Path:04640	Hematopoietic cell lineage	5.87025e-06	4.14137
ENSMUSG00000027398	Il1b	interleukin 1 beta [Source:MGI Symbol;Acc:MGI:96543]	Path:05323	Rheumatoid arthritis	1.22145e-05	4.15497
ENSMUSG00000027398	Il1b	interleukin 1 beta [Source:MGI Symbol;Acc:MGI:96543]	Path:05144	Malaria	0.000132601	4.55013
ENSMUSG00000027398	Il1b	interleukin 1 beta [Source:MGI Symbol;Acc:MGI:96543]	Path:05321	Inflammatory bowel disease	0.000339231	4.03641
ENSMUSG00000027398	Il1b	interleukin 1 beta [Source:MGI Symbol;Acc:MGI:96543]	Path:04668	TNF signaling pathway	0.00072248	2.95289
ENSMUSG00000027398	Il1b	interleukin 1 beta [Source:MGI Symbol;Acc:MGI:96543]	Path:04064	NF-kappa B signaling pathway	0.0013351	2.91305
ENSMUSG00000027398	Il1b	interleukin 1 beta [Source:MGI Symbol;Acc:MGI:96543]	Path:04940	Type I diabetes mellitus	0.00216692	3.42232
ENSMUSG00000027398	Il1b	interleukin 1 beta [Source:MGI Symbol;Acc:MGI:96543]	Path:04625	C-type lectin receptor signaling pathway	0.00225139	2.73098
ENSMUSG00000027398	Il1b	interleukin 1 beta [Source:MGI Symbol;Acc:MGI:96543]	Path:05146	Amoebiasis	0.00503095	2.59872
ENSMUSG00000027398	Il1b	interleukin 1 beta [Source:MGI Symbol;Acc:MGI:96543]	Path:05134	Legionellosis	0.00547628	3.24407
ENSMUSG00000027398	Il1b	interleukin 1 beta [Source:MGI Symbol;Acc:MGI:96543]	Path:05418	Fluid shear stress and atherosclerosis	0.00595086	2.30122
ENSMUSG00000027398	Il1b	interleukin 1 beta [Source:MGI Symbol;Acc:MGI:96543]	Path:05164	Influenza A	0.00947379	2.08949
ENSMUSG00000027398	Il1b	interleukin 1 beta [Source:MGI Symbol;Acc:MGI:96543]	Path:04010	MAPK signaling pathway	0.00963632	1.79701
ENSMUSG00000027398	Il1b	interleukin 1 beta [Source:MGI Symbol;Acc:MGI:96543]	Path:04620	Toll-like receptor signaling pathway	0.00968699	2.50257
ENSMUSG00000027398	Il1b	interleukin 1 beta [Source:MGI Symbol;Acc:MGI:96543]	Path:05143	African trypanosomiasis	0.00987311	3.75761
ENSMUSG00000027398	Il1b	interleukin 1 beta [Source:MGI Symbol;Acc:MGI:96543]	Path:05332	Graft-versus-host disease	0.0173606	2.87652
ENSMUSG00000027398	Il1b	interleukin 1 beta [Source:MGI Symbol;Acc:MGI:96543]	Path:05133	Pertussis	0.0203729	2.52785
ENSMUSG00000027398	Il1b	interleukin 1 beta [Source:MGI Symbol;Acc:MGI:96543]	Path:04623	Cytosolic DNA-sensing pathway	0.0251341	2.64822
ENSMUSG00000027398	Il1b	interleukin 1 beta [Source:MGI Symbol;Acc:MGI:96543]	Path:05152	Tuberculosis	0.0289323	1.85376
ENSMUSG00000027398	Il1b	interleukin 1 beta [Source:MGI Symbol;Acc:MGI:96543]	Path:04659	Th17 cell differentiation	0.0333981	2.13895
ENSMUSG00000027398	Il1b	interleukin 1 beta [Source:MGI Symbol;Acc:MGI:96543]	Path:05140	Leishmaniasis	0.0394678	2.3834
ENSMUSG00000027398	Il1b	interleukin 1 beta [Source:MGI Symbol;Acc:MGI:96543]	Path:04933	AGE-RAGE signaling pathway in diabetic complications	0.0711554	1.92717
ENSMUSG00000027398	Il1b	interleukin 1 beta [Source:MGI Symbol;Acc:MGI:96543]	Path:05162	Measles	0.0801746	1.71409
ENSMUSG00000027398	Il1b	interleukin 1 beta [Source:MGI Symbol;Acc:MGI:96543]	Path:04657	IL-17 signaling pathway	0.10899	1.83339
ENSMUSG00000027398	Il1b	interleukin 1 beta [Source:MGI Symbol;Acc:MGI:96543]	Path:04621	NOD-like receptor signaling pathway	0.111849	1.51421
ENSMUSG00000027398	Il1b	interleukin 1 beta [Source:MGI Symbol;Acc:MGI:96543]	Path:04380	Osteoclast differentiation	0.1542	1.58248
ENSMUSG00000027398	Il1b	interleukin 1 beta [Source:MGI Symbol;Acc:MGI:96543]	Path:05142	Chagas disease	0.165939	1.61979
ENSMUSG00000027398	Il1b	interleukin 1 beta [Source:MGI Symbol;Acc:MGI:96543]	Path:05163	Human cytomegalovirus infection	0.293241	1.2186
ENSMUSG00000027398	Il1b	interleukin 1 beta [Source:MGI Symbol;Acc:MGI:96543]	Path:01523	Antifolate resistance	0.293758	1.85376
ENSMUSG00000027398	Il1b	interleukin 1 beta [Source:MGI Symbol;Acc:MGI:96543]	Path:04750	Inflammatory mediator regulation of TRP channels	0.306608	1.31369
ENSMUSG00000027398	Il1b	interleukin 1 beta [Source:MGI Symbol;Acc:MGI:96543]	Path:05168	Herpes simplex virus 1 infection	0.426818	1.06706
ENSMUSG00000027398	Il1b	interleukin 1 beta [Source:MGI Symbol;Acc:MGI:96543]	Path:05171	Coronavirus disease - COVID-19	0.527668	1.01731
ENSMUSG00000027398	Il1b	interleukin 1 beta [Source:MGI Symbol;Acc:MGI:96543]	Path:05020	Prion disease	0.699636	0.875791
ENSMUSG00000027398	Il1b	interleukin 1 beta [Source:MGI Symbol;Acc:MGI:96543]	Path:05135	Yersinia infection	0.715759	0.83004
ENSMUSG00000027398	Il1b	interleukin 1 beta [Source:MGI Symbol;Acc:MGI:96543]	Path:04217	Necroptosis	0.74216	0.813051
ENSMUSG00000027398	Il1b	interleukin 1 beta [Source:MGI Symbol;Acc:MGI:96543]	Path:04932	Non-alcoholic fatty liver disease	0.775979	0.761818
ENSMUSG00000027398	Il1b	interleukin 1 beta [Source:MGI Symbol;Acc:MGI:96543]	Path:05132	Salmonella infection	0.801293	0.778578
ENSMUSG00000027398	Il1b	interleukin 1 beta [Source:MGI Symbol;Acc:MGI:96543]	Path:05022	Pathways of neurodegeneration - multiple diseases	0.94337	0.670767
ENSMUSG00000027398	Il1b	interleukin 1 beta [Source:MGI Symbol;Acc:MGI:96543]	Path:05010	Alzheimer disease	0.94586	0.626622
ENSMUSG00000027399	Il1a	interleukin 1 alpha [Source:MGI Symbol;Acc:MGI:96542]	Path:04060	Cytokine-cytokine receptor interaction	1.02342e-09	3.23773
ENSMUSG00000027399	Il1a	interleukin 1 alpha [Source:MGI Symbol;Acc:MGI:96542]	Path:04640	Hematopoietic cell lineage	5.87025e-06	4.14137
ENSMUSG00000027399	Il1a	interleukin 1 alpha [Source:MGI Symbol;Acc:MGI:96542]	Path:05323	Rheumatoid arthritis	1.22145e-05	4.15497
ENSMUSG00000027399	Il1a	interleukin 1 alpha [Source:MGI Symbol;Acc:MGI:96542]	Path:05321	Inflammatory bowel disease	0.000339231	4.03641
ENSMUSG00000027399	Il1a	interleukin 1 alpha [Source:MGI Symbol;Acc:MGI:96542]	Path:04940	Type I diabetes mellitus	0.00216692	3.42232
ENSMUSG00000027399	Il1a	interleukin 1 alpha [Source:MGI Symbol;Acc:MGI:96542]	Path:05418	Fluid shear stress and atherosclerosis	0.00595086	2.30122
ENSMUSG00000027399	Il1a	interleukin 1 alpha [Source:MGI Symbol;Acc:MGI:96542]	Path:05164	Influenza A	0.00947379	2.08949
ENSMUSG00000027399	Il1a	interleukin 1 alpha [Source:MGI Symbol;Acc:MGI:96542]	Path:04010	MAPK signaling pathway	0.00963632	1.79701
ENSMUSG00000027399	Il1a	interleukin 1 alpha [Source:MGI Symbol;Acc:MGI:96542]	Path:05332	Graft-versus-host disease	0.0173606	2.87652
ENSMUSG00000027399	Il1a	interleukin 1 alpha [Source:MGI Symbol;Acc:MGI:96542]	Path:05133	Pertussis	0.0203729	2.52785
ENSMUSG00000027399	Il1a	interleukin 1 alpha [Source:MGI Symbol;Acc:MGI:96542]	Path:05152	Tuberculosis	0.0289323	1.85376
ENSMUSG00000027399	Il1a	interleukin 1 alpha [Source:MGI Symbol;Acc:MGI:96542]	Path:05140	Leishmaniasis	0.0394678	2.3834
ENSMUSG00000027399	Il1a	interleukin 1 alpha [Source:MGI Symbol;Acc:MGI:96542]	Path:04933	AGE-RAGE signaling pathway in diabetic complications	0.0711554	1.92717
ENSMUSG00000027399	Il1a	interleukin 1 alpha [Source:MGI Symbol;Acc:MGI:96542]	Path:05162	Measles	0.0801746	1.71409
ENSMUSG00000027399	Il1a	interleukin 1 alpha [Source:MGI Symbol;Acc:MGI:96542]	Path:04380	Osteoclast differentiation	0.1542	1.58248
ENSMUSG00000027399	Il1a	interleukin 1 alpha [Source:MGI Symbol;Acc:MGI:96542]	Path:04218	Cellular senescence	0.46552	1.0874
ENSMUSG00000027399	Il1a	interleukin 1 alpha [Source:MGI Symbol;Acc:MGI:96542]	Path:05020	Prion disease	0.699636	0.875791
ENSMUSG00000027399	Il1a	interleukin 1 alpha [Source:MGI Symbol;Acc:MGI:96542]	Path:04217	Necroptosis	0.74216	0.813051
ENSMUSG00000027399	Il1a	interleukin 1 alpha [Source:MGI Symbol;Acc:MGI:96542]	Path:04932	Non-alcoholic fatty liver disease	0.775979	0.761818
ENSMUSG00000027399	Il1a	interleukin 1 alpha [Source:MGI Symbol;Acc:MGI:96542]	Path:05022	Pathways of neurodegeneration - multiple diseases	0.94337	0.670767
ENSMUSG00000027399	Il1a	interleukin 1 alpha [Source:MGI Symbol;Acc:MGI:96542]	Path:05010	Alzheimer disease	0.94586	0.626622
ENSMUSG00000027470	Mylk2	myosin, light polypeptide kinase 2, skeletal muscle [Source:MGI Symbol;Acc:MGI:2139434]	Path:04810	Regulation of actin cytoskeleton	0.0965107	1.52364
ENSMUSG00000027470	Mylk2	myosin, light polypeptide kinase 2, skeletal muscle [Source:MGI Symbol;Acc:MGI:2139434]	Path:04921	Oxytocin signaling pathway	0.18569	1.45393
ENSMUSG00000027470	Mylk2	myosin, light polypeptide kinase 2, skeletal muscle [Source:MGI Symbol;Acc:MGI:2139434]	Path:04371	Apelin signaling pathway	0.217812	1.43121
ENSMUSG00000027470	Mylk2	myosin, light polypeptide kinase 2, skeletal muscle [Source:MGI Symbol;Acc:MGI:2139434]	Path:04020	Calcium signaling pathway	0.246163	1.27446
ENSMUSG00000027470	Mylk2	myosin, light polypeptide kinase 2, skeletal muscle [Source:MGI Symbol;Acc:MGI:2139434]	Path:04971	Gastric acid secretion	0.283707	1.48301
ENSMUSG00000027470	Mylk2	myosin, light polypeptide kinase 2, skeletal muscle [Source:MGI Symbol;Acc:MGI:2139434]	Path:04270	Vascular smooth muscle contraction	0.40319	1.17492
ENSMUSG00000027470	Mylk2	myosin, light polypeptide kinase 2, skeletal muscle [Source:MGI Symbol;Acc:MGI:2139434]	Path:04510	Focal adhesion	0.583712	0.973222
ENSMUSG00000027470	Mylk2	myosin, light polypeptide kinase 2, skeletal muscle [Source:MGI Symbol;Acc:MGI:2139434]	Path:04611	Platelet activation	0.657148	0.896979
ENSMUSG00000027470	Mylk2	myosin, light polypeptide kinase 2, skeletal muscle [Source:MGI Symbol;Acc:MGI:2139434]	Path:04022	cGMP-PKG signaling pathway	0.94898	0.487831
ENSMUSG00000027514	Zbp1	Z-DNA binding protein 1 [Source:MGI Symbol;Acc:MGI:1927449]	Path:04623	Cytosolic DNA-sensing pathway	0.0251341	2.64822
ENSMUSG00000027514	Zbp1	Z-DNA binding protein 1 [Source:MGI Symbol;Acc:MGI:1927449]	Path:04217	Necroptosis	0.74216	0.813051
ENSMUSG00000027611	Procr	protein C receptor, endothelial [Source:MGI Symbol;Acc:MGI:104596]	Path:04610	Complement and coagulation cascades	0.0184616	2.39194
ENSMUSG00000027669	Gnb4	guanine nucleotide binding protein (G protein), beta 4 [Source:MGI Symbol;Acc:MGI:104581]	Path:05200	Pathways in cancer	0.00657212	1.59334
ENSMUSG00000027669	Gnb4	guanine nucleotide binding protein (G protein), beta 4 [Source:MGI Symbol;Acc:MGI:104581]	Path:04014	Ras signaling pathway	0.073282	1.56486
ENSMUSG00000027669	Gnb4	guanine nucleotide binding protein (G protein), beta 4 [Source:MGI Symbol;Acc:MGI:104581]	Path:04062	Chemokine signaling pathway	0.0857233	1.59307
ENSMUSG00000027669	Gnb4	guanine nucleotide binding protein (G protein), beta 4 [Source:MGI Symbol;Acc:MGI:104581]	Path:04151	PI3K-Akt signaling pathway	0.0961353	1.39419
ENSMUSG00000027669	Gnb4	guanine nucleotide binding protein (G protein), beta 4 [Source:MGI Symbol;Acc:MGI:104581]	Path:04713	Circadian entrainment	0.14084	1.70243
ENSMUSG00000027669	Gnb4	guanine nucleotide binding protein (G protein), beta 4 [Source:MGI Symbol;Acc:MGI:104581]	Path:04371	Apelin signaling pathway	0.217812	1.43121
ENSMUSG00000027669	Gnb4	guanine nucleotide binding protein (G protein), beta 4 [Source:MGI Symbol;Acc:MGI:104581]	Path:05032	Morphine addiction	0.229245	1.52782
ENSMUSG00000027669	Gnb4	guanine nucleotide binding protein (G protein), beta 4 [Source:MGI Symbol;Acc:MGI:104581]	Path:05163	Human cytomegalovirus infection	0.293241	1.2186
ENSMUSG00000027669	Gnb4	guanine nucleotide binding protein (G protein), beta 4 [Source:MGI Symbol;Acc:MGI:104581]	Path:04926	Relaxin signaling pathway	0.319322	1.29332
ENSMUSG00000027669	Gnb4	guanine nucleotide binding protein (G protein), beta 4 [Source:MGI Symbol;Acc:MGI:104581]	Path:04724	Glutamatergic synapse	0.383872	1.23037
ENSMUSG00000027669	Gnb4	guanine nucleotide binding protein (G protein), beta 4 [Source:MGI Symbol;Acc:MGI:104581]	Path:05167	Kaposi sarcoma-associated herpesvirus infection	0.394676	1.13753
ENSMUSG00000027669	Gnb4	guanine nucleotide binding protein (G protein), beta 4 [Source:MGI Symbol;Acc:MGI:104581]	Path:04727	GABAergic synapse	0.39863	1.24972
ENSMUSG00000027669	Gnb4	guanine nucleotide binding protein (G protein), beta 4 [Source:MGI Symbol;Acc:MGI:104581]	Path:04726	Serotonergic synapse	0.510815	1.06131
ENSMUSG00000027669	Gnb4	guanine nucleotide binding protein (G protein), beta 4 [Source:MGI Symbol;Acc:MGI:104581]	Path:04728	Dopaminergic synapse	0.537704	1.02986
ENSMUSG00000027669	Gnb4	guanine nucleotide binding protein (G protein), beta 4 [Source:MGI Symbol;Acc:MGI:104581]	Path:04725	Cholinergic synapse	0.576872	0.993084
ENSMUSG00000027669	Gnb4	guanine nucleotide binding protein (G protein), beta 4 [Source:MGI Symbol;Acc:MGI:104581]	Path:04723	Retrograde endocannabinoid signaling	0.74723	0.794467
ENSMUSG00000027669	Gnb4	guanine nucleotide binding protein (G protein), beta 4 [Source:MGI Symbol;Acc:MGI:104581]	Path:05034	Alcoholism	0.83941	0.709346
ENSMUSG00000027669	Gnb4	guanine nucleotide binding protein (G protein), beta 4 [Source:MGI Symbol;Acc:MGI:104581]	Path:05170	Human immunodeficiency virus 1 infection	0.849511	0.716043
ENSMUSG00000027803	Wwtr1	WW domain containing transcription regulator 1 [Source:MGI Symbol;Acc:MGI:1917649]	Path:04392	Hippo signaling pathway - multiple species	0.628568	1.02986
ENSMUSG00000027803	Wwtr1	WW domain containing transcription regulator 1 [Source:MGI Symbol;Acc:MGI:1917649]	Path:04390	Hippo signaling pathway	0.671527	0.885553
ENSMUSG00000027954	Efna1	ephrin A1 [Source:MGI Symbol;Acc:MGI:103236]	Path:04010	MAPK signaling pathway	0.00963632	1.79701
ENSMUSG00000027954	Efna1	ephrin A1 [Source:MGI Symbol;Acc:MGI:103236]	Path:04015	Rap1 signaling pathway	0.0102575	1.94904
ENSMUSG00000027954	Efna1	ephrin A1 [Source:MGI Symbol;Acc:MGI:103236]	Path:04014	Ras signaling pathway	0.073282	1.56486
ENSMUSG00000027954	Efna1	ephrin A1 [Source:MGI Symbol;Acc:MGI:103236]	Path:04151	PI3K-Akt signaling pathway	0.0961353	1.39419
ENSMUSG00000027954	Efna1	ephrin A1 [Source:MGI Symbol;Acc:MGI:103236]	Path:04360	Axon guidance	0.633249	0.926878
ENSMUSG00000027954	Efna1	ephrin A1 [Source:MGI Symbol;Acc:MGI:103236]	Path:05206	MicroRNAs in cancer	0.859298	0.734161
ENSMUSG00000027984	Hadh	hydroxyacyl-Coenzyme A dehydrogenase [Source:MGI Symbol;Acc:MGI:96009]	Path:00650	Butanoate metabolism	0.0778673	2.97925
ENSMUSG00000027984	Hadh	hydroxyacyl-Coenzyme A dehydrogenase [Source:MGI Symbol;Acc:MGI:96009]	Path:00280	Valine, leucine and isoleucine degradation	0.14147	1.98617
ENSMUSG00000027984	Hadh	hydroxyacyl-Coenzyme A dehydrogenase [Source:MGI Symbol;Acc:MGI:96009]	Path:00380	Tryptophan metabolism	0.277512	1.63567
ENSMUSG00000027984	Hadh	hydroxyacyl-Coenzyme A dehydrogenase [Source:MGI Symbol;Acc:MGI:96009]	Path:00062	Fatty acid elongation	0.280285	1.91768
ENSMUSG00000027984	Hadh	hydroxyacyl-Coenzyme A dehydrogenase [Source:MGI Symbol;Acc:MGI:96009]	Path:00071	Fatty acid degradation	0.287392	1.60421
ENSMUSG00000027984	Hadh	hydroxyacyl-Coenzyme A dehydrogenase [Source:MGI Symbol;Acc:MGI:96009]	Path:01212	Fatty acid metabolism	0.376691	1.36753
ENSMUSG00000027984	Hadh	hydroxyacyl-Coenzyme A dehydrogenase [Source:MGI Symbol;Acc:MGI:96009]	Path:01100	Metabolic pathways	0.440223	1.0252
ENSMUSG00000027984	Hadh	hydroxyacyl-Coenzyme A dehydrogenase [Source:MGI Symbol;Acc:MGI:96009]	Path:00310	Lysine degradation	0.667654	0.882741
ENSMUSG00000028111	Ctsk	cathepsin K [Source:MGI Symbol;Acc:MGI:107823]	Path:05323	Rheumatoid arthritis	1.22145e-05	4.15497
ENSMUSG00000028111	Ctsk	cathepsin K [Source:MGI Symbol;Acc:MGI:107823]	Path:04620	Toll-like receptor signaling pathway	0.00968699	2.50257
ENSMUSG00000028111	Ctsk	cathepsin K [Source:MGI Symbol;Acc:MGI:107823]	Path:04380	Osteoclast differentiation	0.1542	1.58248
ENSMUSG00000028111	Ctsk	cathepsin K [Source:MGI Symbol;Acc:MGI:107823]	Path:04210	Apoptosis	0.872569	0.613375
ENSMUSG00000028111	Ctsk	cathepsin K [Source:MGI Symbol;Acc:MGI:107823]	Path:04142	Lysosome	0.952592	0.424524
ENSMUSG00000028167	Bdh2	3-hydroxybutyrate dehydrogenase, type 2 [Source:MGI Symbol;Acc:MGI:1917022]	Path:00650	Butanoate metabolism	0.0778673	2.97925
ENSMUSG00000028167	Bdh2	3-hydroxybutyrate dehydrogenase, type 2 [Source:MGI Symbol;Acc:MGI:1917022]	Path:00072	NA	0.355827	2.3172
ENSMUSG00000028167	Bdh2	3-hydroxybutyrate dehydrogenase, type 2 [Source:MGI Symbol;Acc:MGI:1917022]	Path:01100	Metabolic pathways	0.440223	1.0252
ENSMUSG00000028268	Gbp3	guanylate binding protein 3 [Source:MGI Symbol;Acc:MGI:1926263]	Path:04621	NOD-like receptor signaling pathway	0.111849	1.51421
ENSMUSG00000028270	Gbp2	guanylate binding protein 2 [Source:MGI Symbol;Acc:MGI:102772]	Path:04621	NOD-like receptor signaling pathway	0.111849	1.51421
ENSMUSG00000028341	Nr4a3	nuclear receptor subfamily 4, group A, member 3 [Source:MGI Symbol;Acc:MGI:1352457]	Path:05202	Transcriptional misregulation in cancer	0.0230232	1.81065
ENSMUSG00000028459	Cd72	CD72 antigen [Source:MGI Symbol;Acc:MGI:88345]	Path:04662	B cell receptor signaling pathway	0.137662	1.82937
ENSMUSG00000028525	Pde4b	phosphodiesterase 4B, cAMP specific [Source:MGI Symbol;Acc:MGI:99557]	Path:04928	Parathyroid hormone synthesis, secretion and action	0.192778	1.5448
ENSMUSG00000028525	Pde4b	phosphodiesterase 4B, cAMP specific [Source:MGI Symbol;Acc:MGI:99557]	Path:05032	Morphine addiction	0.229245	1.52782
ENSMUSG00000028525	Pde4b	phosphodiesterase 4B, cAMP specific [Source:MGI Symbol;Acc:MGI:99557]	Path:04024	cAMP signaling pathway	0.245953	1.29332
ENSMUSG00000028525	Pde4b	phosphodiesterase 4B, cAMP specific [Source:MGI Symbol;Acc:MGI:99557]	Path:00230	Purine metabolism	0.364336	1.22675
ENSMUSG00000028525	Pde4b	phosphodiesterase 4B, cAMP specific [Source:MGI Symbol;Acc:MGI:99557]	Path:01100	Metabolic pathways	0.440223	1.0252
ENSMUSG00000028541	B4galt2	UDP-Gal:betaGlcNAc beta 1,4- galactosyltransferase, polypeptide 2 [Source:MGI Symbol;Acc:MGI:1858493]	Path:00601	Glycosphingolipid biosynthesis - lacto and neolacto series	0.0713452	3.08959
ENSMUSG00000028541	B4galt2	UDP-Gal:betaGlcNAc beta 1,4- galactosyltransferase, polypeptide 2 [Source:MGI Symbol;Acc:MGI:1858493]	Path:00514	Other types of O-glycan biosynthesis	0.200407	1.93998
ENSMUSG00000028541	B4galt2	UDP-Gal:betaGlcNAc beta 1,4- galactosyltransferase, polypeptide 2 [Source:MGI Symbol;Acc:MGI:1858493]	Path:00533	Glycosaminoglycan biosynthesis - keratan sulfate	0.401391	1.98617
ENSMUSG00000028541	B4galt2	UDP-Gal:betaGlcNAc beta 1,4- galactosyltransferase, polypeptide 2 [Source:MGI Symbol;Acc:MGI:1858493]	Path:01100	Metabolic pathways	0.440223	1.0252
ENSMUSG00000028541	B4galt2	UDP-Gal:betaGlcNAc beta 1,4- galactosyltransferase, polypeptide 2 [Source:MGI Symbol;Acc:MGI:1858493]	Path:00515	Mannose type O-glycan biosynthesis	0.569784	1.20897
ENSMUSG00000028541	B4galt2	UDP-Gal:betaGlcNAc beta 1,4- galactosyltransferase, polypeptide 2 [Source:MGI Symbol;Acc:MGI:1858493]	Path:00052	Galactose metabolism	0.690914	0.868948
ENSMUSG00000028541	B4galt2	UDP-Gal:betaGlcNAc beta 1,4- galactosyltransferase, polypeptide 2 [Source:MGI Symbol;Acc:MGI:1858493]	Path:00513	Various types of N-glycan biosynthesis	0.769696	0.695159
ENSMUSG00000028541	B4galt2	UDP-Gal:betaGlcNAc beta 1,4- galactosyltransferase, polypeptide 2 [Source:MGI Symbol;Acc:MGI:1858493]	Path:00510	N-Glycan biosynthesis	0.840629	0.556127
ENSMUSG00000028621	Cyb5rl	cytochrome b5 reductase-like [Source:MGI Symbol;Acc:MGI:1919657]	Path:00520	Amino sugar and nucleotide sugar metabolism	0.530671	1.13495
ENSMUSG00000028957	Per3	period circadian clock 3 [Source:MGI Symbol;Acc:MGI:1277134]	Path:04713	Circadian entrainment	0.14084	1.70243
ENSMUSG00000028957	Per3	period circadian clock 3 [Source:MGI Symbol;Acc:MGI:1277134]	Path:04710	Circadian rhythm	0.654884	0.95884
ENSMUSG00000028965	Tnfrsf9	tumor necrosis factor receptor superfamily, member 9 [Source:MGI Symbol;Acc:MGI:1101059]	Path:04060	Cytokine-cytokine receptor interaction	1.02342e-09	3.23773
ENSMUSG00000029026	Trp73	transformation related protein 73 [Source:MGI Symbol;Acc:MGI:1336991]	Path:04115	p53 signaling pathway	0.044351	2.3172
ENSMUSG00000029026	Trp73	transformation related protein 73 [Source:MGI Symbol;Acc:MGI:1336991]	Path:05162	Measles	0.0801746	1.71409
ENSMUSG00000029026	Trp73	transformation related protein 73 [Source:MGI Symbol;Acc:MGI:1336991]	Path:04390	Hippo signaling pathway	0.671527	0.885553
ENSMUSG00000029026	Trp73	transformation related protein 73 [Source:MGI Symbol;Acc:MGI:1336991]	Path:04722	Neurotrophin signaling pathway	0.816216	0.689414
ENSMUSG00000029072	Tas1r3	taste receptor, type 1, member 3 [Source:MGI Symbol;Acc:MGI:1933547]	Path:04742	Taste transduction	0.641114	0.916693
ENSMUSG00000029072	Tas1r3	taste receptor, type 1, member 3 [Source:MGI Symbol;Acc:MGI:1933547]	Path:04973	Carbohydrate digestion and absorption	0.828445	0.579299
ENSMUSG00000029379	Cxcl3	chemokine (C-X-C motif) ligand 3 [Source:MGI Symbol;Acc:MGI:3037818]	Path:04060	Cytokine-cytokine receptor interaction	1.02342e-09	3.23773
ENSMUSG00000029379	Cxcl3	chemokine (C-X-C motif) ligand 3 [Source:MGI Symbol;Acc:MGI:3037818]	Path:05323	Rheumatoid arthritis	1.22145e-05	4.15497
ENSMUSG00000029379	Cxcl3	chemokine (C-X-C motif) ligand 3 [Source:MGI Symbol;Acc:MGI:3037818]	Path:04061	Viral protein interaction with cytokine and cytokine receptor	0.000142357	3.51238
ENSMUSG00000029379	Cxcl3	chemokine (C-X-C motif) ligand 3 [Source:MGI Symbol;Acc:MGI:3037818]	Path:04668	TNF signaling pathway	0.00072248	2.95289
ENSMUSG00000029379	Cxcl3	chemokine (C-X-C motif) ligand 3 [Source:MGI Symbol;Acc:MGI:3037818]	Path:04064	NF-kappa B signaling pathway	0.0013351	2.91305
ENSMUSG00000029379	Cxcl3	chemokine (C-X-C motif) ligand 3 [Source:MGI Symbol;Acc:MGI:3037818]	Path:05146	Amoebiasis	0.00503095	2.59872
ENSMUSG00000029379	Cxcl3	chemokine (C-X-C motif) ligand 3 [Source:MGI Symbol;Acc:MGI:3037818]	Path:05134	Legionellosis	0.00547628	3.24407
ENSMUSG00000029379	Cxcl3	chemokine (C-X-C motif) ligand 3 [Source:MGI Symbol;Acc:MGI:3037818]	Path:04062	Chemokine signaling pathway	0.0857233	1.59307
ENSMUSG00000029379	Cxcl3	chemokine (C-X-C motif) ligand 3 [Source:MGI Symbol;Acc:MGI:3037818]	Path:04657	IL-17 signaling pathway	0.10899	1.83339
ENSMUSG00000029379	Cxcl3	chemokine (C-X-C motif) ligand 3 [Source:MGI Symbol;Acc:MGI:3037818]	Path:04621	NOD-like receptor signaling pathway	0.111849	1.51421
ENSMUSG00000029379	Cxcl3	chemokine (C-X-C motif) ligand 3 [Source:MGI Symbol;Acc:MGI:3037818]	Path:05167	Kaposi sarcoma-associated herpesvirus infection	0.394676	1.13753
ENSMUSG00000029561	Oasl2	2'-5' oligoadenylate synthetase-like 2 [Source:MGI Symbol;Acc:MGI:1344390]	Path:05165	Human papillomavirus infection	0.637766	0.934667
ENSMUSG00000029581	Fscn1	fascin actin-bundling protein 1 [Source:MGI Symbol;Acc:MGI:1352745]	Path:05206	MicroRNAs in cancer	0.859298	0.734161
ENSMUSG00000030159	Clec1b	C-type lectin domain family 1, member b [Source:MGI Symbol;Acc:MGI:1913287]	Path:04625	C-type lectin receptor signaling pathway	0.00225139	2.73098
ENSMUSG00000030162	Olr1	oxidized low density lipoprotein (lectin-like) receptor 1 [Source:MGI Symbol;Acc:MGI:1261434]	Path:04145	Phagosome	0.105236	1.57098
ENSMUSG00000030162	Olr1	oxidized low density lipoprotein (lectin-like) receptor 1 [Source:MGI Symbol;Acc:MGI:1261434]	Path:03320	PPAR signaling pathway	0.216089	1.56215
ENSMUSG00000030283	St8sia1	ST8 alpha-N-acetyl-neuraminide alpha-2,8-sialyltransferase 1 [Source:MGI Symbol;Acc:MGI:106011]	Path:00601	Glycosphingolipid biosynthesis - lacto and neolacto series	0.0713452	3.08959
ENSMUSG00000030283	St8sia1	ST8 alpha-N-acetyl-neuraminide alpha-2,8-sialyltransferase 1 [Source:MGI Symbol;Acc:MGI:106011]	Path:00603	Glycosphingolipid biosynthesis - globo and isoglobo series	0.111134	3.47579
ENSMUSG00000030283	St8sia1	ST8 alpha-N-acetyl-neuraminide alpha-2,8-sialyltransferase 1 [Source:MGI Symbol;Acc:MGI:106011]	Path:00604	Glycosphingolipid biosynthesis - ganglio series	0.422953	1.85376
ENSMUSG00000030283	St8sia1	ST8 alpha-N-acetyl-neuraminide alpha-2,8-sialyltransferase 1 [Source:MGI Symbol;Acc:MGI:106011]	Path:01100	Metabolic pathways	0.440223	1.0252
ENSMUSG00000030465	Psd3	pleckstrin and Sec7 domain containing 3 [Source:MGI Symbol;Acc:MGI:1918215]	Path:04144	Endocytosis	0.923274	0.624862
ENSMUSG00000030486	Zfp108	zinc finger protein 108 [Source:MGI Symbol;Acc:MGI:1891198]	Path:05168	Herpes simplex virus 1 infection	0.426818	1.06706
ENSMUSG00000030725	Lipt2	lipoyl(octanoyl) transferase 2 (putative) [Source:MGI Symbol;Acc:MGI:1914414]	Path:00785	Lipoic acid metabolism	0.00737251	13.9032
ENSMUSG00000030725	Lipt2	lipoyl(octanoyl) transferase 2 (putative) [Source:MGI Symbol;Acc:MGI:1914414]	Path:01240	Biosynthesis of cofactors	0.317914	1.26392
ENSMUSG00000030725	Lipt2	lipoyl(octanoyl) transferase 2 (putative) [Source:MGI Symbol;Acc:MGI:1914414]	Path:01100	Metabolic pathways	0.440223	1.0252
ENSMUSG00000030745	Il21r	interleukin 21 receptor [Source:MGI Symbol;Acc:MGI:1890475]	Path:04060	Cytokine-cytokine receptor interaction	1.02342e-09	3.23773
ENSMUSG00000030745	Il21r	interleukin 21 receptor [Source:MGI Symbol;Acc:MGI:1890475]	Path:05321	Inflammatory bowel disease	0.000339231	4.03641
ENSMUSG00000030745	Il21r	interleukin 21 receptor [Source:MGI Symbol;Acc:MGI:1890475]	Path:04630	JAK-STAT signaling pathway	0.0179493	1.98617
ENSMUSG00000030745	Il21r	interleukin 21 receptor [Source:MGI Symbol;Acc:MGI:1890475]	Path:04659	Th17 cell differentiation	0.0333981	2.13895
ENSMUSG00000030747	Dgat2	diacylglycerol O-acyltransferase 2 [Source:MGI Symbol;Acc:MGI:1915050]	Path:04975	Fat digestion and absorption	0.200407	1.93998
ENSMUSG00000030747	Dgat2	diacylglycerol O-acyltransferase 2 [Source:MGI Symbol;Acc:MGI:1915050]	Path:00561	Glycerolipid metabolism	0.386535	1.34547
ENSMUSG00000030747	Dgat2	diacylglycerol O-acyltransferase 2 [Source:MGI Symbol;Acc:MGI:1915050]	Path:01100	Metabolic pathways	0.440223	1.0252
ENSMUSG00000030849	Fgfr2	fibroblast growth factor receptor 2 [Source:MGI Symbol;Acc:MGI:95523]	Path:05200	Pathways in cancer	0.00657212	1.59334
ENSMUSG00000030849	Fgfr2	fibroblast growth factor receptor 2 [Source:MGI Symbol;Acc:MGI:95523]	Path:04010	MAPK signaling pathway	0.00963632	1.79701
ENSMUSG00000030849	Fgfr2	fibroblast growth factor receptor 2 [Source:MGI Symbol;Acc:MGI:95523]	Path:04015	Rap1 signaling pathway	0.0102575	1.94904
ENSMUSG00000030849	Fgfr2	fibroblast growth factor receptor 2 [Source:MGI Symbol;Acc:MGI:95523]	Path:04014	Ras signaling pathway	0.073282	1.56486
ENSMUSG00000030849	Fgfr2	fibroblast growth factor receptor 2 [Source:MGI Symbol;Acc:MGI:95523]	Path:04151	PI3K-Akt signaling pathway	0.0961353	1.39419
ENSMUSG00000030849	Fgfr2	fibroblast growth factor receptor 2 [Source:MGI Symbol;Acc:MGI:95523]	Path:04810	Regulation of actin cytoskeleton	0.0965107	1.52364
ENSMUSG00000030849	Fgfr2	fibroblast growth factor receptor 2 [Source:MGI Symbol;Acc:MGI:95523]	Path:04020	Calcium signaling pathway	0.246163	1.27446
ENSMUSG00000030849	Fgfr2	fibroblast growth factor receptor 2 [Source:MGI Symbol;Acc:MGI:95523]	Path:01521	EGFR tyrosine kinase inhibitor resistance	0.544787	1.05594
ENSMUSG00000030849	Fgfr2	fibroblast growth factor receptor 2 [Source:MGI Symbol;Acc:MGI:95523]	Path:04550	Signaling pathways regulating pluripotency of stem cells	0.74723	0.794467
ENSMUSG00000030849	Fgfr2	fibroblast growth factor receptor 2 [Source:MGI Symbol;Acc:MGI:95523]	Path:05226	Gastric cancer	0.793676	0.741503
ENSMUSG00000030849	Fgfr2	fibroblast growth factor receptor 2 [Source:MGI Symbol;Acc:MGI:95523]	Path:05215	Prostate cancer	0.876492	0.561744
ENSMUSG00000030849	Fgfr2	fibroblast growth factor receptor 2 [Source:MGI Symbol;Acc:MGI:95523]	Path:05230	Central carbon metabolism in cancer	0.920913	0.402991
ENSMUSG00000030849	Fgfr2	fibroblast growth factor receptor 2 [Source:MGI Symbol;Acc:MGI:95523]	Path:04144	Endocytosis	0.923274	0.624862
ENSMUSG00000030867	Plk1	polo like kinase 1 [Source:MGI Symbol;Acc:MGI:97621]	Path:04114	Oocyte meiosis	0.25079	1.41388
ENSMUSG00000030867	Plk1	polo like kinase 1 [Source:MGI Symbol;Acc:MGI:97621]	Path:04914	Progesterone-mediated oocyte maturation	0.406815	1.23584
ENSMUSG00000030867	Plk1	polo like kinase 1 [Source:MGI Symbol;Acc:MGI:97621]	Path:04068	FoxO signaling pathway	0.510815	1.06131
ENSMUSG00000030867	Plk1	polo like kinase 1 [Source:MGI Symbol;Acc:MGI:97621]	Path:04110	Cell cycle	0.644505	0.911684
ENSMUSG00000031138	F9	coagulation factor IX [Source:MGI Symbol;Acc:MGI:88384]	Path:04610	Complement and coagulation cascades	0.0184616	2.39194
ENSMUSG00000031196	F8	coagulation factor VIII [Source:MGI Symbol;Acc:MGI:88383]	Path:04610	Complement and coagulation cascades	0.0184616	2.39194
ENSMUSG00000031398	Plxna3	plexin A3 [Source:MGI Symbol;Acc:MGI:107683]	Path:04360	Axon guidance	0.633249	0.926878
ENSMUSG00000031502	Col4a1	collagen, type IV, alpha 1 [Source:MGI Symbol;Acc:MGI:88454]	Path:05146	Amoebiasis	0.00503095	2.59872
ENSMUSG00000031502	Col4a1	collagen, type IV, alpha 1 [Source:MGI Symbol;Acc:MGI:88454]	Path:05200	Pathways in cancer	0.00657212	1.59334
ENSMUSG00000031502	Col4a1	collagen, type IV, alpha 1 [Source:MGI Symbol;Acc:MGI:88454]	Path:04512	ECM-receptor interaction	0.0386601	2.21187
ENSMUSG00000031502	Col4a1	collagen, type IV, alpha 1 [Source:MGI Symbol;Acc:MGI:88454]	Path:04933	AGE-RAGE signaling pathway in diabetic complications	0.0711554	1.92717
ENSMUSG00000031502	Col4a1	collagen, type IV, alpha 1 [Source:MGI Symbol;Acc:MGI:88454]	Path:04151	PI3K-Akt signaling pathway	0.0961353	1.39419
ENSMUSG00000031502	Col4a1	collagen, type IV, alpha 1 [Source:MGI Symbol;Acc:MGI:88454]	Path:05222	Small cell lung cancer	0.242626	1.49497
ENSMUSG00000031502	Col4a1	collagen, type IV, alpha 1 [Source:MGI Symbol;Acc:MGI:88454]	Path:04926	Relaxin signaling pathway	0.319322	1.29332
ENSMUSG00000031502	Col4a1	collagen, type IV, alpha 1 [Source:MGI Symbol;Acc:MGI:88454]	Path:04974	Protein digestion and absorption	0.54788	1.02986
ENSMUSG00000031502	Col4a1	collagen, type IV, alpha 1 [Source:MGI Symbol;Acc:MGI:88454]	Path:04510	Focal adhesion	0.583712	0.973222
ENSMUSG00000031502	Col4a1	collagen, type IV, alpha 1 [Source:MGI Symbol;Acc:MGI:88454]	Path:05165	Human papillomavirus infection	0.637766	0.934667
ENSMUSG00000031574	Star	steroidogenic acute regulatory protein [Source:MGI Symbol;Acc:MGI:102760]	Path:04979	Cholesterol metabolism	0.00784075	3.40486
ENSMUSG00000031574	Star	steroidogenic acute regulatory protein [Source:MGI Symbol;Acc:MGI:102760]	Path:04925	Aldosterone synthesis and secretion	0.160773	1.63567
ENSMUSG00000031574	Star	steroidogenic acute regulatory protein [Source:MGI Symbol;Acc:MGI:102760]	Path:04913	Ovarian steroidogenesis	0.190389	1.76548
ENSMUSG00000031574	Star	steroidogenic acute regulatory protein [Source:MGI Symbol;Acc:MGI:102760]	Path:04927	Cortisol synthesis and secretion	0.259595	1.5448
ENSMUSG00000031574	Star	steroidogenic acute regulatory protein [Source:MGI Symbol;Acc:MGI:102760]	Path:04934	Cushing syndrome	0.698116	0.858221
ENSMUSG00000031712	Il15	interleukin 15 [Source:MGI Symbol;Acc:MGI:103014]	Path:04060	Cytokine-cytokine receptor interaction	1.02342e-09	3.23773
ENSMUSG00000031712	Il15	interleukin 15 [Source:MGI Symbol;Acc:MGI:103014]	Path:05323	Rheumatoid arthritis	1.22145e-05	4.15497
ENSMUSG00000031712	Il15	interleukin 15 [Source:MGI Symbol;Acc:MGI:103014]	Path:04668	TNF signaling pathway	0.00072248	2.95289
ENSMUSG00000031712	Il15	interleukin 15 [Source:MGI Symbol;Acc:MGI:103014]	Path:04672	Intestinal immune network for IgA production	0.00409106	3.87996
ENSMUSG00000031712	Il15	interleukin 15 [Source:MGI Symbol;Acc:MGI:103014]	Path:05200	Pathways in cancer	0.00657212	1.59334
ENSMUSG00000031712	Il15	interleukin 15 [Source:MGI Symbol;Acc:MGI:103014]	Path:05166	Human T-cell leukemia virus 1 infection	0.0137819	1.83844
ENSMUSG00000031712	Il15	interleukin 15 [Source:MGI Symbol;Acc:MGI:103014]	Path:04630	JAK-STAT signaling pathway	0.0179493	1.98617
ENSMUSG00000031730	Dhodh	dihydroorotate dehydrogenase [Source:MGI Symbol;Acc:MGI:1928378]	Path:01240	Biosynthesis of cofactors	0.317914	1.26392
ENSMUSG00000031730	Dhodh	dihydroorotate dehydrogenase [Source:MGI Symbol;Acc:MGI:1928378]	Path:01100	Metabolic pathways	0.440223	1.0252
ENSMUSG00000031730	Dhodh	dihydroorotate dehydrogenase [Source:MGI Symbol;Acc:MGI:1928378]	Path:00240	Pyrimidine metabolism	0.622803	0.95884
ENSMUSG00000031762	Mt2	metallothionein 2 [Source:MGI Symbol;Acc:MGI:97172]	Path:04978	Mineral absorption	0.0027064	3.67254
ENSMUSG00000031765	Mt1	metallothionein 1 [Source:MGI Symbol;Acc:MGI:97171]	Path:04978	Mineral absorption	0.0027064	3.67254
ENSMUSG00000031779	Ccl22	chemokine (C-C motif) ligand 22 [Source:MGI Symbol;Acc:MGI:1306779]	Path:04060	Cytokine-cytokine receptor interaction	1.02342e-09	3.23773
ENSMUSG00000031779	Ccl22	chemokine (C-C motif) ligand 22 [Source:MGI Symbol;Acc:MGI:1306779]	Path:04061	Viral protein interaction with cytokine and cytokine receptor	0.000142357	3.51238
ENSMUSG00000031779	Ccl22	chemokine (C-C motif) ligand 22 [Source:MGI Symbol;Acc:MGI:1306779]	Path:04625	C-type lectin receptor signaling pathway	0.00225139	2.73098
ENSMUSG00000031779	Ccl22	chemokine (C-C motif) ligand 22 [Source:MGI Symbol;Acc:MGI:1306779]	Path:04062	Chemokine signaling pathway	0.0857233	1.59307
ENSMUSG00000031861	Lpar2	lysophosphatidic acid receptor 2 [Source:MGI Symbol;Acc:MGI:1858422]	Path:05200	Pathways in cancer	0.00657212	1.59334
ENSMUSG00000031861	Lpar2	lysophosphatidic acid receptor 2 [Source:MGI Symbol;Acc:MGI:1858422]	Path:04015	Rap1 signaling pathway	0.0102575	1.94904
ENSMUSG00000031861	Lpar2	lysophosphatidic acid receptor 2 [Source:MGI Symbol;Acc:MGI:1858422]	Path:04151	PI3K-Akt signaling pathway	0.0961353	1.39419
ENSMUSG00000031861	Lpar2	lysophosphatidic acid receptor 2 [Source:MGI Symbol;Acc:MGI:1858422]	Path:04810	Regulation of actin cytoskeleton	0.0965107	1.52364
ENSMUSG00000031861	Lpar2	lysophosphatidic acid receptor 2 [Source:MGI Symbol;Acc:MGI:1858422]	Path:04080	Neuroactive ligand-receptor interaction	0.218026	1.24274
ENSMUSG00000031861	Lpar2	lysophosphatidic acid receptor 2 [Source:MGI Symbol;Acc:MGI:1858422]	Path:04072	Phospholipase D signaling pathway	0.289113	1.30634
ENSMUSG00000031995	St14	suppression of tumorigenicity 14 (colon carcinoma) [Source:MGI Symbol;Acc:MGI:1338881]	Path:05206	MicroRNAs in cancer	0.859298	0.734161
ENSMUSG00000032093	Cd3e	CD3 antigen, epsilon polypeptide [Source:MGI Symbol;Acc:MGI:88332]	Path:04640	Hematopoietic cell lineage	5.87025e-06	4.14137
ENSMUSG00000032093	Cd3e	CD3 antigen, epsilon polypeptide [Source:MGI Symbol;Acc:MGI:88332]	Path:04658	Th1 and Th2 cell differentiation	0.0135787	2.52785
ENSMUSG00000032093	Cd3e	CD3 antigen, epsilon polypeptide [Source:MGI Symbol;Acc:MGI:88332]	Path:05166	Human T-cell leukemia virus 1 infection	0.0137819	1.83844
ENSMUSG00000032093	Cd3e	CD3 antigen, epsilon polypeptide [Source:MGI Symbol;Acc:MGI:88332]	Path:04659	Th17 cell differentiation	0.0333981	2.13895
ENSMUSG00000032093	Cd3e	CD3 antigen, epsilon polypeptide [Source:MGI Symbol;Acc:MGI:88332]	Path:05340	Primary immunodeficiency	0.0391309	3.08959
ENSMUSG00000032093	Cd3e	CD3 antigen, epsilon polypeptide [Source:MGI Symbol;Acc:MGI:88332]	Path:05162	Measles	0.0801746	1.71409
ENSMUSG00000032093	Cd3e	CD3 antigen, epsilon polypeptide [Source:MGI Symbol;Acc:MGI:88332]	Path:05142	Chagas disease	0.165939	1.61979
ENSMUSG00000032093	Cd3e	CD3 antigen, epsilon polypeptide [Source:MGI Symbol;Acc:MGI:88332]	Path:05169	Epstein-Barr virus infection	0.425741	1.10733
ENSMUSG00000032093	Cd3e	CD3 antigen, epsilon polypeptide [Source:MGI Symbol;Acc:MGI:88332]	Path:04660	T cell receptor signaling pathway	0.716052	0.817834
ENSMUSG00000032093	Cd3e	CD3 antigen, epsilon polypeptide [Source:MGI Symbol;Acc:MGI:88332]	Path:05170	Human immunodeficiency virus 1 infection	0.849511	0.716043
ENSMUSG00000032093	Cd3e	CD3 antigen, epsilon polypeptide [Source:MGI Symbol;Acc:MGI:88332]	Path:05235	PD-L1 expression and PD-1 checkpoint pathway in cancer	0.960815	0.315981
ENSMUSG00000032113	Chek1	checkpoint kinase 1 [Source:MGI Symbol;Acc:MGI:1202065]	Path:05166	Human T-cell leukemia virus 1 infection	0.0137819	1.83844
ENSMUSG00000032113	Chek1	checkpoint kinase 1 [Source:MGI Symbol;Acc:MGI:1202065]	Path:04115	p53 signaling pathway	0.044351	2.3172
ENSMUSG00000032113	Chek1	checkpoint kinase 1 [Source:MGI Symbol;Acc:MGI:1202065]	Path:04218	Cellular senescence	0.46552	1.0874
ENSMUSG00000032113	Chek1	checkpoint kinase 1 [Source:MGI Symbol;Acc:MGI:1202065]	Path:04110	Cell cycle	0.644505	0.911684
ENSMUSG00000032113	Chek1	checkpoint kinase 1 [Source:MGI Symbol;Acc:MGI:1202065]	Path:05203	Viral carcinogenesis	0.798615	0.768839
ENSMUSG00000032113	Chek1	checkpoint kinase 1 [Source:MGI Symbol;Acc:MGI:1202065]	Path:05170	Human immunodeficiency virus 1 infection	0.849511	0.716043
ENSMUSG00000032131	Abcg4	ATP binding cassette subfamily G member 4 [Source:MGI Symbol;Acc:MGI:1890594]	Path:02010	ABC transporters	0.104272	2.22451
ENSMUSG00000032356	Rasgrf1	RAS protein-specific guanine nucleotide-releasing factor 1 [Source:MGI Symbol;Acc:MGI:99694]	Path:04010	MAPK signaling pathway	0.00963632	1.79701
ENSMUSG00000032356	Rasgrf1	RAS protein-specific guanine nucleotide-releasing factor 1 [Source:MGI Symbol;Acc:MGI:99694]	Path:04014	Ras signaling pathway	0.073282	1.56486
ENSMUSG00000032356	Rasgrf1	RAS protein-specific guanine nucleotide-releasing factor 1 [Source:MGI Symbol;Acc:MGI:99694]	Path:04510	Focal adhesion	0.583712	0.973222
ENSMUSG00000032470	Mras	muscle and microspikes RAS [Source:MGI Symbol;Acc:MGI:1100856]	Path:04625	C-type lectin receptor signaling pathway	0.00225139	2.73098
ENSMUSG00000032470	Mras	muscle and microspikes RAS [Source:MGI Symbol;Acc:MGI:1100856]	Path:04010	MAPK signaling pathway	0.00963632	1.79701
ENSMUSG00000032470	Mras	muscle and microspikes RAS [Source:MGI Symbol;Acc:MGI:1100856]	Path:04015	Rap1 signaling pathway	0.0102575	1.94904
ENSMUSG00000032470	Mras	muscle and microspikes RAS [Source:MGI Symbol;Acc:MGI:1100856]	Path:04014	Ras signaling pathway	0.073282	1.56486
ENSMUSG00000032470	Mras	muscle and microspikes RAS [Source:MGI Symbol;Acc:MGI:1100856]	Path:04810	Regulation of actin cytoskeleton	0.0965107	1.52364
ENSMUSG00000032470	Mras	muscle and microspikes RAS [Source:MGI Symbol;Acc:MGI:1100856]	Path:04371	Apelin signaling pathway	0.217812	1.43121
ENSMUSG00000032470	Mras	muscle and microspikes RAS [Source:MGI Symbol;Acc:MGI:1100856]	Path:04072	Phospholipase D signaling pathway	0.289113	1.30634
ENSMUSG00000032470	Mras	muscle and microspikes RAS [Source:MGI Symbol;Acc:MGI:1100856]	Path:05205	Proteoglycans in cancer	0.458196	1.08513
ENSMUSG00000032470	Mras	muscle and microspikes RAS [Source:MGI Symbol;Acc:MGI:1100856]	Path:04218	Cellular senescence	0.46552	1.0874
ENSMUSG00000032470	Mras	muscle and microspikes RAS [Source:MGI Symbol;Acc:MGI:1100856]	Path:04140	Autophagy - animal	0.878801	0.604486
ENSMUSG00000032470	Mras	muscle and microspikes RAS [Source:MGI Symbol;Acc:MGI:1100856]	Path:04137	Mitophagy - animal	0.911652	0.421308
ENSMUSG00000032487	Ptgs2	prostaglandin-endoperoxide synthase 2 [Source:MGI Symbol;Acc:MGI:97798]	Path:04668	TNF signaling pathway	0.00072248	2.95289
ENSMUSG00000032487	Ptgs2	prostaglandin-endoperoxide synthase 2 [Source:MGI Symbol;Acc:MGI:97798]	Path:04064	NF-kappa B signaling pathway	0.0013351	2.91305
ENSMUSG00000032487	Ptgs2	prostaglandin-endoperoxide synthase 2 [Source:MGI Symbol;Acc:MGI:97798]	Path:04625	C-type lectin receptor signaling pathway	0.00225139	2.73098
ENSMUSG00000032487	Ptgs2	prostaglandin-endoperoxide synthase 2 [Source:MGI Symbol;Acc:MGI:97798]	Path:05200	Pathways in cancer	0.00657212	1.59334
ENSMUSG00000032487	Ptgs2	prostaglandin-endoperoxide synthase 2 [Source:MGI Symbol;Acc:MGI:97798]	Path:05204	Chemical carcinogenesis - DNA adducts	0.0272486	2.22451
ENSMUSG00000032487	Ptgs2	prostaglandin-endoperoxide synthase 2 [Source:MGI Symbol;Acc:MGI:97798]	Path:05140	Leishmaniasis	0.0394678	2.3834
ENSMUSG00000032487	Ptgs2	prostaglandin-endoperoxide synthase 2 [Source:MGI Symbol;Acc:MGI:97798]	Path:00590	Arachidonic acid metabolism	0.0887958	1.93998
ENSMUSG00000032487	Ptgs2	prostaglandin-endoperoxide synthase 2 [Source:MGI Symbol;Acc:MGI:97798]	Path:04657	IL-17 signaling pathway	0.10899	1.83339
ENSMUSG00000032487	Ptgs2	prostaglandin-endoperoxide synthase 2 [Source:MGI Symbol;Acc:MGI:97798]	Path:04921	Oxytocin signaling pathway	0.18569	1.45393
ENSMUSG00000032487	Ptgs2	prostaglandin-endoperoxide synthase 2 [Source:MGI Symbol;Acc:MGI:97798]	Path:04913	Ovarian steroidogenesis	0.190389	1.76548
ENSMUSG00000032487	Ptgs2	prostaglandin-endoperoxide synthase 2 [Source:MGI Symbol;Acc:MGI:97798]	Path:05222	Small cell lung cancer	0.242626	1.49497
ENSMUSG00000032487	Ptgs2	prostaglandin-endoperoxide synthase 2 [Source:MGI Symbol;Acc:MGI:97798]	Path:05163	Human cytomegalovirus infection	0.293241	1.2186
ENSMUSG00000032487	Ptgs2	prostaglandin-endoperoxide synthase 2 [Source:MGI Symbol;Acc:MGI:97798]	Path:04923	Regulation of lipolysis in adipocytes	0.327113	1.48963
ENSMUSG00000032487	Ptgs2	prostaglandin-endoperoxide synthase 2 [Source:MGI Symbol;Acc:MGI:97798]	Path:05167	Kaposi sarcoma-associated herpesvirus infection	0.394676	1.13753
ENSMUSG00000032487	Ptgs2	prostaglandin-endoperoxide synthase 2 [Source:MGI Symbol;Acc:MGI:97798]	Path:01100	Metabolic pathways	0.440223	1.0252
ENSMUSG00000032487	Ptgs2	prostaglandin-endoperoxide synthase 2 [Source:MGI Symbol;Acc:MGI:97798]	Path:04726	Serotonergic synapse	0.510815	1.06131
ENSMUSG00000032487	Ptgs2	prostaglandin-endoperoxide synthase 2 [Source:MGI Symbol;Acc:MGI:97798]	Path:05165	Human papillomavirus infection	0.637766	0.934667
ENSMUSG00000032487	Ptgs2	prostaglandin-endoperoxide synthase 2 [Source:MGI Symbol;Acc:MGI:97798]	Path:04723	Retrograde endocannabinoid signaling	0.74723	0.794467
ENSMUSG00000032487	Ptgs2	prostaglandin-endoperoxide synthase 2 [Source:MGI Symbol;Acc:MGI:97798]	Path:05206	MicroRNAs in cancer	0.859298	0.734161
ENSMUSG00000032487	Ptgs2	prostaglandin-endoperoxide synthase 2 [Source:MGI Symbol;Acc:MGI:97798]	Path:04370	VEGF signaling pathway	0.881324	0.47942
ENSMUSG00000032487	Ptgs2	prostaglandin-endoperoxide synthase 2 [Source:MGI Symbol;Acc:MGI:97798]	Path:05022	Pathways of neurodegeneration - multiple diseases	0.94337	0.670767
ENSMUSG00000032487	Ptgs2	prostaglandin-endoperoxide synthase 2 [Source:MGI Symbol;Acc:MGI:97798]	Path:05010	Alzheimer disease	0.94586	0.626622
ENSMUSG00000032554	Trf	transferrin [Source:MGI Symbol;Acc:MGI:98821]	Path:04978	Mineral absorption	0.0027064	3.67254
ENSMUSG00000032554	Trf	transferrin [Source:MGI Symbol;Acc:MGI:98821]	Path:04216	Ferroptosis	0.0136586	3.47579
ENSMUSG00000032554	Trf	transferrin [Source:MGI Symbol;Acc:MGI:98821]	Path:04066	HIF-1 signaling pathway	0.116117	1.70741
ENSMUSG00000032688	Malt1	MALT1 paracaspase [Source:MGI Symbol;Acc:MGI:2445027]	Path:04064	NF-kappa B signaling pathway	0.0013351	2.91305
ENSMUSG00000032688	Malt1	MALT1 paracaspase [Source:MGI Symbol;Acc:MGI:2445027]	Path:04625	C-type lectin receptor signaling pathway	0.00225139	2.73098
ENSMUSG00000032688	Malt1	MALT1 paracaspase [Source:MGI Symbol;Acc:MGI:2445027]	Path:05152	Tuberculosis	0.0289323	1.85376
ENSMUSG00000032688	Malt1	MALT1 paracaspase [Source:MGI Symbol;Acc:MGI:2445027]	Path:04662	B cell receptor signaling pathway	0.137662	1.82937
ENSMUSG00000032688	Malt1	MALT1 paracaspase [Source:MGI Symbol;Acc:MGI:2445027]	Path:04660	T cell receptor signaling pathway	0.716052	0.817834
ENSMUSG00000033022	Cdo1	cysteine dioxygenase 1, cytosolic [Source:MGI Symbol;Acc:MGI:105925]	Path:00430	Taurine and hypotaurine metabolism	0.0774495	4.2779
ENSMUSG00000033022	Cdo1	cysteine dioxygenase 1, cytosolic [Source:MGI Symbol;Acc:MGI:105925]	Path:00270	Cysteine and methionine metabolism	0.287392	1.60421
ENSMUSG00000033022	Cdo1	cysteine dioxygenase 1, cytosolic [Source:MGI Symbol;Acc:MGI:105925]	Path:01100	Metabolic pathways	0.440223	1.0252
ENSMUSG00000033295	Ptprf	protein tyrosine phosphatase, receptor type, F [Source:MGI Symbol;Acc:MGI:102695]	Path:04514	Cell adhesion molecules	0.0383335	1.83156
ENSMUSG00000033295	Ptprf	protein tyrosine phosphatase, receptor type, F [Source:MGI Symbol;Acc:MGI:102695]	Path:04931	Insulin resistance	0.100972	1.76949
ENSMUSG00000033295	Ptprf	protein tyrosine phosphatase, receptor type, F [Source:MGI Symbol;Acc:MGI:102695]	Path:04520	Adherens junction	0.472916	1.17492
ENSMUSG00000033295	Ptprf	protein tyrosine phosphatase, receptor type, F [Source:MGI Symbol;Acc:MGI:102695]	Path:04910	Insulin signaling pathway	0.742176	0.800183
ENSMUSG00000033427	Upb1	ureidopropionase, beta [Source:MGI Symbol;Acc:MGI:2143535]	Path:00983	Drug metabolism - other enzymes	0.0163779	2.44451
ENSMUSG00000033427	Upb1	ureidopropionase, beta [Source:MGI Symbol;Acc:MGI:2143535]	Path:00770	Pantothenate and CoA biosynthesis	0.160526	2.78063
ENSMUSG00000033427	Upb1	ureidopropionase, beta [Source:MGI Symbol;Acc:MGI:2143535]	Path:00410	beta-Alanine metabolism	0.307197	1.79396
ENSMUSG00000033427	Upb1	ureidopropionase, beta [Source:MGI Symbol;Acc:MGI:2143535]	Path:01100	Metabolic pathways	0.440223	1.0252
ENSMUSG00000033427	Upb1	ureidopropionase, beta [Source:MGI Symbol;Acc:MGI:2143535]	Path:00240	Pyrimidine metabolism	0.622803	0.95884
ENSMUSG00000033615	Cplx1	complexin 1 [Source:MGI Symbol;Acc:MGI:104727]	Path:04721	Synaptic vesicle cycle	0.527344	1.08336
ENSMUSG00000033688	1300017J02Rik	RIKEN cDNA 1300017J02 gene [Source:MGI Symbol;Acc:MGI:1919025]	Path:04978	Mineral absorption	0.0027064	3.67254
ENSMUSG00000033688	1300017J02Rik	RIKEN cDNA 1300017J02 gene [Source:MGI Symbol;Acc:MGI:1919025]	Path:04216	Ferroptosis	0.0136586	3.47579
ENSMUSG00000033688	1300017J02Rik	RIKEN cDNA 1300017J02 gene [Source:MGI Symbol;Acc:MGI:1919025]	Path:04066	HIF-1 signaling pathway	0.116117	1.70741
ENSMUSG00000034041	Lyl1	lymphoblastomic leukemia 1 [Source:MGI Symbol;Acc:MGI:96891]	Path:05202	Transcriptional misregulation in cancer	0.0230232	1.81065
ENSMUSG00000034394	Lif	leukemia inhibitory factor [Source:MGI Symbol;Acc:MGI:96787]	Path:04060	Cytokine-cytokine receptor interaction	1.02342e-09	3.23773
ENSMUSG00000034394	Lif	leukemia inhibitory factor [Source:MGI Symbol;Acc:MGI:96787]	Path:04668	TNF signaling pathway	0.00072248	2.95289
ENSMUSG00000034394	Lif	leukemia inhibitory factor [Source:MGI Symbol;Acc:MGI:96787]	Path:04630	JAK-STAT signaling pathway	0.0179493	1.98617
ENSMUSG00000034394	Lif	leukemia inhibitory factor [Source:MGI Symbol;Acc:MGI:96787]	Path:04550	Signaling pathways regulating pluripotency of stem cells	0.74723	0.794467
ENSMUSG00000034612	Chst11	carbohydrate sulfotransferase 11 [Source:MGI Symbol;Acc:MGI:1927166]	Path:00532	Glycosaminoglycan biosynthesis - chondroitin sulfate / dermatan sulfate	0.00503681	5.56127
ENSMUSG00000034664	Itga2b	integrin alpha 2b [Source:MGI Symbol;Acc:MGI:96601]	Path:04640	Hematopoietic cell lineage	5.87025e-06	4.14137
ENSMUSG00000034664	Itga2b	integrin alpha 2b [Source:MGI Symbol;Acc:MGI:96601]	Path:05418	Fluid shear stress and atherosclerosis	0.00595086	2.30122
ENSMUSG00000034664	Itga2b	integrin alpha 2b [Source:MGI Symbol;Acc:MGI:96601]	Path:05200	Pathways in cancer	0.00657212	1.59334
ENSMUSG00000034664	Itga2b	integrin alpha 2b [Source:MGI Symbol;Acc:MGI:96601]	Path:04015	Rap1 signaling pathway	0.0102575	1.94904
ENSMUSG00000034664	Itga2b	integrin alpha 2b [Source:MGI Symbol;Acc:MGI:96601]	Path:04512	ECM-receptor interaction	0.0386601	2.21187
ENSMUSG00000034664	Itga2b	integrin alpha 2b [Source:MGI Symbol;Acc:MGI:96601]	Path:04151	PI3K-Akt signaling pathway	0.0961353	1.39419
ENSMUSG00000034664	Itga2b	integrin alpha 2b [Source:MGI Symbol;Acc:MGI:96601]	Path:04810	Regulation of actin cytoskeleton	0.0965107	1.52364
ENSMUSG00000034664	Itga2b	integrin alpha 2b [Source:MGI Symbol;Acc:MGI:96601]	Path:05410	Hypertrophic cardiomyopathy	0.10899	1.83339
ENSMUSG00000034664	Itga2b	integrin alpha 2b [Source:MGI Symbol;Acc:MGI:96601]	Path:05222	Small cell lung cancer	0.242626	1.49497
ENSMUSG00000034664	Itga2b	integrin alpha 2b [Source:MGI Symbol;Acc:MGI:96601]	Path:05414	Dilated cardiomyopathy	0.249395	1.47906
ENSMUSG00000034664	Itga2b	integrin alpha 2b [Source:MGI Symbol;Acc:MGI:96601]	Path:05412	Arrhythmogenic right ventricular cardiomyopathy	0.527344	1.08336
ENSMUSG00000034664	Itga2b	integrin alpha 2b [Source:MGI Symbol;Acc:MGI:96601]	Path:04510	Focal adhesion	0.583712	0.973222
ENSMUSG00000034664	Itga2b	integrin alpha 2b [Source:MGI Symbol;Acc:MGI:96601]	Path:05165	Human papillomavirus infection	0.637766	0.934667
ENSMUSG00000034664	Itga2b	integrin alpha 2b [Source:MGI Symbol;Acc:MGI:96601]	Path:04611	Platelet activation	0.657148	0.896979
ENSMUSG00000035042	Ccl5	chemokine (C-C motif) ligand 5 [Source:MGI Symbol;Acc:MGI:98262]	Path:04060	Cytokine-cytokine receptor interaction	1.02342e-09	3.23773
ENSMUSG00000035042	Ccl5	chemokine (C-C motif) ligand 5 [Source:MGI Symbol;Acc:MGI:98262]	Path:05323	Rheumatoid arthritis	1.22145e-05	4.15497
ENSMUSG00000035042	Ccl5	chemokine (C-C motif) ligand 5 [Source:MGI Symbol;Acc:MGI:98262]	Path:04061	Viral protein interaction with cytokine and cytokine receptor	0.000142357	3.51238
ENSMUSG00000035042	Ccl5	chemokine (C-C motif) ligand 5 [Source:MGI Symbol;Acc:MGI:98262]	Path:04668	TNF signaling pathway	0.00072248	2.95289
ENSMUSG00000035042	Ccl5	chemokine (C-C motif) ligand 5 [Source:MGI Symbol;Acc:MGI:98262]	Path:05164	Influenza A	0.00947379	2.08949
ENSMUSG00000035042	Ccl5	chemokine (C-C motif) ligand 5 [Source:MGI Symbol;Acc:MGI:98262]	Path:04620	Toll-like receptor signaling pathway	0.00968699	2.50257
ENSMUSG00000035042	Ccl5	chemokine (C-C motif) ligand 5 [Source:MGI Symbol;Acc:MGI:98262]	Path:04623	Cytosolic DNA-sensing pathway	0.0251341	2.64822
ENSMUSG00000035042	Ccl5	chemokine (C-C motif) ligand 5 [Source:MGI Symbol;Acc:MGI:98262]	Path:04062	Chemokine signaling pathway	0.0857233	1.59307
ENSMUSG00000035042	Ccl5	chemokine (C-C motif) ligand 5 [Source:MGI Symbol;Acc:MGI:98262]	Path:04621	NOD-like receptor signaling pathway	0.111849	1.51421
ENSMUSG00000035042	Ccl5	chemokine (C-C motif) ligand 5 [Source:MGI Symbol;Acc:MGI:98262]	Path:05142	Chagas disease	0.165939	1.61979
ENSMUSG00000035042	Ccl5	chemokine (C-C motif) ligand 5 [Source:MGI Symbol;Acc:MGI:98262]	Path:05163	Human cytomegalovirus infection	0.293241	1.2186
ENSMUSG00000035042	Ccl5	chemokine (C-C motif) ligand 5 [Source:MGI Symbol;Acc:MGI:98262]	Path:05168	Herpes simplex virus 1 infection	0.426818	1.06706
ENSMUSG00000035042	Ccl5	chemokine (C-C motif) ligand 5 [Source:MGI Symbol;Acc:MGI:98262]	Path:05020	Prion disease	0.699636	0.875791
ENSMUSG00000035064	Eef2k	eukaryotic elongation factor-2 kinase [Source:MGI Symbol;Acc:MGI:1195261]	Path:04921	Oxytocin signaling pathway	0.18569	1.45393
ENSMUSG00000035064	Eef2k	eukaryotic elongation factor-2 kinase [Source:MGI Symbol;Acc:MGI:1195261]	Path:04152	AMPK signaling pathway	0.476363	1.10343
ENSMUSG00000035165	Kcne3	potassium voltage-gated channel, Isk-related subfamily, gene 3 [Source:MGI Symbol;Acc:MGI:1891124]	Path:04974	Protein digestion and absorption	0.54788	1.02986
ENSMUSG00000036273	Lrrk2	leucine-rich repeat kinase 2 [Source:MGI Symbol;Acc:MGI:1913975]	Path:05022	Pathways of neurodegeneration - multiple diseases	0.94337	0.670767
ENSMUSG00000036273	Lrrk2	leucine-rich repeat kinase 2 [Source:MGI Symbol;Acc:MGI:1913975]	Path:05012	Parkinson disease	0.97098	0.477362
ENSMUSG00000036446	Lum	lumican [Source:MGI Symbol;Acc:MGI:109347]	Path:05205	Proteoglycans in cancer	0.458196	1.08513
[truncated: 363 more rows]
